# Supplementary material for: Comparison of Clinicopathological Features and Treatments between Young (≤40 Years) and Older (>40 Years) Female Breast Cancer Patients in West China: A Retrospective, Epidemiological, Multicenter, Case Only Study
Source: PLoS One. 2016 Mar 31;11(3):e0152312. doi: 10.1371/journal.pone.0152312 (PMC4816508; doi:10.1371/journal.pone.0152312)
Supplement: S1 Dataset — (XLS) [file pone.0152312.s001.xls]

## Sheet: Sheet1
Nationality	Marital status	Times of pregnancy	Times of birth	Breastfeeding history	Age at menarche	Age at diagnosis	System Number
1	1	1	1	1	13	54	0004f97e-383c-4539-9a4a-1dd2ebfa0478
1	1	1	1	999	15	43	0005ff7d-2deb-462c-8c17-97aec0e341d4
1	1	1	1	999	13	39	0035a4b6-ae2d-46b9-a4f3-35ec1c75d948
1	1	2	2	1	13	36	01952283-48b0-48bc-a931-88b17be43ce7
1	1	3	1	1	13	50	01a7f3a4-1234-4bdb-b8be-3f727e03af8e
1	1	2	1	999	17	38	01fbbf25-864c-4b44-9a2b-ede55e379054
1	1	1	1	1	13	51	02021e51-876d-4b97-8ce1-3487c3bc3b96
1	1	0	0	999	12	40	02230981-03e9-4a1c-b7be-08232b5961ec
1	1	1	0	999	15	47	03342617-6749-4a75-b8f7-6db5ce1ced2f
1	1	1	1	1	16	35	03d03897-3edd-4670-b8a5-e02306ac7eac
1	1	2	2	1	14	67	04064200-285e-4916-ac4f-70365a35df1d
1	1	2	2	1	15	39	042bfb9c-35d6-4fff-8aae-d60a64ff1635
1	1	4	3	999	14	56	045f5577-be9f-4480-99ec-80f4cd0811bb
1	1	0	0	999	13	44	04c8fe3f-89d8-4b22-85da-0ff1cdee2dc4
1	1	4	4	1	17	48	050d8ddf-c6b0-42f4-8bfd-cb237f78be54
1	1	1	1	1	13	44	052bcd70-f747-4f26-b277-1eb8cc405bae
1	1	1	1	1	14	43	0575e30a-90bc-4cdb-9ff8-66c632621cc8
1	1	2	1	999	13	61	05988ae6-21d1-4f1c-bc5d-f9a187f5e96b
1	1	2	2	999	13	46	05c19aaf-9f9c-402b-b373-2bbc0a467308
1	1	4	4	1	13	66	05fd319f-a839-48ae-a651-7cce0de03bbc
1	1	1	1	999	15	32	0638aa7d-cf43-4e5d-9bd5-fcfc122b20e5
1	1	1	1	999	12	48	0642020d-ecbb-4da4-afce-1c8e8694192e
1	1	2	2	999	16	68	0656aa7a-1cd9-4d80-9bc9-f0a024964265
1	1	0	0	999	14	51	065b89ae-9a7e-4601-83b1-5089594b661e
1	3	3	3	1	15	82	0687b9de-b2f5-4fd6-8716-96e7ca98cf10
1	1	4	3	999	16	49	069245e9-c920-4178-92ea-cf01c79b8026
1	1	0	0	999	15	34	06bb077c-04fb-41c0-ab3e-d6dd319692aa
1	1	0	0	999	12	56	06f5bbb6-18d3-445e-a550-01b0152c1a6b
1	1	0	0	999	15	50	0755669d-ba63-49ac-9e98-8d2d961037f8
1	1	3	0	999	14	62	0774005a-7ca2-4fe6-b702-3a3a0cd5efef
1	1	0	0	999	14	40	07ed50ed-27fe-4b16-b994-5cca0e1f6fc8
1	1	0	0	999	12	55	0830bc62-ab23-48f4-a62c-0272fd58819f
1	999	3	3	1	19	55	083337e6-b4e1-402a-9b9a-ef951fd2f289
1	1	1	1	999	13	43	0859fe14-bc2e-4f8e-9253-38a7a247459f
1	1	4	3	999	13	71	08e962bb-f46e-4a88-a0bc-251cbbf24f03
1	1	3	1	1	18	48	093895ca-78a1-421f-94b1-f6230d8f148c
1	1	2	2	999	15	43	09c7a0be-1ce1-4ac8-8082-b5cc022c28d0
1	1	0	0	999	13	29	0a08a595-9f84-4bc1-9900-4ce934e555b1
1	1	1	0	999	15	50	0a0a47c5-4adc-456c-a947-7779ac24f96b
1	1	0	0	999	14	57	0a38f14b-9a53-48de-84b0-6ab2ee05016f
1	1	0	0	999	14	41	0a5fba0d-7029-4508-a036-2715c4ecfdf9
1	1	2	2	999	16	52	0a908396-a443-41c5-bff1-bd60d58889be
1	1	1	1	1	13	53	0a967157-260b-4f89-85d5-106fea0f2993
1	1	3	2	999	13	56	0aa2aec8-54f7-49db-bbb4-50ae194070a1
1	1	2	1	999	13	42	0b456859-6032-4abe-857b-1c667835bf9a
1	1	1	1	999	13	45	0b597df2-4f81-460d-87eb-18c06c4dd8ef
1	1	3	2	1	13	60	0bad8d33-e3f2-4dbf-9b7c-531cf9ec86bf
1	1	2	2	1	12	43	0beda34f-d137-4ffa-b038-06a19fe648cb
1	1	3	3	999	13	40	0bf0b063-9ff4-4ffc-a732-54a1cd97a23e
1	1	3	0	0	16	47	0c25cb00-fff1-4df4-81eb-a25d7282bd6f
1	1	2	2	999	14	44	0c2bbc73-010d-4bb4-9878-60b0d7b08998
1	1	3	0	999	19	43	0c32786f-8ef7-48c3-b46e-fe0aef229d3e
1	1	0	0	999	15	33	0d0816da-5470-4a0d-95b4-a20fb1e83a53
1	1	0	0	999	13	56	0d11fee1-7735-421d-95b0-3a8a41bfa8ad
1	1	1	0	999	12	48	0d2d288d-8338-406f-bb02-1f95343a7e90
1	1	4	4	1	13	72	0d77003b-bce6-4fa3-89de-5ee7e6579b7d
1	1	1	1	1	16	37	0d779937-858b-4d5a-9354-e05518ac311a
1	1	2	2	1	14	46	0d939259-4b53-474e-85af-628d64e7ac58
1	1	3	3	1	13	57	0e32a20f-431a-4102-b778-5260912cedf7
1	1	0	0	999	13	71	0e3af5bd-7398-4a99-ab66-00441a4af009
1	3	2	0	999	17	56	0ebb0841-0339-4623-9208-e08ce5334b64
1	1	2	1	999	15	33	0f5b044b-79ae-4d25-8562-e3b009d15a4e
1	1	3	3	1	13	51	0f78de3e-5650-44af-bc84-4a5ce0462928
1	1	1	1	999	14	41	0f98f19c-4724-4d69-a352-2fb1d4f5c655
1	1	4	3	1	16	41	0fbed34b-83a1-4c5c-b559-be01933ada3c
1	1	0	0	999	15	58	0fcbde55-a545-44d1-9c4e-bf7211beded0
1	1	5	3	999	9	64	0fd9fa8a-dbcc-49b8-8047-f9e7a22c1d29
1	1	0	0	999	15	49	10114680-466f-444d-a077-6537534a80dd
1	1	0	0	999	15	37	106ffc9e-cd25-4b80-bb56-cb1aaef1c5e3
1	1	1	1	999	15	27	10b23a15-4f49-4b69-a0d6-278dae6d9c37
1	1	0	0	999	16	48	1129944e-aa91-4e2d-b559-b526b79aeadd
1	1	0	0	999	17	51	11a52e7b-cb92-4640-acca-c08a37e5b25f
1	1	1	1	999	15	55	11bf9f4d-0148-4411-a7f5-8ca049ea834c
1	1	2	2	999	13	36	11fe1159-fbaf-403c-9fcf-80748f50fa94
1	1	1	1	1	13	57	126faddc-4a03-405f-a881-1f3b60f4080b
1	1	0	0	999	13	32	129a2140-61d9-417c-b117-3f337eb1a3ac
1	1	5	5	999	17	55	129dd87f-3a46-49a2-a836-d1eda3635a77
1	1	2	2	1	17	72	12cc6958-e512-42ae-b8bf-cdb96050e796
1	1	2	2	999	16	56	12dcc5ed-34a7-4030-9193-c33cf6b65d76
1	1	0	0	999	14	38	12e3c1a8-ef7a-42f7-bd48-79fb901c1f76
1	1	1	1	1	15	59	12e61e1b-cfbf-4986-8172-a36e5be5a5f9
1	2	0	0	999	15	48	12e9e40d-ef73-4f82-a46e-78df1f09bc38
1	1	2	2	1	15	57	130e2461-05e0-4b0e-b1f2-b5180321c4f4
1	1	3	3	1	15	65	1345ac01-3e64-440b-8e85-d38983672a0e
1	1	2	2	1	18	29	13514254-3c72-47e3-be09-99eb352dbf0f
1	1	0	0	999	16	46	139bf35a-62ae-4f6c-b1ca-7639010f8182
1	1	0	0	999	15	44	13c7d633-14be-4763-9262-82cb10dd424b
1	1	1	1	999	16	46	13dea6ed-c821-4a6d-96e0-9028a4d8eaa2
1	1	1	1	999	15	38	13f50e62-3c36-4553-a051-bc66a1ac262f
1	1	7	7	999	13	66	14247083-6d8c-43dd-bd43-2dfde41cb349
1	1	2	2	999	14	48	144a6e06-5de4-452a-80d0-6ddc8fac8dcf
2	1	6	6	999	15	64	14870869-2da7-4b34-a476-90089d149b21
1	1	2	2	999	15	54	1492113a-ba92-4e21-96fb-9bc16174b0fd
1	1	1	1	1	13	38	1493739f-6956-46dd-8c53-6245e32fa1d4
1	1	0	0	999	13	51	149a7b33-9842-4410-8a40-2591be5ca8c1
1	1	1	1	1	14	39	1598b234-01b2-4e06-988e-5bd89c8872f5
1	1	0	0	999	14	43	15ec23a6-55d8-4077-aa5f-5ba43081f524
1	1	2	2	1	13	64	162073d2-35bf-428b-9bb8-42c8ffda8fb1
1	1	2	2	999	15	39	16e64654-dc67-4007-b235-d54c22c8899b
1	1	1	1	1	12	41	1726daa4-8555-4d58-b958-0575adf66dbb
1	1	0	0	999	13	48	17a47ecd-6916-4635-ba33-2b6a21ebd7c8
1	1	3	3	1	16	40	17c0aed8-3e0d-4fe9-ac19-dfaf8b511855
1	1	2	2	1	20	49	17c5ee05-52af-4957-b271-fc3db1ac079b
1	1	7	7	999	13	82	17e0c10e-8cdb-4770-afcf-39112052e9af
1	1	2	2	999	16	61	1838561c-a094-4619-a544-b3c0c18fb487
1	1	4	4	999	15	77	186fa37d-c725-497f-b1f3-9c4721c3b9dc
1	1	1	1	999	14	37	18cfc842-2d25-4f8d-856f-b62f2e14721b
1	1	2	0	999	13	56	19941704-4d0f-49e0-ae40-0defe5a8dff8
1	1	2	2	999	15	33	19d9ca60-bbc7-4772-91d9-ec6557465d51
1	1	0	0	0	14	30	19ded885-4836-4ce6-b5ff-a3b673b33061
1	1	0	0	999	17	52	19e982fd-bee4-4209-95a9-d496bc0d07f4
1	1	0	0	999	13	49	19f7a00a-175c-49de-b776-16281a6793fa
1	1	0	0	999	15	42	1a44be9c-5d94-4817-a104-8c389b38023b
1	1	0	0	999	14	54	1a543682-492b-43f3-9dea-5437463de406
1	1	2	2	999	14	62	1abeb08d-6607-4058-be57-50d5823abbf5
1	1	1	1	1	15	52	1ac6b4ed-8b2e-44ca-8ac2-9abf5fd9abeb
1	1	2	2	1	13	67	1ade7fee-cd5e-479b-b734-1c5ed55f12ee
1	1	3	2	999	15	46	1b2787c8-3e6e-48b5-b6ce-701964ad5ff0
1	1	1	1	999	13	63	1bd5526d-28b1-441b-8377-3d55c832fb8d
1	1	2	2	999	18	58	1c6430d9-3a05-4a0e-be83-e66bf34481fd
1	1	1	1	1	16	42	1c854080-ba94-46d0-a4f1-e147d6fd326e
1	1	6	6	999	13	77	1ca288fc-db51-4288-9a1c-e7f57bed83a0
1	1	0	0	999	15	50	1d37058c-d85a-4178-82b0-92086a42f0b0
1	1	2	2	999	13	44	1d73b7cd-5fa6-4507-a3e1-2a9aafb3945f
1	3	7	7	999	17	84	1d88099d-65d6-4ccc-a4d8-f3bc51e37cf9
1	1	7	7	999	14	70	1d8de9aa-a515-4f06-8458-7128336f92be
1	1	2	1	999	14	59	1d9e8ea6-0f45-4697-bf8f-7a8d1ae98c5c
1	1	2	2	1	13	48	1e331d4e-0f21-46b3-b961-41c3bc53ab82
1	1	5	5	999	15	70	1f03a2a2-44e0-4ba5-b8c4-f99b3ced7c9a
1	1	1	1	1	14	68	1f77213a-a773-4a6b-ba50-8c0ec110a0c9
1	1	1	1	999	16	43	1f955515-f8c5-4694-a488-dcaec6a54da9
1	1	0	0	999	14	71	1fb75081-64dc-40de-b974-6b9aeeaa0a09
1	1	2	2	999	18	44	1fd81673-3dd9-4039-8bbe-fad88097def2
1	2	0	0	999	16	34	2043f00e-344c-4514-b4fc-d7963ff35dec
1	1	1	1	1	13	54	2050e6d1-51a2-4469-b4ff-2c8e084d5d08
1	1	2	2	1	15	36	2061a4bb-ba9b-4141-9321-d8b8e8188dde
1	1	3	1	999	17	40	20ec9574-df3a-4a00-9eb2-f8994deba259
1	1	3	3	999	13	59	213bc67f-b1f8-48bf-94a2-142465db74a9
1	1	1	1	999	16	57	215e1535-efb3-4644-bc05-cc85cd5d53af
1	1	4	1	1	14	39	2162df73-a619-463a-8c1a-7a921739f587
1	1	0	0	999	14	51	21977c60-e3b3-4108-8eaa-4ef4592bc56e
1	1	0	0	0	19	54	21c69d78-7be5-43d4-824b-e1fa0fe192ef
1	1	1	1	1	17	50	21d1bffa-ce2a-4de0-b4f9-e7ec7f092fcc
1	3	0	0	0	13	80	21e2ce32-0f29-4133-b5ac-faf28c19f631
1	1	6	6	999	14	72	21ff077b-d1bb-404a-95e5-73160454d505
1	1	2	2	1	13	41	2263b23a-8538-4abf-91bd-1501cbef6750
1	1	0	0	999	17	45	22854542-d60c-495f-96fb-f40885063d1c
1	1	1	1	999	11	60	22b37d30-1594-46d9-b563-e36e06f07f96
1	1	4	3	1	16	57	22c7d5ec-9907-41fd-85d2-e196c7a9ea6c
1	1	3	3	999	13	65	22d43a4e-5216-4f12-b129-37d712c0f793
1	1	2	2	1	14	34	22e42b67-3173-41e6-9fe8-d33e16aef29a
1	1	0	0	999	16	33	2318f7d9-94ac-4519-830f-fc55b55eb9af
1	1	2	2	999	15	58	234da177-f970-4457-9054-ca66e183f113
1	1	1	1	999	13	43	236de5ed-bf46-4c15-b666-29bd25eaddb8
1	1	0	0	999	15	75	236ea8c9-568f-4456-bc0a-11c72e8c2d40
1	1	3	3	1	13	47	23c71544-fec8-455d-a849-2e9c40086bb8
1	1	0	0	999	16	54	23d5ef21-4691-4736-9ca1-a756e4c6fc8f
1	1	1	1	1	15	53	241bd2b8-99b9-4efa-8d67-65ae8477cafa
1	1	1	1	1	14	46	242709c8-9840-4599-afce-4d340175e835
1	1	2	0	0	14	47	245e557d-59ad-4850-96a7-530d3e2d5ec6
1	1	1	1	1	13	41	24e7b31d-3763-4898-bea4-1177e7ad2ddf
1	1	0	0	999	12	68	2511a3e1-b4f1-4f96-8510-028fdbe9fd1e
1	1	2	2	999	16	38	252d7a67-5e85-4b54-97b8-db32c7127536
1	1	1	1	999	15	47	257f97f9-7075-47ab-8b8d-7880a1c07a32
1	1	0	0	0	15	48	258e8c37-c450-4722-b2f1-7ffe22e72174
1	1	0	0	999	14	51	2594c43a-b6d9-45b5-adbb-679b0ef24cd9
1	1	6	5	999	14	69	25ad2eaa-dd3d-4a50-b5e7-04557a11600d
1	1	1	1	999	15	53	26cf25e1-7bea-41bb-a468-60e31a656b7f
1	1	4	4	999	12	71	26fa1450-d87a-43fa-b222-f9f3842b0c7e
1	1	3	3	1	13	58	276069c6-304a-4484-9da6-4867f4f0970b
1	1	2	2	999	13	65	27842987-c4f3-4a0b-bd1f-2f68773001f6
1	1	5	2	999	13	76	27b55a39-f4b8-47c4-8550-2f946a42d450
1	1	3	3	999	13	68	27c5d89a-a7db-4f63-ae32-42a96a2c968c
1	1	3	3	1	13	33	2802ee57-4734-469b-b066-7419e8e0dad0
1	1	2	2	999	12	48	2808c7bf-8cfd-49bc-9bd6-220fe8e838ce
1	1	5	0	999	13	72	283c8374-a3ae-4d22-9e62-1a62d6fa0230
1	1	1	1	1	14	38	283f0e64-cde3-4f80-b535-813b1978c7f1
1	1	3	3	1	14	56	28416315-da65-4bf5-af92-7d1dc16fe6e9
1	1	0	0	999	13	51	289288d9-29f2-4a17-b141-16a67c2c8d4a
1	1	4	0	999	14	62	294a8c8e-df53-4432-8590-48c7025dae61
1	1	0	0	999	15	45	2960c0bc-6250-4101-bffb-9a854a8559d6
1	1	3	3	1	15	49	2a1ce735-7592-49f8-b6e5-93cfe0441b2b
1	1	4	4	1	17	62	2a83d816-3902-4c9c-ae8f-ec035c6ecbe9
1	1	0	0	999	13	76	2a9d2426-4623-45f1-afc7-2f3b10e304f0
1	1	0	0	0	13	34	2ad202c4-682e-4a93-be5d-082749257cb7
1	1	2	2	999	14	46	2af2bcd3-772b-488f-9140-619ef84458bc
1	1	4	0	999	14	55	2bf55c3e-7364-41f4-98dc-6ee6df60c64f
1	1	0	0	999	13	38	2c202600-e5d2-463a-9232-43a72c417092
1	1	0	0	999	16	43	2c258fb5-e4f3-4730-9039-cdb79551ca78
1	1	1	1	1	11	34	2c9b4308-b23f-49cc-92e5-0494e8f63ee5
1	1	0	0	999	13	41	2cedaf54-3727-4fa6-b8cf-0944a26adb4f
1	1	1	1	999	12	29	2d1f63ae-f1d8-4f2e-8d3e-41cd9fac41be
1	1	2	2	999	15	48	2d4b5c3b-6f62-436c-a0e5-9256d973ade6
1	1	5	3	999	14	66	2d5e6a5c-bc86-4f65-bad3-8bb2d3f685e0
1	1	2	2	999	14	43	2d7a56d7-9033-410e-9a16-722e05c630bb
1	1	1	1	1	16	55	2dffe04d-616f-4ed5-9e86-a66580cd9b36
1	1	0	0	999	12	41	2e33eb3c-51e8-4e46-9dd9-02ac187425ad
1	1	7	6	999	14	71	2e69bad5-712a-47c9-a4a0-70333ade2eb9
1	1	0	0	999	13	36	2f2500ea-b987-4223-9c32-4830db78b091
1	1	1	1	999	13	36	2fab75a7-866e-4b79-a006-4cbb0ef4d3c0
1	1	0	0	999	13	50	2fd45f98-44de-437e-a947-0e81190f41c5
1	1	5	1	999	13	63	2ff2b685-2991-4cdd-8995-1c31510a31b3
1	1	3	3	999	13	55	2ff84d46-3fc7-4bd7-a87c-4ea987337f2f
1	1	3	2	999	18	46	308f8935-7029-447d-b5a0-d033505d511d
1	1	3	2	999	15	41	30aa0737-256a-45c3-a2a4-aded6b86fc51
1	1	2	2	999	18	62	31109c1f-143f-48c7-ac72-f371456feeae
1	1	2	2	1	13	72	31913bfe-fc66-4518-b6cf-47e2935d4733
1	1	0	0	999	15	38	31acbb80-3f12-4fab-ac2b-a8d7965f296a
1	1	2	2	1	13	42	31ae885a-daaf-4aca-856c-3fc13ba54ac4
1	1	3	1	999	13	51	31db5b15-66c7-4f68-be62-470665a784ca
1	1	2	1	1	13	43	3224b0cb-c05b-404d-a6ae-51aeee23a103
1	1	0	0	0	12	26	32398a19-0370-4048-960e-1b3b86041b3d
1	1	2	2	999	13	34	32c989c1-d863-4e43-bb67-60f6209643e2
1	1	3	3	1	13	52	330e1a81-a6ab-4f75-8079-20724bd85802
1	1	3	3	999	14	74	33119f2e-bf5d-4707-8348-6633e1de0ecc
1	1	6	4	999	17	63	337d8d8d-8763-4bf3-a344-cd8314e4fb11
1	1	1	1	1	14	40	341cd516-db73-40f2-b7e5-7d66bd4bccb1
1	1	1	1	999	14	63	34e66ad2-6fe6-4c55-a760-5e5a77fb80a0
1	1	1	1	1	17	34	34ee8eb5-aeaa-487d-8c9c-f9833064d1ec
1	1	0	0	999	16	46	3537d0ad-9c1f-4520-94d9-7bef02e5822c
1	1	0	0	999	13	37	353da42a-7498-4e66-8e11-09e94f560ff4
1	1	4	4	999	14	61	353e9791-a7b1-46e2-9e34-7b21ed14940e
1	1	3	3	999	14	45	35ad75cd-d201-4e79-b1d5-8e5a544893a4
1	1	2	2	1	16	48	35c25e50-fac3-4fd7-b3b1-c672e1d3aec1
1	1	2	1	999	12	56	35eb4577-f1a6-4864-a98f-06971a5a23c7
1	1	2	1	1	13	45	35fc5d31-a522-4746-921f-47e982b3ee86
1	1	2	1	999	13	54	3665fe14-63ec-4eca-86ab-4593edabef99
1	1	1	1	999	15	54	36af49c1-c257-42f9-852f-7ded1e326cd9
1	1	2	2	1	13	70	36b6f547-de5d-41d6-80ee-3c76d6caf300
1	1	2	2	1	15	62	36dfe36c-9b6a-4be5-99f5-c4ba87511dfc
1	1	2	2	1	13	44	36e8ddfd-8ba8-4864-b0cc-3149dd923c65
1	1	0	0	999	15	42	37557bf3-25ab-42c4-b87e-8e4d867b8119
1	1	3	1	999	13	37	375f4074-f65d-4d44-902e-566dbe398f86
1	1	0	0	999	13	34	3823f32e-1dd0-43dc-a6e8-13a93cc56c14
1	1	9	4	1	14	61	38515d6d-e992-4c7c-95e1-a1d3d368598c
1	1	2	1	999	15	45	38693d8b-288c-4996-8e07-b9455fb598ca
1	1	2	2	1	17	47	38a0dbc0-d2b0-463c-8f3e-cdfcdf95576a
1	1	1	1	999	14	40	38c302b7-6acd-4b70-872b-7cd2408527d8
1	1	2	0	999	13	46	38c99818-d19f-482f-8ff0-246980d99332
1	1	4	4	999	13	68	3917944d-bdb0-476f-8a5e-1377a09acc8d
1	1	2	2	999	13	56	39766b18-ae0a-47e4-835d-3dd9e7c6aac6
1	1	1	1	999	13	34	3997340f-403e-4f2d-9ef2-5ed312c960bc
1	1	0	0	999	17	54	39e79adb-69e0-4f3a-b3f8-c41d96961713
1	1	3	2	999	12	35	39eff539-c308-4c23-b19f-4e6016237aa6
1	1	3	2	1	19	52	3a1265e3-c085-4572-af22-f6e7a77ed720
1	1	4	0	999	13	40	3a2d28e4-0718-46c1-8125-09b74e8a08b2
1	1	0	0	999	12	40	3a34f924-d9d0-4716-9645-002ebbb2c9cb
1	1	4	2	999	15	55	3aaa4651-5ac5-4163-affd-a33272ba67d6
1	1	3	3	999	13	42	3b38cba8-3919-4285-aa5f-53575806f01e
1	1	6	4	999	13	68	3b71ac00-0e5d-48cc-a93b-77ee96dee43d
1	1	2	2	999	14	46	3b99ee35-9446-4ad6-b435-554d4f85044b
1	1	1	1	1	15	50	3c1262d1-5d21-4990-8308-9b665dd76695
1	1	2	2	1	16	45	3c1e209a-e0d2-41f3-b599-cbb0e8e001c1
1	1	3	3	1	17	51	3d2c0bdc-8a8e-4e93-84f5-c979deb64348
1	1	1	1	999	12	36	3d399a73-e531-4414-8655-1701c55bd1c1
1	1	4	2	999	15	50	3d6dd7e7-eef6-4807-9d53-99497e00f9df
1	1	0	0	999	16	34	3d732adb-1452-47f5-9187-ecdfc0155a36
1	1	0	0	999	14	76	3de6c5ba-ec6e-4f3f-a8a2-8abda29f8bf7
1	1	0	0	999	14	31	3e2e6948-f5aa-4791-be18-10d23209c1e2
1	1	2	2	999	16	57	3e58c702-5bed-4760-9416-dc8638c39a05
1	1	3	3	999	13	65	3e655e3e-636b-4986-a94d-52ba292fd421
1	1	1	1	999	14	47	3e81c14d-c866-4253-b1e9-4741c36e04e3
1	1	1	1	999	14	52	3e9efdbe-66c5-45c1-9328-64173550891b
1	1	6	2	999	15	70	3ec892b8-eab6-42ef-a775-c05f323b6007
1	1	2	2	1	16	27	3ecfc387-38ec-4615-aa6f-e50a86ff3110
1	1	3	3	999	13	63	3f245ccc-aeb3-4516-86e8-462b5d40aeca
1	1	3	3	999	15	48	3f52856f-b612-4cbd-9548-ad540c2c5a4f
1	1	1	1	999	17	43	3f9877e8-ee2e-4a5b-9071-f45ef78d8bc2
1	1	3	3	1	15	59	3faf37cd-b375-4ff7-a27c-bcf566d4b82e
1	1	2	2	999	16	58	3fb9a533-b1b5-4f8c-a6d2-d44157f2b3ac
1	1	3	2	999	16	47	3fbb27ec-d608-4744-8593-982b6c0c1e83
1	1	5	0	999	18	72	3fc063a9-d6fa-492e-8667-ede7b485c3f9
1	1	1	1	1	15	50	3fc66613-5a5b-498d-829e-9c24ec8349b3
1	1	1	1	1	14	48	402f7a57-8362-401f-8c2f-6c5030001ff2
1	1	0	0	999	13	43	40401d2f-3d06-41e7-8b94-180b99c670f0
1	1	0	0	999	16	49	40425fcf-e678-498d-9a4a-a83c31ec1827
1	1	0	0	999	13	56	4049820e-0377-4818-9cd0-1464902bd6d3
1	1	5	2	999	14	57	40782aad-a07b-43cd-b8bf-6fa4ff011d6d
1	1	0	0	999	14	56	40784c82-cc6f-44cd-b83b-576ffa3d494b
1	1	2	2	1	14	37	40a7b9db-b1d7-405a-90cc-c220d4396509
1	1	2	2	999	15	62	40f310de-b5b7-4cea-9296-b94304dde90e
1	1	3	1	999	18	48	410570f0-0cd5-44c6-ac9b-e9bce25a3146
1	1	1	1	1	17	50	411521e2-1111-4f48-965e-f22814fa42a2
1	1	1	1	1	12	38	41315d03-fcd0-46d4-8a75-2f2b7799a2ac
1	1	0	0	999	17	37	417a8129-0ce2-447f-b5e1-f66f019bff66
1	1	4	4	999	14	68	41de368a-1015-45cf-8f6c-7afb8128db3d
1	1	4	4	1	13	74	42701c4e-3be8-46dc-ab65-4d0b261d2a05
1	1	1	1	999	13	33	42730b37-7cc3-48e2-bc3e-59cb554b5547
1	1	1	1	1	14	35	428d1ac1-304b-40fd-ad97-b766adfc4be1
1	1	5	4	999	17	66	42e4fae5-eb36-4387-917d-fa963fbbedd4
1	1	2	2	999	18	81	42fcfc45-d93f-47b2-9b8e-68ed3b949aa6
1	1	0	0	999	13	74	432ba4ba-35f1-49ae-a50b-ec5d11817fb6
1	2	0	0	999	16	23	43828154-22e7-45ec-94bb-b309d6f5ecdb
1	1	1	1	999	14	59	438a8680-d672-4030-a028-79ddd702c202
1	1	4	3	1	15	49	4394ba9f-c56a-4db4-9c1f-a281f5927212
1	1	6	4	999	13	47	43979f90-c1a5-4427-8baf-319d7b88a536
1	1	0	0	999	17	40	4397dd3b-04ad-4fb7-a027-e8d4e9be9947
1	1	2	2	1	15	55	43d6b642-eea2-480a-89e4-9af76241799f
1	1	3	3	1	16	54	443937b0-80d0-44c2-914f-c1847c23469b
1	1	0	0	999	15	54	445a3579-e329-46dc-bb31-7c46e828d96b
1	1	2	2	1	16	76	446f8bc5-8312-4b66-831a-bbc10b7e8bd1
1	1	0	0	999	15	49	447ac46a-fdf6-46ad-a956-6f0db6b522eb
1	1	2	2	1	13	41	4499c5af-2a86-4c5f-8770-175f0cee1948
1	1	2	1	1	14	49	44df2f85-9e3b-4fc3-b8b6-63c3c134f698
1	1	2	2	1	13	50	4507e8f9-22af-4dc1-9f5b-3aa6d9173d01
1	3	3	1	999	17	60	45307570-d60a-444a-83aa-c3c68a64def6
1	1	2	2	1	17	55	4535c19c-b128-47a3-ac73-c9f0f2df38fe
1	1	0	0	999	15	33	457bab22-1a50-487c-a9a2-aeaa41e21c58
1	1	3	3	999	15	49	45817f19-fa6f-4df4-adb7-93409a8e1117
1	1	2	2	1	14	60	4596ca68-c0ce-4f8f-a532-952d7095c7b2
1	1	0	0	999	13	43	45f1358a-33a1-40e1-b727-20dda6a21296
1	1	2	1	999	15	80	46e61749-1ccc-4ae8-8417-aca006272035
1	1	2	2	1	13	58	46f0abda-7aff-4a08-b752-42edbb2a1142
1	1	3	2	1	14	38	474257ef-ce09-475a-a499-a1cf5d6d8625
1	1	3	3	999	13	57	4774c904-9fde-4eaa-bc51-3ff433a57a4d
1	1	1	1	999	14	52	48338c86-452e-47b7-8079-6043430022b9
1	1	4	2	1	16	48	4890cfcb-9877-4ad7-9b1c-ca4e00445f44
1	1	2	2	999	14	62	489b2238-c060-46a8-a83e-55b5a6b7d605
1	1	4	4	1	13	66	48a7d6e1-eee5-4a03-8abd-818dbc260ca2
1	1	2	2	1	14	43	48cadfea-348c-470e-9094-8c682c58d578
1	1	6	3	999	14	52	4906776c-94ee-4e7e-8a9c-314d62948120
1	1	0	0	999	16	37	49298624-c1ba-4787-83a1-df65a006e242
1	1	0	0	999	12	44	496a74c2-d562-4c95-8f42-feac57e1b48c
3	1	3	3	1	14	81	49ad1261-490a-4a41-aa30-f1d37b7f717f
1	1	5	5	1	17	75	49debce0-368e-4083-89f2-d291be70d6a6
1	1	0	0	999	14	45	4a35aa1a-9136-4633-9c80-680a47f97905
1	1	3	3	999	13	37	4a6ac09d-4d35-4550-8fa1-5a463672aaef
1	1	2	2	1	17	45	4a90970e-35da-4aad-80cb-f6d8ea165a42
1	1	2	2	999	15	42	4af9eea9-2e3c-4d29-9efc-a8fa7ad6d0db
1	1	2	2	999	12	54	4b329c75-7f1f-4a33-aab3-1033988a3686
1	1	3	3	1	13	43	4b437f7b-78d6-4488-96fb-559187067a64
1	1	1	1	999	14	41	4b5b3f18-305c-4711-a20a-2d9f4e12615d
1	1	1	1	1	18	41	4b7910ea-1e1a-4664-9644-e9e7f1805aee
1	1	1	1	1	13	40	4b7cadc8-3326-4cbd-ab71-395ef2ad0a1d
1	1	2	2	999	16	48	4b85d3ff-f91b-4db7-9a3f-c65685eb71b2
1	1	0	0	999	13	48	4bc702a7-ae0e-4215-a2d8-33d8b5c508f2
1	1	3	2	1	16	40	4bd2a4be-3221-471c-bca3-dfa6cff9f5fd
1	1	1	1	1	13	50	4bed569d-7172-4bf7-b302-28d8d9133da7
1	1	1	1	1	13	45	4c6dec88-ab88-4fbe-a3d6-2ba245356bb0
1	1	1	1	1	15	54	4cbb479d-724a-44b0-9114-8fba9934e3d1
1	1	2	2	1	13	53	4ccd7ae8-e2b4-47b9-b1ac-230a0dbd11f2
1	1	3	3	1	15	53	4cd9e6d3-3866-42ce-af6a-90bce30ac2e2
1	1	4	4	999	13	76	4cfca5c3-be99-4a61-b7c3-347c1421ea4e
1	1	3	3	999	15	68	4d21f8fe-1f8b-4881-9713-c481669c9ea2
1	1	2	2	999	13	47	4d4f06dc-09b3-4ddf-ae99-2786dbfe5b12
1	1	1	1	999	16	38	4d5854b7-a73b-40c0-9d0b-cf8e98331414
1	1	0	0	999	16	50	4da6623d-ccb5-4e5d-bbc6-ba7d791747a2
1	1	1	1	1	16	57	4dcca3b1-d10f-46cf-9e09-db46f3b19591
1	1	2	2	999	13	61	4decf8f2-cbab-436b-905d-104beea27ecf
1	1	2	1	1	15	43	4dfdd675-578e-44ff-9055-b69c7ece17f7
1	1	1	1	999	13	37	4e175513-16b8-4a36-b4c7-2b3d786872d2
1	1	4	0	999	16	47	4e2d24c6-6925-48ca-a0fa-7ca7f15d5c04
1	1	0	0	999	16	42	4e5778cd-a5ec-40b9-b6b9-c1773fa8c45d
1	1	1	1	999	18	48	4e5bc03f-8f4a-4cb9-b1a5-d916725978f5
1	1	2	2	999	15	45	4e8fb3af-15b6-4d2a-841c-bb00485d1f95
1	1	1	1	999	12	54	4ead306e-974e-4b3a-8c35-0914ab7d3865
1	1	1	1	1	12	50	4f1a9a26-038b-4098-9257-fd337f1f3508
1	1	0	0	999	14	40	4f21336a-966d-4b13-9301-778331db8351
1	1	2	2	999	13	58	4f42ecbe-b064-41b7-baf1-3d870a4bb5ff
1	1	1	1	1	12	43	4f564fa1-20a2-499e-9bb2-042cc9def010
1	1	0	0	999	13	43	4f6f57a4-a617-478d-83da-0cdc7788c174
1	1	1	1	999	15	45	4f79527d-ba5d-4d09-9823-b3be77b8f4d4
1	1	4	3	999	13	77	4f7c4f6e-3acc-42f4-93b7-4f324e607d4b
1	1	4	2	999	16	44	4fb8aa0c-5bca-4b39-8dd3-d4efeff7d1c0
1	1	3	3	999	16	76	4fef3519-50c1-460f-9c3f-e5cfd3963a30
1	1	1	1	1	14	50	4ffdaa6a-7913-4512-b661-70a0c5ef0852
1	1	3	3	999	18	39	50b7d54c-eedd-4c21-9273-fc35e94966c9
1	1	6	5	999	12	79	50e730bf-0ee0-4269-842d-eb2a70270fe1
1	1	5	0	999	14	67	50fc704a-622d-469d-9f9c-52a449ac05a3
1	3	6	4	999	14	78	5108ff5e-b877-40c6-adca-ae2f014dbc0e
1	1	0	0	999	19	54	5116ac67-aa24-42a7-a043-e49bccd6b7fc
1	1	3	3	1	21	48	516f3555-8f89-4f7a-a741-fad9e47a5e55
1	1	0	0	999	14	33	51ad3622-824b-48f9-b433-7875367fa9aa
1	1	3	3	1	12	65	51f6f866-c8dd-4307-ac18-f614bf8d2de8
1	1	2	2	999	14	41	52b4369a-0dec-444a-9775-561a07657747
1	1	3	2	999	12	36	52b65b40-99fb-48a3-9d83-409bc9e81921
1	1	4	2	999	15	66	52cf3b6f-eefb-4da7-a42d-c5828e08b177
1	1	4	4	999	15	68	52e40f57-a5db-4c57-ac99-e91fae350522
1	1	4	3	999	16	55	52e862d3-3249-4e20-8d7f-b76de19d1701
1	1	0	0	999	15	65	52fbc55f-3ccc-4896-801b-b4e9cb166ce5
1	1	3	1	1	13	38	5331281f-07dc-4612-add3-75f36bd64d4e
1	1	2	1	999	13	60	5391dc6a-5465-4d70-b54e-2409d83fb151
1	1	0	0	999	17	46	539533fe-6c2a-460c-a570-c5b1bd48bca0
1	1	3	3	999	12	67	53ec7b05-bcf6-4f81-94b2-0be62a3dd4ca
1	1	3	3	1	19	50	541728cb-e07e-4576-b6b8-f6a309c82f6e
1	1	1	1	1	15	33	54895320-1c24-4157-8b7d-e2549120a939
1	1	0	0	999	13	39	54c96547-82b2-433d-abde-2dbd7c39b01e
1	1	2	1	999	15	39	54eeb2b2-17ee-4638-83ff-cef60016079c
1	1	3	2	999	17	53	55020301-466e-4c5e-a6c8-ab190480309a
1	1	6	6	1	14	72	55727cc4-0e96-441c-ba05-8a1c1ab9a74e
1	1	1	1	1	12	36	55769703-df3c-438a-8853-3b49f2be498d
1	1	0	0	999	17	47	5596ad6f-5079-4a2f-99ea-af1391602e85
1	1	4	1	999	14	56	55aad3c1-4983-4ef5-a043-5674f177de3a
1	1	2	2	1	18	55	55b4463e-0dd1-4e85-a572-dce8048f48c4
1	1	1	1	1	15	49	55d971cb-4669-4848-991f-7dd042ee1097
1	1	2	2	999	13	74	569f4b00-d5bc-451c-9094-230d6770cd90
1	1	1	1	1	16	44	56c58c01-c7d7-4f4e-80d1-a55e002cdc7a
1	1	0	0	999	15	54	56d464c6-b4d2-4b81-8a31-7d83db3a14cd
1	1	1	1	999	13	47	57028cd1-38f0-49e9-8bbb-09da7b36902f
1	2	0	0	999	15	29	575bd607-7f94-45d8-9bf0-96e0a28d4aac
1	1	1	1	999	13	38	575f414a-e77e-49b9-b9db-515035499ba3
1	1	1	1	1	15	27	5767ab7f-89e7-4c4c-93bd-c01506d2251c
1	1	1	1	1	14	33	576db5ec-771f-419c-9be0-91ca57a2f67c
1	1	2	2	999	13	58	578bb946-2919-47aa-af0e-31d595404219
1	1	1	1	999	11	48	57b4461a-4b1d-4626-a0f5-ecc658563912
1	1	2	2	1	15	72	57dd4b15-f390-4ee7-9173-919347331bd1
1	1	1	1	1	13	54	57e3f065-94e4-465b-a0ec-27cba24fd3c5
1	1	3	3	1	14	54	5810e51c-657c-4a50-acb7-6bdf83d22b23
1	1	1	1	999	16	46	5831f3b5-8906-4b14-b43f-9699d0250261
1	1	4	3	999	15	68	58846260-2acb-4cd2-a4b1-cf8f7da58b0d
1	1	1	1	1	13	48	58870bfa-7e32-4fbd-bc6a-3c199937e15f
1	1	0	0	999	14	37	58a9e642-cbc2-4d28-978f-6d996c155cb1
1	3	2	2	999	13	72	58db5b26-7937-4aa0-808c-21fa112e103b
1	1	4	0	999	14	50	58e42b07-9e93-4bfd-8246-503c5c267514
1	1	2	2	1	18	55	59705eff-a393-446b-9cc8-df0e9ca99c07
1	1	3	3	999	14	61	59eafb6c-6e9f-4d34-9ae1-793f9bba9d15
1	1	1	1	1	15	42	5a06fe58-734d-42a6-a1f7-9171a6336873
1	1	2	1	999	16	53	5a44fb9e-3017-4c5a-8d0d-99c0aeb605a5
1	3	2	1	999	12	44	5a8ebfbb-4aea-4cd7-882d-0411233e1013
1	1	0	0	999	15	40	5a96286b-f3b6-4aa3-8057-aab5f93eb48b
1	1	0	0	999	16	81	5b291fcd-64a8-4a75-966e-16d7a15a37d1
1	1	1	1	1	16	60	5b554d8f-a583-4d8a-a251-b165865d1d54
1	1	1	1	999	14	35	5b82721e-714b-40a1-ba8f-a1fd4a060151
1	1	2	2	999	15	49	5c0207eb-7e20-4fc2-a27f-842480b5f2d2
1	1	1	1	1	13	35	5c6c4222-8bc9-4e72-a400-6da1ea1ab664
1	1	1	0	999	13	44	5c7a7607-9654-4d52-9e49-116328306f71
1	1	2	2	1	15	62	5cd036b8-1b74-4ab6-b856-c250ba8d3088
1	1	0	0	999	15	54	5cf1a5fe-8c96-4126-a4a2-6d0aa4034c2e
1	1	0	0	999	18	72	5d6f6509-66e8-4e32-aae8-e64f813494e2
1	1	1	1	1	13	54	5d8a7bd5-2a68-4b1c-9482-25a216d0bb37
1	1	4	4	999	14	70	5db106cd-c52c-4484-8dcc-a6cc02f73424
1	1	5	0	999	13	65	5dc519e7-8c6e-48a5-99d8-110c087ad732
1	1	0	0	999	12	48	5e28f4a3-e920-41d0-a73b-10452ba73714
1	1	1	1	1	15	41	5e801d50-691c-4291-8f1c-937299d70c33
1	1	0	0	999	16	43	5e8eea87-6b68-465f-8064-d5013b1620bb
1	2	0	0	999	12	28	5e935ce0-e7e5-4af2-acf0-0a20e663fc03
1	3	3	3	999	12	70	5ea92a93-f2f4-4ef3-99d7-02499bae756e
1	1	0	0	0	16	51	5fc41195-96a6-45e5-90f2-a965cc7e4ffe
1	1	1	1	999	14	42	5fc5f755-643d-49e5-80c3-5ce8d8ca776f
1	1	2	2	999	13	56	60019da5-75b8-41ee-b995-4102e1a7725a
1	1	3	3	999	15	76	606c9af1-2765-46e8-95ff-a1cfb55a1dc4
1	1	6	4	999	17	73	607c799a-40e9-494f-9251-e387fadae9d2
1	1	2	1	1	17	47	60e9eb0a-f78c-4db8-9574-d8da20bc286b
1	1	6	5	999	13	74	60f73daf-8936-4180-b14b-201af83561d7
1	1	0	0	999	15	41	6111bdeb-758c-40cb-8213-8406a850ef48
1	1	2	2	0	17	54	611e6bd4-8bff-4818-ba26-cd306fd69b85
1	1	0	0	999	13	43	613ab28a-f71d-43f7-bc16-0c5fcec10e9c
1	1	2	2	1	14	56	61437f65-083b-4043-a846-58ea02399576
1	1	1	1	1	13	51	618f40eb-b544-44c5-a109-308af1cc4e81
1	1	4	4	1	13	53	61ae4329-63b8-4f19-9f62-35b0801c3bb1
1	1	1	1	999	15	61	61c4f89a-f9c5-4f7c-ade5-a4a08d489937
1	1	6	4	999	13	80	61d2efe7-776d-4db7-8d5f-1d49f2d77bdf
1	1	5	4	999	16	60	622c013e-28f7-4a38-8765-af56c80c0bc0
1	1	2	2	999	13	43	626d9a55-9645-42c9-872a-43a14cd4d496
1	1	1	1	1	14	52	62af9c30-3744-4471-acda-66c160979559
1	1	1	1	1	13	64	62da3cde-f255-49b0-9f2a-426ac8d1c7b7
1	1	1	1	999	13	48	62ee76b6-e26d-4db3-ad59-3751f3bd2956
1	1	5	0	999	12	56	630243ab-aeb8-40d6-b485-f94636eed2c0
1	1	0	0	999	13	33	631c205f-9689-4b36-a0e3-574050bc307f
1	1	4	2	1	10	53	635115d4-9fce-4b79-86d7-fb9a21da8867
1	1	6	6	999	13	68	635f889b-4256-46d7-a6d9-1e3afb642d0d
1	1	1	1	999	15	54	6372d242-3e66-42b8-a224-81d742fe9155
1	1	5	5	999	14	69	63769edd-9400-4a9f-ae71-1c5cdf2f6308
1	1	5	5	999	15	56	6393b94b-2e93-48da-ad9c-9e59ddc78b44
1	1	2	1	999	13	37	63ad37dd-0950-4d75-84fa-494d9a7c3d9c
1	1	1	1	999	10	49	63b209d9-8be5-4197-a44c-fd97afc77637
1	1	3	3	1	15	57	63c58fcb-1509-4dc8-8a36-bbee970b58cb
1	1	0	0	999	16	50	63ebab94-bb58-4426-81c8-b8c8171bd13c
1	1	2	2	999	14	58	640235bd-f84c-46a2-95a1-aabdd1a2ba8f
1	3	3	2	999	15	74	649af3be-9f0a-42d0-a61f-ca2d0dc71142
1	1	1	1	1	15	64	64c76ed3-750c-4c02-a359-bc063bc6986e
1	3	0	0	999	14	57	64cbb457-d195-4dda-a18e-5ea47435a2b0
1	1	1	1	1	13	40	64ffb19a-3000-4dc1-b8bb-43c2f7680206
1	1	2	1	999	14	44	6532f7c7-9c3f-4a07-840f-55dbc9dca1e3
1	1	3	3	1	13	37	654e339c-0847-475b-b399-5ed2aa578e06
1	1	7	5	999	16	75	656f2fd2-c96c-48ba-8662-a9c8f8a784ef
1	1	1	1	1	14	57	658aa0cf-90ec-4ac1-9be3-705fe9f0f82d
1	1	1	1	1	13	35	65c7b0d5-4a67-4691-ae0a-70b2d2ec1f9a
1	1	0	0	999	15	64	66696795-c72d-4496-9d30-81e153643f93
1	1	4	4	999	13	59	666e83e9-3f79-43c4-9715-fb680d22a0b7
1	1	1	1	1	17	43	66bb7344-b8c2-4855-a368-f63c15d2dbb0
1	1	2	1	999	14	35	66d91abd-8afa-4e81-a979-b8ba51445d00
1	1	0	0	999	13	28	66e1f6c4-feb1-47b2-afb4-bb1ad1638ee4
1	1	1	1	1	13	43	6742f49d-a089-43fc-8738-3b8f1d8e7b4c
1	1	2	2	999	14	43	678216c2-0403-4402-8774-76717884d283
1	1	2	1	999	15	48	67b7e022-7582-43fb-a5e9-8b99ab7a7d97
1	1	1	1	1	14	55	67fff337-1e38-4766-b92e-81798face0b7
1	1	2	2	999	17	62	681e677c-b807-403a-9f48-d0f315e7fbef
1	1	2	2	1	14	38	682dacd0-6ce3-42a8-aef0-a0bc2cef4175
1	1	0	0	999	13	40	68394a4f-b185-4a9e-9814-188995297d69
1	1	4	4	999	13	53	68ba4660-605c-4bc2-9031-2e5c6d16a25a
1	1	3	3	999	14	80	68c6f1b9-8fa5-41d0-a1ba-383601c779e4
1	1	0	0	999	16	56	696b29d6-6ff7-48f0-a555-aacff7e6a39b
1	1	3	1	999	15	45	697242a3-c475-4b77-8bd1-c67c2bbfff51
1	1	2	2	1	12	31	69b17576-df17-4afa-b26b-10352a0eb6fc
1	1	7	4	999	13	76	69ba8afe-73dd-4668-aec0-d7d827f4c489
1	1	1	1	1	13	37	69d87dbf-922f-4412-b25b-316311687a65
1	1	3	3	1	16	51	6a46c667-4d5c-46e9-8f5f-b9f53acc392f
1	1	0	0	999	13	63	6a68a939-06b0-43ce-85d2-07d286286289
1	1	3	2	1	16	60	6a91cd50-710e-4fb6-a538-c1a0fc1b15e9
1	1	3	2	999	17	39	6b12825f-fe9b-4e7c-9f61-f6d41cc0b754
1	1	0	0	999	18	47	6b165d1c-5607-4142-b22d-e6fe45fada4b
1	1	1	1	999	13	43	6b18f314-307b-4367-b3a0-32a785ade7dd
1	1	4	3	999	13	61	6b527906-e9cb-4a05-a36f-57ccfcf8742c
1	1	3	3	999	13	48	6b5de692-eb73-4b95-9596-53075516e9fb
1	1	2	2	1	14	52	6b817b22-3b65-470c-9190-7713ca027a18
1	1	4	2	1	17	43	6bd49a30-f12e-4abd-8bb9-f9965f1b85c8
1	1	1	1	1	16	40	6c17543c-414d-48d3-8ecc-dc82eee98172
1	1	5	0	999	12	62	6d01f81e-8b94-414a-9192-f9bf73a827eb
1	1	4	0	999	15	73	6d3c4ba3-cd76-47ef-927d-49e1bd4a9fd3
1	1	0	0	999	15	56	6d8991d3-b2d2-49e4-b299-80fccf064e83
1	1	5	1	1	14	48	6da63e4c-011a-4022-a837-7786ad567b60
1	1	1	1	1	16	60	6dbd4353-69c6-4f79-ae5f-b5986963a67e
1	1	0	0	999	13	39	6dcd798e-b36d-4194-838c-1703a0c776e4
1	1	3	3	1	16	60	6e324ebf-38c0-455b-95ee-c39d7cdffea3
1	1	7	6	999	13	75	6e93f96f-4703-4f8b-891f-e8cf92386b71
1	1	1	1	1	14	53	6f14a7a4-ad1b-406a-92d3-51f09f73506e
1	1	0	0	999	13	29	6f2db99e-f414-43e6-b683-55675fcb8a7d
1	1	2	2	1	19	60	6f38fe3a-384c-4c80-8b07-d0ad14d12bd8
1	1	3	3	1	12	36	6f7ac6be-2f37-4d1d-91ca-4643060e775d
1	1	5	3	999	17	63	6f9563fd-cf22-4b87-9316-ddc7ec96e28e
1	1	1	1	1	13	42	6fb4eeb7-0d92-4095-9341-0ae8ec0fcedb
1	1	0	0	999	13	41	6fc64cdd-8a39-437b-8f57-0e0c5b34d8ee
1	1	3	2	999	15	43	7007d051-7007-4b9c-8e55-c78f41bee464
1	1	1	1	1	15	42	700973d0-240f-4103-a94b-a0bcccef7a03
1	1	0	0	999	13	57	70186a01-e5ea-48c4-a131-0917e3cd723e
1	1	4	2	999	13	52	70c1a246-5eb2-4497-9844-31294d7697c4
1	1	2	2	1	15	57	70f83b1c-98b5-43c1-b33b-b8221995f23e
1	1	1	1	1	12	37	7129cab3-5144-4b83-8516-07de42c33427
1	1	3	3	1	14	47	72af4403-d085-4aa0-8570-680ee5b86ab3
1	1	1	1	999	15	42	72d326ea-5eab-4c27-a69f-8eccc0d10b88
1	1	0	0	999	17	50	7308cf7d-1544-46dd-80c3-e685741dc11e
1	1	0	0	999	14	58	7314b19b-9976-499a-b585-810ccb6509bb
1	1	1	1	1	14	48	7342729c-8dcf-4ca9-9288-62408bb4a938
1	1	3	3	999	16	65	736589ef-2dcc-4a79-acf1-f1ff404c9c28
1	1	1	1	1	13	35	737fb901-e595-4da2-ab60-900ad5a270dd
1	1	3	3	999	13	65	73a20ea4-ccf0-450d-9ced-37326f78f386
1	1	2	2	999	11	38	73f8cc45-19e2-4172-87a7-200dbb020184
1	1	5	3	999	13	33	742e9b2a-86c3-4b11-ae34-4cbb8cb53b77
1	1	1	1	999	15	48	748eccff-7706-4a4a-a1a2-84e3f6af4564
1	1	5	3	999	14	69	74929b54-f80b-4d0f-8728-32a5c923fc39
1	1	2	2	1	17	41	74b4c2ef-57ce-4ff4-8088-e7602bd352cd
1	1	0	0	999	14	43	74c1bf09-4c01-4473-b6c3-5d7c0b95add6
1	1	2	1	999	13	46	74c26749-c340-4255-9111-270ca79c6e5e
1	1	1	1	1	16	46	74daf426-66c3-494a-9ad7-9ea533846c11
1	1	2	2	999	13	55	74dd8239-ecb1-49f2-bcf6-4a11788b99b2
1	1	2	2	1	16	56	74f974d9-1bd3-4879-babc-c43923b2ef2a
1	1	4	0	999	13	52	75057a68-efa4-4d67-8a97-0e79d52689ec
1	1	2	2	999	13	68	752e83b2-205a-4ca0-b5c1-3d2198b93604
1	1	1	1	999	14	50	75411c56-717c-4ab3-b683-689e8bf2fc7a
1	1	1	1	999	11	58	7541d207-4669-4558-9282-fd686382253c
1	1	0	0	999	16	48	754dbb65-8073-4337-be4d-b6b1e518c696
1	1	0	0	999	13	41	7559df98-a4ba-4831-9361-0b7224cba57d
1	1	1	1	1	13	47	75aa0fea-6d73-477e-b430-184d7b7eb246
1	1	2	1	999	17	49	75ae287d-dd43-4e98-9af5-e21567b39144
1	1	2	2	999	13	52	75e54974-1979-44f5-8af6-16aa889e88e9
1	1	1	1	999	12	56	76065130-31db-4e5b-be01-04808209d924
1	3	0	0	999	14	48	76224930-c4a2-47e5-9d77-5a4a6ac866e4
1	1	0	0	999	12	55	762799ce-7aa3-41fa-98ff-e53a8d96eb23
1	1	1	1	999	15	59	763bb143-5939-41b1-b93b-9ca4d3339745
1	1	4	4	999	18	53	76a14a31-e0f3-487e-a12f-b2411228dd05
1	1	0	0	999	15	33	76c72990-c4e1-413d-811d-9eddfb1ff432
1	1	1	1	1	10	38	76dcca81-2c87-43a8-87cf-0b3d5cb5cae9
1	1	5	0	999	12	68	76f48f22-8bb3-4281-beac-07f36f02220d
1	1	0	0	999	13	39	77091d74-be01-4fe5-87dd-34b4537de522
1	1	5	5	999	17	72	7739d451-84e4-47f5-8b53-e5d03500bbb9
1	1	5	5	1	15	90	77d0a300-e0e6-4562-81fa-6fc4e7d5298b
1	1	2	2	0	15	54	77d0c5ac-99c4-4426-82f4-9b3b58617fa6
1	1	1	1	1	15	39	77f9a7e2-e6e1-443f-a293-c87dd6adf721
1	1	1	1	1	14	34	78d1cd86-ef32-477c-a566-ac730cfe807f
1	1	2	2	1	14	59	78d7800b-2b52-4421-903f-81a4049c1e23
1	1	2	2	1	17	52	791cb0ab-ef4d-48a9-9898-d831191bb393
1	1	3	3	999	14	82	79a71f17-be67-4e96-b152-5e9ae78d1253
1	1	1	1	1	15	53	79c9f855-5872-428d-8427-67039f264f91
1	1	1	1	1	15	68	79d34cc0-a027-4f1b-a832-ba172dc45e69
1	1	1	1	999	13	47	7a721cbc-0158-4086-a26e-0a240be84133
1	1	2	2	1	18	53	7a886529-8b2f-49e4-9bef-aeaf37b1d077
1	1	1	1	1	11	38	7b5d4339-10ee-4987-aa03-0eac07900cd6
1	1	6	6	1	18	80	7b74ed59-5825-4340-b7eb-da60d943a7ab
1	1	1	1	1	17	47	7b921406-ecfc-4a4c-b072-c8204fa2d92d
1	1	3	0	999	12	73	7c3ecf23-5cb3-4e27-8629-f2340b1dbcaa
1	1	0	0	999	15	49	7c3fead2-ef82-46cc-99ca-64cf644af246
1	1	0	0	0	14	57	7c7d94c6-edef-4622-8d3d-660f97203f8e
1	1	4	4	999	14	50	7cc12042-4ac7-4798-ad4b-5a21f9c978bb
1	1	1	0	999	13	34	7ceac401-0675-41fc-b5d3-2f165c5765af
1	1	1	1	1	14	53	7d79f80b-78c8-4a03-8b7f-48b01ca3692c
1	1	0	0	999	14	40	7db7485d-a865-4c77-b862-68ae621cf48d
1	1	3	3	999	18	31	7e93c529-457d-4e8c-9ede-8922df6a2f80
1	1	2	2	1	13	50	7eaf322a-8eb2-40bf-9920-2adb07b50f57
1	1	5	4	999	13	70	7eeaa92a-68a0-48f1-9694-707eee07a036
1	1	0	0	999	14	37	7effec03-cb5f-4ba0-a8e1-8577508c2e4e
1	1	2	2	999	14	49	7f47823b-92dd-45ca-9192-605aff2cd200
1	1	0	0	999	12	55	7fdea04e-b8cb-40f1-8a1f-0185ddb70320
1	1	1	1	1	12	45	7fdfe048-20f6-42f5-aa05-05232de230c5
1	1	4	4	1	16	45	7ff793c5-69e3-4865-973a-e12b9222f881
1	1	1	1	999	15	43	800ad6f2-1bc4-4544-89cb-a1a6c71be4d5
1	1	2	2	1	14	38	8065371a-4e5b-4df7-8688-8b8b761458cc
1	1	1	1	999	15	36	80907b50-008f-490d-ad31-ccc243db77c7
1	1	0	0	999	17	72	80b457e8-8a20-415d-8847-c60e3b21e52f
1	1	0	0	999	14	40	811091bb-4ffa-4854-8c19-7c1c5f01cb34
1	1	4	2	999	14	39	817aaa89-b270-4305-8d28-73546ff1b6d5
1	1	2	2	999	17	54	824172e8-4ba2-467e-8e7c-cd4d1b8c9ce7
1	1	3	1	1	12	58	824c6c40-1444-4f49-9095-0e931c40814d
1	1	0	0	999	18	49	8251efb9-b512-4139-9040-e4ed5a01f628
1	1	0	0	0	14	48	8258b37c-9dc9-41ab-ad4a-5bba178720a3
1	1	8	6	999	16	80	82635d2c-2153-470a-870c-b47be25e320f
1	1	2	2	1	15	38	826da377-4dec-4e76-827a-c5e9619da358
1	1	1	1	1	13	40	82b36ac3-5304-4d98-9cd2-36e1eb86d167
1	1	1	1	1	14	41	82f58ff0-86ad-4924-9b20-54ef8e42f1ce
1	2	4	0	999	12	28	83f9c6bd-1879-4db3-8d99-67c422fdc0a7
1	1	2	2	999	15	56	840a8aa9-e77c-4d3e-8082-97abaeae76dd
1	1	0	0	999	14	58	8444a7bf-939e-4f40-833c-8d460bcaed81
1	1	1	1	999	15	47	845038d8-b7ea-4c4f-9173-6f805140938b
1	1	2	2	999	16	43	84bf1428-a28f-4ecd-b77c-f20eadffd1fb
1	1	0	0	999	14	68	852fc645-b10a-45fd-a67b-8a6ce8600207
1	1	0	0	999	14	42	85499344-77e2-4b7c-9cc0-5b240bdc562f
1	1	3	3	1	16	49	855b2b87-84e3-4daa-9bde-cc4b25ce4c74
1	1	3	2	999	13	49	85811fda-287c-4b4a-875d-2b3c9619b8a7
1	1	6	6	999	15	48	85c61b9d-5daf-4076-8c5a-b2b8732b532f
1	3	5	3	999	15	71	85c9e4aa-451a-4dd9-a374-801271dd2172
1	1	4	4	1	14	67	85ce5557-7dca-49fa-95db-c8f8a8e49e81
1	1	2	2	999	19	56	86041f35-577a-4436-83f8-f519e8185d03
1	1	2	0	999	18	48	8664d4d0-78a9-4d86-9aef-cd2e7d5aa839
1	1	3	1	1	15	37	866b3f9b-106c-4312-af3b-db6c4e27645b
1	1	2	2	999	13	40	86963e2b-0285-4caa-beea-51f4bdbbf856
1	1	1	1	1	14	41	8697f944-18de-4137-9df5-319cc9d63506
1	1	1	1	0	16	58	86ce1671-5657-4b31-a7e7-cf70d55e896e
1	1	1	1	999	15	59	86e783ba-0b27-4b71-9173-962369b1fb89
1	1	4	4	1	14	51	873bf74c-c1ae-4bb2-b83d-a47b857b5c31
1	1	4	4	1	13	76	8763be31-ca4c-47ea-8644-4e10f70fb724
1	1	3	3	999	14	41	876a8448-437d-4e25-a20f-62f2264662ce
1	1	1	1	1	17	42	879e116e-f729-4223-befa-e7e0469665b7
1	1	0	0	999	16	48	87ed48f5-b784-4d93-8536-b35c0432b97c
1	1	5	0	999	13	67	87f67a6a-6f9b-4007-8d79-1230e026b96c
1	1	0	0	0	14	33	882d94b2-ece3-42da-a21e-75ae441281ff
1	1	2	1	999	14	49	88339dd8-b1a1-4cbf-a178-5f5b530f88b1
1	1	0	0	999	16	74	88376e4e-8db4-4d55-9841-e403eaf63424
1	1	1	1	1	14	34	8935187b-b336-453a-982b-84ef8752fed7
1	1	1	1	1	16	44	89651d8f-289c-485f-9fca-bf6c3af75c00
1	1	1	1	1	13	47	89722d75-75b6-4bb7-b880-1d3a544a5e10
1	1	2	1	999	13	43	89d0652f-8e58-4a4d-9044-41133b87bb64
1	1	3	3	999	13	56	89fbcd10-0b59-4df8-b37c-5624ffbdf5d9
1	1	3	3	1	13	65	8a061a71-d457-4a9a-a8d1-a023a408ca9c
1	1	0	0	999	14	45	8a2bcdbe-d949-4ac4-8305-4f2e4288158c
1	1	4	2	999	14	70	8a2deeb9-eda7-40aa-ba7b-a0f5c72c15b4
1	1	5	4	999	13	63	8a2ff5da-fe2c-4669-a66a-10e8d9e54907
1	1	2	1	999	14	49	8ab204f5-d0bd-4cfd-b79e-63633d9d2cd8
1	1	3	2	999	13	41	8ac5959d-1527-4e0f-9ab0-269cf1ee844f
1	1	1	1	1	13	57	8b1f462e-68fe-4abe-9eb4-1858356db1ca
1	1	0	0	999	15	58	8b246e03-015e-42de-a466-b9bae44172b9
1	1	0	0	999	14	35	8b646f19-b78b-4a38-8867-9883e9c99c00
1	1	3	3	999	15	53	8b7c4698-c7cd-4720-99f9-8764bbb9f2d1
1	1	0	0	0	17	30	8bfd064d-d8fe-4efc-a347-ca7659a726b3
1	1	1	1	999	17	41	8c2d3fc4-0569-427f-b7a7-d8019b32830f
1	1	1	1	1	17	36	8c2eb6cd-ea2c-4a6b-b7e6-f700c85c0046
1	1	2	2	1	15	70	8c571987-56b4-4582-91fe-c298aa9f4762
1	1	2	2	1	16	46	8c86364a-3e26-4a9e-ae57-b379f773b830
1	1	1	1	1	16	43	8ce9c0ef-1ac8-4f74-8445-f0441b8c2a8b
1	1	3	3	999	18	71	8d0e28d5-580c-41d2-95ef-b89b6a3e29fb
1	1	5	0	999	13	66	8d125ad7-8528-4ec8-9242-35e24e3fb9a7
1	1	6	5	999	13	62	8d1d2fc6-dc7d-428f-b90f-28823414d5ee
1	1	2	1	999	15	40	8d4ded6d-f2ed-4468-bf11-d45f742912b8
1	1	1	1	1	15	36	8d73f51b-b38d-4ee3-aacc-d524bde7c939
1	1	0	0	999	13	49	8dddb141-b588-4329-927b-2033c2a63738
1	1	0	0	999	14	32	8df11a84-0fb4-42eb-9f26-926f8b19b1f2
1	1	5	1	999	14	73	8dfa5773-f0d9-4e47-8296-3468044f67f8
1	1	0	0	999	14	34	8e5ef86c-568f-4f9c-8d4f-82d184e9f6d1
1	1	2	2	1	15	70	8e5fb2c7-a56c-4c7b-939a-f61a916edc17
1	1	0	0	999	14	58	8e622943-1f13-46a2-8774-81a5e5df8ee9
1	1	0	0	999	15	47	8ef322d9-b021-4703-ab4b-6a707dd8a915
1	1	5	0	999	16	63	8f26413e-93b1-497a-9668-b1a6f854cc24
1	1	0	0	999	13	40	8f4847a4-783c-47a6-87e3-307e60839597
1	1	4	4	999	15	69	8f4991e7-484f-4ed5-b036-3547e96c1013
1	1	0	0	999	14	49	8f8f5b9a-af92-4fb7-87fb-39ac2beea947
1	1	2	2	1	18	50	8f915c45-71de-4117-a82e-f4d1ed5d2832
1	1	0	0	999	14	45	8fa7b8c0-1652-47de-b124-7b22272503f2
1	1	3	1	999	13	48	8fee8a52-3b5d-4648-9ed7-4650b378c05b
1	1	0	0	999	13	49	904c0acd-17e2-4c71-900c-03a08318ebeb
1	1	1	1	999	13	58	907f1e87-e2dc-4f93-ba50-15cacb451561
1	1	5	5	999	13	55	90b62ce5-abf1-410d-8e79-5dd04ffc07b8
1	1	3	3	1	15	65	90c2477e-55d1-4e4e-a66c-b66eeb2fff28
1	1	1	1	999	12	46	90dbc561-c16b-45e9-aa9c-118157497f32
1	1	4	2	999	14	41	90e6172a-dd0c-4dd8-aeff-74dfbac46e50
1	1	2	2	1	15	57	912888db-2fcc-4fc5-ae00-ab423cabbadc
1	1	0	0	999	15	38	91a828d6-c449-46f8-92ef-b4107db3ace6
1	1	1	1	1	13	40	91ba3aaa-ede6-4eb1-ba08-3084fd4a8f2b
1	1	2	2	999	19	56	91e24538-a1c7-4360-9794-fad1e8ce7619
1	1	2	2	999	17	47	92301249-b619-4dab-81bc-cad7c5754030
1	1	1	1	1	14	46	923f812b-fbcd-4bbc-abe6-3fd4d72eedfe
1	1	1	1	1	15	42	9283d601-fed8-4d51-ae12-a14a6e45a12b
1	1	4	0	999	16	57	92bca244-53d8-41e3-a632-bcdbca0d0331
1	1	2	2	1	17	55	9333b32b-e6c1-4206-8d99-ca8fa90c2221
1	1	0	0	999	11	35	936ad214-d574-48c1-a41e-3472c2c39f0b
1	1	2	2	1	13	52	938b2170-2250-4a36-b54d-1d9c82d8dd6c
1	1	2	2	1	15	44	93ac784b-ee7d-4fd0-a7c8-9e4c6b32b319
1	1	1	1	1	16	47	93d09e6b-5ec5-4a5b-b953-7dc5f51fc8d7
1	1	0	0	999	17	43	93e1f95a-30bb-4548-a7ac-f31fbdd5d192
1	1	2	2	999	15	53	9462f1ba-6198-42cb-8eef-8269faf1d841
1	1	1	1	999	15	54	948ed954-17f8-45e4-9249-7e9321f827e3
1	1	3	2	999	14	41	94ae40e6-7a7e-416f-a4c7-5fb6d755a6aa
1	1	1	1	1	12	45	94dc6f48-1275-475f-9004-15e7aff20764
1	1	2	2	1	14	59	952d1979-ecf2-4daa-9e86-845293111963
1	1	1	1	999	13	32	953981c4-618a-4a74-9eae-761a7e2852c2
1	1	2	2	999	13	43	954bfe6e-7894-4482-94dd-45b7470d7e8e
1	1	5	0	999	12	58	95a56c7d-09c5-49fa-bb9b-0207321dc55d
1	1	2	2	1	12	44	95beaf0d-244d-4054-a4f6-0c9ec8747cca
1	1	1	1	1	15	75	95dfe52b-6ecf-46e6-8402-20f2503765bb
1	1	2	2	1	18	52	95ece7cb-a7c8-444a-ab80-ec6eae17fd32
1	2	0	0	0	13	43	95eee7e5-004f-4780-963d-095a97e3ec55
1	1	2	1	999	14	29	961d184a-5eae-4fa9-ac99-7b3fc37bada5
1	1	0	0	999	14	48	965072f0-9a69-429a-8b11-5cf794674eaf
1	1	3	3	999	15	77	96aa4cdd-ec8d-4ad0-ab7a-53822d5951df
1	1	2	2	1	14	52	96fd54ea-e9ef-44c3-9b08-799ef06ff69b
1	1	2	2	1	16	53	9732b44b-63da-45f0-8b27-9a378402cf70
1	1	1	1	1	15	42	9743bca3-d45a-4708-a513-9c243441a89d
1	1	1	1	1	17	35	9755aa67-fb3d-4a1f-879f-f5098af265c2
1	1	1	1	999	13	28	982857b7-aac4-4bb0-8ca6-c5eb2f5d5a59
1	1	2	2	999	13	74	9862406c-1b9c-4560-bf6e-22294100bf8b
1	1	1	1	999	15	53	9864f3f9-0361-40d7-aaef-57977452646a
1	1	2	2	999	14	63	98732165-8c59-40ab-af7d-682cf9829d3d
1	1	2	1	999	14	42	987d913e-591a-4529-981e-79bebf68b429
1	1	1	1	1	12	41	98db2cb0-660f-4331-bab8-0456d4348b19
1	1	2	2	1	14	29	98fe3071-8283-4710-b23c-939003266b49
1	1	0	0	999	14	52	995440d2-6129-44dc-845e-48f77ec44614
1	1	3	3	1	16	73	997491a1-e26c-4e0b-b08b-d53f7eddf8f6
1	1	3	3	1	14	39	998aec36-8928-4966-babf-726ae9db6933
1	1	2	0	0	13	54	9a280b63-498e-4743-954d-3df9e52bbb45
1	1	0	0	999	16	50	9a5043fd-4bef-4664-9178-c02c988de424
1	1	0	0	0	15	45	9b0c39b8-9dfa-4ffd-82f3-98677ba69c3e
1	1	2	2	999	14	41	9b371881-5582-46cb-b81e-5c51438157d2
1	1	5	0	999	16	57	9b60176e-6278-4afc-b554-c1d2b24ae5c7
1	1	3	3	1	13	55	9b69b1be-64e0-4030-bace-5418bdb82c5b
1	1	0	0	999	13	35	9b8ef9b2-659c-47c0-8401-5bc38ee3542e
1	1	2	2	999	15	72	9bdb7a44-172e-4c8f-8329-8dc47ff7e4e9
1	1	1	1	1	13	58	9c19267d-e46d-465d-95fc-29fa6241c8b9
1	1	3	3	1	15	73	9c91c180-3a76-4fc1-89e4-a66a98f513ed
1	1	1	1	1	15	54	9cbe2cd6-a2a0-4ea4-9b6d-992672204ea0
1	1	3	3	1	15	56	9d62dc22-a62e-4d1a-b3f7-9e1bc3097917
1	1	0	0	999	18	57	9d9db0f9-1e1e-427b-bc77-e6c7e46e0d00
1	1	1	1	1	15	41	9de85f59-e9ad-459e-8399-a4af05dbeb36
1	1	0	0	0	13	48	9f27fe48-92d3-4cf0-ae32-2510dea22ee2
1	1	2	2	1	14	45	9f39ab01-ccba-4865-83aa-83bfe3126e17
1	1	2	1	1	14	37	9fb43e16-3ec4-4a98-9ebf-be3b10b6069f
1	1	1	1	1	13	53	9fd27a37-d2c4-4b4b-b198-0f1b6705e2e8
1	1	0	0	999	14	45	9fda4f29-8940-43ba-bab8-66260acddeb5
1	1	4	3	1	13	58	a0010605-b9a9-4471-9e49-6a44edf463fa
1	1	4	4	999	18	69	a05912cb-57bd-4eff-9b65-8643e1520947
1	1	0	0	0	12	46	a059fe93-3e57-4bde-8184-0a3204221301
1	1	2	1	999	15	38	a09ef3bc-c479-4a8a-9011-c2ae7804b679
1	1	0	0	999	17	49	a0bfc5e8-0fc7-424f-ae85-d22b0c64b788
1	1	0	0	999	15	54	a0c484fb-c02e-4270-bfb5-6f13a61b0320
1	1	4	0	999	14	53	a0d1ae8f-1810-49cb-b4b6-4113a5564992
1	1	3	3	999	12	68	a1141413-1896-4d91-b0cd-0ae82c55ad9e
1	1	4	2	999	13	79	a16633b7-98c3-42d2-9385-4ee39282ee7a
1	1	1	1	1	16	44	a177f31f-b77b-4f55-b5e2-b0d4c26bd022
1	1	1	1	1	13	38	a20ed447-38b0-4911-8bb3-6f2b510023e9
1	1	1	1	999	16	41	a20f60e5-e611-48f1-a62c-b00172fc7134
1	1	3	3	1	13	67	a2453e5c-0e8a-4145-ac24-2715b9179671
1	1	1	1	1	13	57	a251b279-25d7-45c3-8e45-2951b53b2da5
1	1	0	0	999	14	37	a2c87dce-edb7-48fe-98f0-885ea5c23fac
1	1	1	1	1	13	57	a2da1896-61d9-42d6-afe7-1ab984ed55e4
1	1	1	1	1	16	50	a2f1dd21-aebc-4d06-8663-d774c7411ae3
1	3	3	3	999	13	67	a2ff55a5-d54e-431d-a894-2172f5ce800b
1	1	0	0	999	13	47	a35cbac2-ba81-43e0-88d7-06795c093018
1	1	1	1	1	13	52	a35f8544-c426-4853-8419-14cd34e1fb9d
1	1	2	2	999	16	59	a37e535f-a96b-4c8f-9955-ccfb9eba4da0
1	1	2	2	1	17	37	a3b081dd-9626-4331-903c-fca43710ab7c
1	1	2	2	1	15	72	a3c8f1c2-1434-4c44-8934-9960f93718bc
1	1	3	3	999	17	64	a3cfd454-c697-4561-9491-d04901f22743
1	1	1	1	999	15	49	a435b0d0-fe65-46dc-a837-7523c476506c
1	1	0	0	999	13	56	a4c1edc1-d7ad-40e9-bc52-1b4317d53b61
1	1	1	1	1	16	46	a4dc39f9-d7e4-44ae-8bc5-ae962404d11b
1	1	3	3	999	16	53	a5af5747-eb86-46a7-9b3a-a19d30dc2c78
1	1	2	1	999	15	25	a5bc3e61-78a8-4efb-ae07-52e1b2ad5955
1	1	0	0	999	13	79	a5c8ef4c-8fe6-4c66-a1e5-249f755bfed3
1	1	3	3	1	13	57	a64f0ccf-2054-4cce-99aa-509a09dd6ef0
1	1	2	2	1	16	46	a65f9c8f-995e-44d6-b13b-b32609ca380c
1	1	3	1	999	14	43	a6baa436-7f1e-4f8e-94a3-9311c80521ef
1	1	1	1	1	12	51	a6d3a8ce-fd4e-4b22-8455-0535ebed68bd
1	1	3	3	999	16	64	a6db4f05-f042-4b4d-a186-c3cdd9bf92c6
1	3	5	5	999	17	72	a729e73b-6d14-4432-8121-dab740f3a571
1	1	1	1	1	17	40	a753c1ae-ac4e-4444-81a9-e97c939a41fd
1	1	2	2	999	13	54	a7714d4a-565d-45fb-8aa8-4a17fc58d741
1	1	2	2	999	12	53	a780ed27-7183-4df5-a065-0817792b1e74
1	1	1	1	999	15	36	a78f7c0a-a1c7-4e43-828b-aed01dc8447a
1	1	1	1	1	13	46	a7c6816c-ead5-4f52-9c0a-1fe454805516
1	1	4	3	0	15	47	a7d4de08-9663-420a-a59a-7c7e61f9d8b5
1	1	2	1	999	15	56	a7e684d5-e4a3-4208-ae81-88ee7a9bbfdd
1	1	4	2	999	13	68	a7f8eeb1-ca23-4db0-86fe-5026eb94a7fd
1	1	0	0	999	18	50	a8329859-25dc-41b0-b302-f34276637cc2
1	1	2	2	1	14	47	a8498ef4-2c22-4dd9-b9eb-57660b466c92
1	1	2	1	999	13	44	a8a1bfff-7e82-4d47-8179-2705851c85f6
1	1	6	3	999	13	72	a8ab562d-e5e8-4e0a-87e1-1659911449a2
1	1	1	1	1	13	60	a8b29171-3a82-49a1-b28f-0ca92afca05a
1	1	1	1	1	16	50	a8b78a2d-8e8b-4088-9256-d9f4f1340e1d
1	1	2	0	999	19	51	a8c1619f-c290-489b-9493-e3414276b4b2
1	1	2	2	999	13	57	a8d6460d-5d93-4c2b-aff7-2e9470c5a200
1	1	2	2	1	13	59	a8d6ceb2-9566-4912-b1c1-138b1c1a7a8c
1	1	4	4	1	13	71	a8faa16b-057e-4bff-906c-61a33ea4d0fd
1	1	1	1	999	15	32	a921ef6e-effb-4946-80f4-f0a906324a13
1	1	2	2	999	16	64	a9ace6a4-f856-4812-997d-c09dcc7a4408
1	1	0	0	999	13	37	a9b12796-4407-492e-9f06-1af512105713
1	1	1	1	1	15	39	a9b33f49-7bd0-4a3e-8b88-96e85d9bbc40
1	1	0	0	999	14	42	a9bc9b8c-2543-4e04-8c06-58b751b80875
1	1	3	3	999	19	60	a9e680b8-0997-4412-b558-d1618c3fe4ba
1	1	3	3	1	13	62	aa1df734-07d1-43e0-915c-34211406eb94
1	1	0	0	999	14	43	aa1e047e-2245-4b1b-94c5-59d1cbc52890
1	1	0	0	999	13	49	aa53f9f9-0f66-4403-acf6-0dde8a3576b1
1	1	1	1	1	18	36	aac97932-f7fd-4498-9dc9-f8bcaf7a27b1
1	1	4	2	999	16	51	abbcc67b-8f2b-4441-a561-b8b34d5b580b
1	1	2	1	999	15	41	ac55f096-2ca2-49c7-8d72-add183473274
1	1	1	1	999	14	61	ac7bbb6c-ed72-4a6e-b582-6fd0507e26b8
1	1	0	0	999	13	32	ad30eff4-9e2b-4915-b0c2-53ccfd5b7432
1	1	1	0	0	14	52	ad7fdf56-464d-406e-a75f-5f8b0188e57b
1	1	1	1	1	13	52	ad8fb095-4f92-423f-b1d6-0f2f47f044b2
1	1	1	1	1	13	55	ad9620a0-2eee-4186-92fe-495dbc4ebb70
1	1	1	1	999	14	45	ade8e911-85fd-4070-81ee-81100dcedcf0
1	1	2	2	1	15	57	ae0bbd30-abf4-4f9d-b962-ba1426e8e354
1	1	1	1	1	15	57	ae65c672-b699-4a51-88ad-a2d891b65ff3
1	1	2	2	1	13	48	ae7e5dab-4f4a-40db-9676-41d96379e271
1	1	1	1	999	11	54	af0a50d7-c191-4f53-88ac-c9707b8fe89a
1	1	2	2	999	13	45	af4fedf6-defd-410e-b20e-3d6bba22e54b
1	1	3	1	999	15	43	af502050-e8ca-406e-a54c-cc4653171767
1	1	3	3	1	13	45	af725c8a-fdbe-4d38-95f7-4e2320bd603a
1	1	3	3	1	12	66	af7be10a-61ca-4b1a-96dc-f91aebab6799
1	1	0	0	999	15	58	afa8451e-ef98-449f-942a-b8609e06b072
1	1	0	0	999	13	55	afc0710d-8c85-4396-a699-1702a71b302c
1	1	3	1	1	13	34	affe09db-9f8b-47d7-b470-78de11dd83ff
1	1	2	2	999	15	56	b00120f4-0fed-4ee2-9c96-9bd990f8514b
1	1	3	1	999	15	62	b0221662-162a-4903-afef-cd8a9b4caf55
1	1	3	2	999	14	51	b025a88e-bf6e-484e-8edb-9bb39d92797b
1	1	0	0	999	14	47	b07fa70b-89f7-4b21-bc2c-35a30a318517
1	1	3	1	999	14	51	b0873eaf-a0f9-4493-923b-94f990ab8abb
1	1	5	2	999	12	54	b09efb97-6d3e-4ca7-90db-06e3c03fa741
1	1	0	0	999	12	33	b0dadcd5-e38b-4859-b635-2b5a2e771a76
1	1	2	2	999	15	49	b13c19ff-54a5-46e5-a09f-92205ffa5087
1	1	0	0	999	15	40	b180f56d-3496-47f2-bb9e-c83774a902f4
1	1	0	0	999	13	43	b191ecb8-bd07-4c77-b823-1d420af27537
1	1	1	1	1	13	35	b1b2a5fb-f67c-4144-9591-8f1cb323765b
1	1	0	0	999	14	48	b1bbc10a-8857-4e39-9efe-5fe584e711ad
1	1	2	2	1	13	72	b21e4eb4-c0e2-4fea-8219-3717091e4dc6
1	1	2	2	1	12	63	b22d5f3e-4f7f-4015-b435-fc6d79a76058
1	1	1	0	0	13	54	b25f918a-54c4-437a-8710-173f66e36442
1	1	2	1	999	13	36	b2f1583b-0eed-4a8f-87b8-6dcf237d22e0
1	1	1	1	1	15	43	b3443be3-98c1-493a-b336-a2d407237205
1	1	4	2	999	15	41	b349feb2-69e2-4875-933a-af0d961a57ce
1	3	5	2	999	14	80	b34fddf5-8a11-4885-8dc5-5161161d72b5
1	1	0	0	999	14	45	b352d101-93ad-4ff2-b0aa-5f070dbacfa1
1	1	1	1	999	13	39	b35f0c96-1922-4aaa-9394-358dc7604b9b
1	1	4	2	999	18	38	b3882e8c-3485-4b8c-b6a1-eef9b10581d0
1	1	1	1	999	17	39	b38a145d-0983-4fa3-9c8f-f112385f8465
1	1	2	2	999	13	38	b3f8779b-3729-4319-82a3-6f6f738fa130
1	1	1	1	999	15	43	b4245499-1cd1-40ce-803f-97ec176715e9
1	1	3	2	999	15	42	b4760d15-33ea-42a5-9ed3-ad93d6441a5a
1	1	2	2	1	14	52	b4caf6e1-95d1-45ca-b399-6c8e07dcf397
1	1	3	3	999	15	50	b4ddfb0b-1fd5-419c-b7fa-aa343074f115
1	1	3	3	999	13	37	b550658c-edab-4648-9c4a-5a1a3f5bde51
1	1	3	3	999	13	54	b56a9253-5513-4761-86dc-5221a024714b
1	1	1	1	1	13	30	b5a83209-80c8-4c7b-956b-546c62028837
1	1	0	0	999	13	38	b5bb0d10-bbdb-47ff-9dde-3fa5e3099d25
1	1	1	1	999	13	37	b5fe10df-0271-4a31-93ff-2889593dae1b
1	1	7	5	999	15	75	b60c5cdc-3336-487a-888d-3ac4fccc2359
1	1	3	3	999	14	56	b60c6842-f0f6-4c56-82bd-5e65d1fb5a41
1	1	1	1	999	13	42	b65b499a-4372-42e4-8b4b-02fc292612a0
1	1	2	1	999	13	63	b6946712-28db-4eea-9eb4-3eeb5677d90b
1	1	1	1	999	15	42	b6ecacbd-f252-4b24-88ab-90365322adcd
1	1	6	4	999	14	67	b6faccd0-d204-41b5-ba98-46d2efb9f83c
1	1	3	2	999	13	60	b73bfa80-575a-4628-9579-2f9d6bbb0081
1	1	2	1	999	15	58	b76b9dd1-3869-405f-a546-c97a54bc5003
1	1	0	0	999	15	55	b7730637-2638-4614-9a1c-827a9167a3e4
1	1	1	1	999	15	57	b773a0c4-243a-4440-bbbc-8c09caba82ed
1	1	2	2	1	14	43	b7a384b0-8d77-4af2-b81e-821e70ed842c
1	1	3	3	1	15	51	b806646b-c914-4f9a-8016-a911fb90de68
1	1	0	0	999	13	53	b84aa89d-359a-4e99-af43-0a14c7bf1079
1	1	3	3	999	14	57	b8576ff2-b891-4311-90db-774fe9c2968f
1	1	2	1	999	13	39	b880994c-36ee-415f-9db9-3eb850c6e5f7
1	1	0	0	999	12	48	b8b30823-fe63-4ef8-a8f5-13d0f67e136b
1	1	0	0	999	15	51	b8ba5ed2-5e5f-4124-bf87-a4c667fa6258
1	1	1	1	1	13	42	b8c507ea-01e2-4683-b88c-172ffe70220e
1	1	3	3	999	15	71	b8fd7a8d-3032-46dd-bf11-a4ac89489812
1	1	2	0	999	13	48	b911c8b9-9bd4-4b17-a7bd-3d3569f3fde0
1	1	0	0	999	13	37	b91dda8e-fe5a-4081-9588-1615261b3616
1	1	1	1	1	14	39	b9248fca-7441-49e9-82e2-5e0e75c83d91
1	1	3	3	1	12	48	b96d4cda-6ccd-4f79-9888-23a2db010414
1	1	1	1	1	15	73	b9a5ed39-d930-4b50-bcbc-7e28c090ad7c
1	1	6	5	0	12	70	b9c82734-9ab2-4165-a850-bdef208f97e5
1	1	0	0	999	13	66	ba62d715-5317-4ec6-aa43-5013a06bf594
1	1	2	1	999	15	46	ba65327f-9291-4323-a588-68b9c587da7a
1	1	4	4	999	14	50	ba657447-c845-4bfe-98fa-7516aff11c5c
1	1	5	0	999	14	70	ba944b8f-6d77-45ad-903b-9a22e1debdb8
1	1	0	0	999	14	50	bac87b5a-1236-4546-86a5-3fce3898476e
1	1	3	3	1	14	57	baf05efa-2228-4fe5-9a1b-81f7ce47c453
1	1	4	2	999	15	49	bb055334-3fc8-4991-987e-9567cfebdc42
1	3	1	1	999	13	55	bb45e030-41e3-4870-bfff-394ad9d19bef
1	1	3	3	1	14	56	bb494bb6-e2bc-4aa2-aad1-69b2a6eb4249
1	1	1	1	1	13	37	bb77c9c7-c4a4-4557-9a71-2d1a6091f766
1	1	1	1	1	14	43	bb803512-8178-4e96-81dd-6754c5c80c51
1	1	2	2	999	14	71	bbab61be-1f20-4981-9608-76f967be30e9
1	1	0	0	999	14	68	bc00c7db-3d9e-4245-b352-82143c466c3f
1	1	4	4	999	13	57	bc115c17-176d-4231-9031-52a8339183e2
1	1	2	2	1	13	58	bc6d4a74-fc80-4a7b-8322-45ae7f7c0a2e
1	1	4	4	1	14	73	bd5677f9-31c6-49b9-8de0-438e503405c6
1	1	3	3	1	13	61	bdb474a2-7b0f-4d50-a4f0-343eca688a96
1	1	3	3	1	17	65	be38796e-b08e-4a1c-8f4f-f5fddf769c77
1	1	4	3	999	13	55	beef5bd9-7014-4808-b104-54cf3d5c7fe1
1	1	2	2	1	12	52	bf510ba2-a5e1-4807-bc89-e45d6c879478
1	1	0	0	999	14	51	bf8ebe7c-d060-40f8-b131-663eb8e1fc4e
1	1	3	3	999	13	60	bf9085a7-93d4-4a99-b1a8-42e3378905fe
1	1	6	5	999	12	57	bfbe3662-1775-43b3-98d5-fc55a58abf9b
1	1	0	0	999	13	38	bfeda05f-fe4f-4f53-896d-4c8382b04831
1	3	2	2	999	15	67	c0600d5c-71e0-472c-8d7a-d3327ca2ca11
1	1	2	2	999	15	52	c0ada6e9-d075-4ab8-bc9a-9fb6a7c4c43b
1	1	2	2	1	13	56	c121dc5b-e42e-47b9-a863-4be71cc46413
1	1	4	0	999	15	63	c13cabf1-ff4e-499d-a44e-68b104d1b22c
1	1	2	2	1	16	38	c1767c6f-24a7-4c4f-9a26-e526368c03a9
1	1	0	0	999	18	51	c1c91a78-a13b-498f-804f-d9c328e6645f
1	1	2	2	999	14	39	c23854cb-ff1f-4b4c-abfb-6021b12fd0db
1	1	2	2	1	14	43	c2b094c0-570c-42be-b243-8c4493f350bd
1	1	1	1	999	12	36	c2ed646c-330d-41c9-81c4-15e7542d103e
1	1	2	2	1	13	33	c35da3ab-6f89-4b29-bc7e-653504ae4d78
1	1	1	1	1	15	46	c392e632-ba9a-4e90-b6a2-63e43190cbf2
1	2	0	0	999	14	26	c3bd63ae-f98d-4024-a90f-bd95339d4877
1	1	3	3	999	13	76	c422fa0d-bef7-46b2-bd1e-31baf6fabce7
1	1	2	2	999	14	68	c4536f5b-ad18-4708-8289-8e976733106c
1	1	3	2	999	13	68	c4bf099f-86c1-4da6-9906-4291ffa5d584
1	2	0	0	999	13	26	c4ccbc6a-75e1-4717-a88c-9cba3a272857
1	1	1	1	1	12	45	c4f7f814-eb69-468a-8b79-fec0589311c9
1	1	2	2	999	14	36	c52b5303-1988-4569-8e7a-9f70007f5846
1	1	2	1	1	13	41	c54a8738-6240-4fdc-9a73-147af9bb12ff
1	1	3	3	1	14	66	c557c6a3-ecd0-4201-a95f-941873f1dca1
1	1	3	2	999	15	44	c55e5cfe-b2ac-4076-9a6f-a155564a8162
1	1	2	2	1	18	58	c5a2f863-b69a-4b70-8419-ec6e5885b6a5
1	1	4	4	999	14	39	c5a87cb0-bb5d-46b1-936e-798a0a4cfc1f
1	1	1	1	1	13	39	c613352b-8b08-4751-87b7-37a79cc7e862
1	1	1	1	999	13	25	c625bea5-3903-475f-8046-4733f552e904
1	1	3	3	999	18	58	c64dfc5b-975d-46b6-87a7-f0d16608887b
1	1	0	0	999	13	48	c6501aef-845f-4f73-adf0-2bdc5ff3281b
1	1	1	1	1	16	43	c66bd081-0bd9-4183-97d3-ebb51480065a
1	1	0	0	999	12	43	c68b5d95-47df-4716-b76d-ee8cfb918e88
1	1	0	0	999	15	54	c6a42bad-9ab4-40f4-a0a4-6e1e0b29a1d4
1	1	4	0	999	16	52	c6fdb0c6-70de-4a15-8e54-b3e5bd7cced7
1	1	2	2	1	14	47	c710f03f-ec76-4d28-9b8f-55b1871d9070
1	1	0	0	999	15	40	c719bd9f-5795-43b8-ae10-b8dcb3634045
1	1	0	0	999	17	44	c7502ef0-4245-494a-b716-f2e4782f5bfb
1	1	2	2	1	14	41	c76b8831-21a4-481e-af7d-5d1b3aa54648
1	1	2	2	1	14	40	c79c8e8d-5db5-43c9-bf6c-9d03f017b4e2
1	1	0	0	999	11	68	c7c518f6-2aa4-436d-bebf-e29a9207f2b4
1	1	4	4	1	13	64	c7db2920-f4b4-4046-a5ba-5759522492c6
1	1	6	6	999	16	68	c7ef211e-a9c9-4e91-80e8-eb62915c2388
1	1	3	3	999	17	61	c88a209b-604e-4622-a62d-b45b7ea9b554
1	1	5	5	999	13	68	c88a3efc-4719-4775-8c83-214b9d066da1
1	1	1	1	1	14	47	c8cc406c-7621-42e2-80e7-50c9cac108b8
1	1	1	1	1	16	47	c8efc6c5-cc81-40fc-b512-7e814013ecdb
1	1	2	2	1	14	65	c964aa80-9eb9-4b53-bdd5-aeb65a18f34a
1	1	4	3	999	13	46	c96e97f0-67e8-429b-af47-173e0f061350
1	1	0	0	999	8	51	c9a30cff-1b64-4b9e-8365-fed88abeb724
1	1	7	5	999	14	73	c9d393b9-f4d2-4dfc-afcb-324114af9f7a
1	1	0	0	999	13	54	c9d88b81-8da5-45cd-9359-138cc3cdb686
1	1	4	1	999	12	39	ca106745-8a1a-494f-95ba-023dd15274cf
1	1	0	0	999	13	40	ca272393-be63-4788-a962-1459df0cb985
1	1	2	2	1	15	43	ca42bc00-d09d-48bc-9e4f-b7517f228127
1	1	0	0	999	16	54	cae6d59f-a88c-4201-aaa4-b59e596ab3d7
1	1	2	2	999	13	43	cafb940c-473b-40cb-a08c-45afe29dd74e
1	1	7	5	999	14	79	cafed195-d9ce-4ae7-b0e2-6b985c79327a
1	1	0	0	999	16	63	cbaf0c8d-b7ae-4450-8012-7b190543f8b4
1	1	1	1	999	14	32	cc1cd35d-6bfc-4f07-baa3-c293107f7ad3
1	1	1	1	999	15	45	cc4d8a06-3277-4150-afcb-a715a2824df2
1	1	4	3	999	15	65	cc57cf78-78a7-4104-8503-e9ad5aeb459a
1	1	5	3	999	17	51	cc5a7d63-c7ee-4aa4-96cf-cab29dfcd4af
1	1	1	1	999	13	48	cc86efd1-b45d-4b91-9b27-37514e24ebfc
1	1	3	2	999	15	48	cc952255-3b94-4fbc-be6c-9dea0dc01da9
1	1	1	1	1	12	72	cc9963a3-ce8b-4eb0-9e4f-ee3bbc5c5cda
1	1	4	4	1	16	55	cc9cf741-69c4-46cb-a6cf-c84a40f7d065
1	1	0	0	999	13	55	cd15dbbe-9723-4bd7-9837-1354e908f6dc
1	1	1	1	999	15	46	cd31fb67-fd89-427a-9c73-62d2f68475c7
1	1	0	0	999	12	49	cd372740-8e63-48f3-8215-01b1f8001523
1	1	2	2	999	15	51	cdbd5c84-f735-4934-a64b-a580fb42bd7f
1	1	0	0	999	12	67	ced34efe-a264-4340-b08f-fd3bea799e82
1	1	5	0	999	14	78	cf023388-c920-4833-866d-77ee63903698
1	1	2	2	1	14	71	cf0cfb8a-b781-43e0-b6b2-7e259cce2fe4
1	1	0	0	999	13	57	cf168466-91dd-45d0-a459-0a9fe2247c38
1	1	0	0	999	14	49	cfbfe00f-2732-4d9f-a118-2d7d129f73c8
1	1	1	1	1	13	47	d006d64e-1f65-4271-909b-1e3e728ffc51
1	1	5	4	999	15	53	d04a2288-7422-4d69-94ea-9751c8ac5eff
1	1	0	0	999	14	58	d08ab05a-6d77-4487-b907-955b2634fdff
1	1	4	2	999	14	76	d09c444d-c5d8-4a71-8a21-9f06ab6864ec
1	1	1	1	999	16	46	d147339a-1e0e-4462-b7fa-98ef1cee603d
1	1	2	2	999	16	35	d1d92416-fe06-4be0-abbb-e1fabe04ad34
1	1	2	2	999	13	39	d1df8ba4-b4b1-470b-b5d1-3ffcd94ff551
1	1	2	2	1	14	39	d1e5d176-cc18-454d-8e60-71d87c125d62
1	1	1	0	999	15	62	d2397b75-fc4a-48dc-8854-926cc320cef5
1	1	0	0	999	14	36	d24b3124-1897-4ab6-a3d1-88bffeabe91f
1	1	2	1	999	17	58	d282b7d5-b0a9-4141-8c8c-d7ecdead6a13
1	1	2	2	1	13	70	d2d43bf8-49d8-4a42-b341-5f9d27645605
1	1	1	1	1	14	53	d37140d5-aa7c-4878-98e8-4d497d6f48cc
1	1	3	3	999	14	47	d4290245-147c-4e78-86a8-589ef16875a4
1	1	0	0	999	13	55	d503e0b0-92db-41d5-86f9-2229e441484d
1	1	2	2	999	18	46	d55c8922-b6e9-4145-8667-cabafa882c64
1	1	5	2	1	999	48	d58291b2-e785-4ed8-b9f8-fb4bcec1ddab
1	1	1	1	1	13	65	d5a3e1b8-609f-4d53-ba03-25c7c7b59444
1	1	4	4	1	15	48	d5a5374f-10e7-4241-aa87-aec24df3abfe
1	1	4	0	999	14	57	d5ce44a0-42ca-4bcc-9448-68de6dfb909a
1	1	3	3	999	16	54	d5d15f80-f408-4486-98ee-bf7144650a6e
1	1	1	1	999	14	46	d5f1f49a-51a3-4632-9e2c-32d28368528a
1	1	0	0	999	12	64	d6191b24-d993-4be0-adb6-0784c6073ef2
1	1	2	2	999	15	48	d659c4d9-da5a-44f0-846f-91b0c136e9f6
1	1	2	2	1	12	56	d67d303d-5317-451a-9ba2-0b4c7c167b2a
1	1	0	0	999	16	59	d683a0c7-8687-41a9-bf6a-be40a90a4afb
1	1	1	1	1	15	40	d6b15723-ca66-480f-813e-cd3a127110da
1	1	1	1	1	14	42	d6b9ae00-67a5-4eb1-a89f-6859703625a7
1	1	0	0	0	13	29	d7092feb-9a92-4970-96c0-4a3e1ae96802
1	1	1	1	999	15	53	d73c0cf7-59f5-4f7b-8127-6345c09ccdaf
1	1	1	1	1	17	44	d790d750-2bab-4836-8c02-f8b01a4dc42c
1	1	1	1	999	16	46	d7ba7e96-ec21-411f-b951-8e4d6c0501e2
1	1	1	1	1	12	55	d813dfe4-60e1-404d-9d6a-0674e0825cec
1	1	2	2	1	12	58	d82aa0dc-bc16-4588-99c6-0229a53f880f
1	1	1	1	999	15	39	d874a77d-1a96-490d-8de3-931e585c2488
1	1	0	0	999	16	50	d8bb9480-6ff0-49a6-b5d2-bdda41305e1e
1	1	2	2	1	16	49	d8df47f2-d5b6-469c-8c77-cb95714ea1cd
1	1	2	2	999	15	62	d8fba8e8-d0c4-4812-a275-a6ed1f9bc170
1	1	3	3	999	14	62	d91c2332-e421-4ba5-8ed7-5dda21706dfb
1	1	3	3	999	13	44	d939f133-e8ee-44c2-a949-43a84adeeb17
1	1	2	2	1	14	51	d9687c89-e677-4d45-8426-8a29b2e89690
1	1	1	1	1	16	54	d970ad25-aed9-4fff-813e-b8791f53577d
1	1	2	2	999	15	48	d9b69648-c9ff-49fb-997d-96469332e4b3
1	1	0	0	999	14	47	d9c6183f-8455-434f-8128-31d0508a5d21
1	1	0	0	999	13	51	d9d118d9-ebde-4ee6-89ac-064059733c2d
1	1	1	1	999	12	48	d9d6c0fc-e319-41f6-9f61-161786c68ab5
1	1	2	2	1	14	33	da87312b-d3b5-4391-9b80-95587a1b155a
1	1	2	2	1	13	55	da9c2594-21c0-4039-a265-4dfdceece5f2
1	1	0	0	999	14	44	daaa0051-a5a7-4215-b1e4-476eae88edfa
1	1	4	1	999	18	56	dabdfe4a-99ca-4ff9-b11a-f265ea4c0aba
1	1	3	1	999	13	47	dba20483-3c13-40e8-98cd-2ab4fa4fdeae
1	1	1	1	1	13	73	dbd4a48c-bdc7-4f67-b29b-0abaa6169082
1	1	1	1	1	14	69	dc497db7-06f7-46b9-b735-30c25d531c3d
1	1	3	1	1	14	44	dc70eed0-ce8b-444b-b3ae-75f77599af1d
1	1	0	0	999	14	50	dcac31e2-a2ed-4bbf-b18c-513a9b60a10d
1	1	6	5	999	14	66	dcd5b2a4-b2ef-4796-9ce2-908f4f6da0f6
1	1	2	2	999	13	42	dd02f489-6241-40ed-ab22-28717b4f3065
1	1	1	1	1	16	46	dd0491ea-5f28-483b-91bc-a4cf592dc184
1	1	4	4	1	15	69	ddb739d5-ca2d-4251-8efb-4f3bf84a003f
1	1	1	1	1	13	57	dde02c06-8b14-4665-88a5-17d3fd75481f
1	1	1	1	1	13	32	ddec1910-a35d-464a-a400-8d5b862ff3a9
1	2	0	0	999	14	60	de40069c-c652-458d-8a9d-64bbabb0894e
1	1	0	0	999	14	60	ded46b99-d7d2-4540-ace7-76c315a8caa1
1	1	1	1	999	13	43	df34e0f9-132d-424e-aad6-2354a6c4d67b
1	1	2	1	999	13	54	df753fff-4eb0-4869-b344-4540c05680f2
1	1	5	5	999	12	62	dfac3580-da5c-42af-87a0-15195ed0c367
1	1	2	2	999	18	49	dfadb90c-50de-4011-a406-ee1bade6eeef
1	1	1	1	1	13	42	dfafb1bf-ee9e-4f8a-a76e-1b45284bc3bf
1	1	2	2	1	13	66	e05b95c3-cef1-4eb4-8446-790c42674287
1	1	0	0	999	14	59	e05fe6dc-2d9a-4a9e-b9d8-4535e9f468de
1	1	3	2	999	14	58	e0a07d29-7ee1-425f-8edf-b0c171f88d42
1	1	2	2	999	13	59	e0c33afd-5e38-4b87-aaa5-02ec3d3103fa
1	1	3	1	1	13	59	e0cea512-c656-4b8a-b618-336d803ea24e
1	1	2	2	999	17	40	e0e64d57-79fb-47d5-a89b-f6bea2c47a27
1	1	2	2	999	15	50	e0fc2274-38f1-45b8-89cd-9d89c5882d30
1	1	1	1	1	17	59	e167f302-1353-4d23-a388-daba81ac8f3b
1	1	0	0	999	16	40	e1c0dc27-39a4-4ed4-a498-d57c3244fe87
1	1	4	2	999	14	69	e201bd2b-cc30-4c3f-ab32-21ce9d26eef9
1	1	0	0	999	15	64	e2426c41-d9a2-484c-a505-941176ab1246
1	1	3	2	999	15	36	e297d3b2-afbb-49a0-883e-dabca78b1611
1	1	1	1	1	16	41	e2b49356-89f8-443c-9d04-b7297a0a591d
1	1	1	1	999	14	54	e2cfa12c-c619-4b68-9403-5a58c9a64f55
1	3	0	0	999	12	46	e3127c41-77fd-4e69-98f4-fdc03ffea67f
1	1	3	3	999	13	65	e32bd885-60a8-4a4e-a47b-7cbd576b1158
1	1	3	3	1	16	56	e34123d3-74a4-4e62-8708-de1bf547c896
1	1	0	0	999	14	37	e3563143-bc8a-48ac-95cf-8d72af9c75df
1	1	3	2	999	19	62	e35af0c4-923e-46e4-a2fe-f5576e4d912d
1	1	0	0	999	13	39	e35f7895-5d5f-4dd0-a0fd-2fb0dec831b7
1	1	1	1	999	12	39	e3feadde-b322-4f32-9f3e-0205fc1d9fa9
1	1	3	3	1	16	66	e4494728-969f-4476-9818-ec562175d3c7
1	1	3	3	1	18	54	e4632e04-6e36-42bd-8a1e-e061ec61aea0
1	1	1	1	1	13	38	e475c097-bbdc-4979-86a0-68c7e53bf03a
1	1	1	1	999	14	32	e4ceed6b-3c16-4403-ae9d-a07eda361eb6
1	1	5	3	999	14	81	e50637c0-e6b3-4c5f-a03b-1387f328c151
1	1	1	1	1	13	47	e52f024e-79b4-4398-baf4-25602f26ae14
1	1	3	2	1	18	46	e57756e7-cf38-4e4e-98d8-d568b5f2427a
1	1	0	0	999	17	45	e5b83ff9-c4cb-4787-8d07-f3e36b61cdfe
1	1	3	3	1	15	50	e630bf93-f448-4b6c-a224-b374b9025588
1	1	1	1	1	14	58	e7119e4a-3b2a-4dae-b96d-9a85799015b3
1	1	1	1	1	13	54	e714d86c-c8df-4790-8325-3dbbb8439ef5
1	1	3	3	1	19	71	e7160fff-5e45-4caa-a43e-c9b8f76d4e82
1	1	2	2	999	17	64	e71ebd12-ea88-48a8-a8b8-ccb62b7a9e11
1	1	2	2	1	15	49	e7873108-87f2-4fcb-b9f0-92bec0e43849
1	1	1	1	1	13	44	e7a50def-c102-4c15-9b56-22af45cc4b9a
1	1	6	6	1	13	53	e7aec3a3-0c95-45e8-abd5-37fc102ae040
1	1	0	0	999	18	53	e7bce4d5-eda8-4cd2-ba4e-adf2f8c9f7e8
1	1	1	1	1	12	50	e7f07403-b4b9-4c32-8686-0782810ebd45
1	1	5	5	999	13	60	e83acaa1-ce0a-4019-9ad0-029d24ac6684
1	1	1	1	1	14	49	e88bc9ef-643e-4abc-91ee-5e4d07224348
1	1	2	2	999	15	37	e8a3da73-57fb-4c41-9685-d4bada8929fe
1	1	1	1	1	15	42	e8f53762-7447-4d59-85c4-a08b45036792
1	1	1	1	1	17	41	e9201595-b51c-4463-be3c-da58b44937f8
1	1	1	1	1	13	45	e93cfee4-5cdb-49b0-a645-2dee65abf274
1	1	0	0	999	14	51	e94b4806-c089-4059-8f62-75a96869daff
1	1	5	0	999	14	60	e990c5be-6d8a-46b0-94b7-91f512220af6
1	1	1	1	999	14	49	e9aaf7eb-2df4-4578-b562-5dc112346a4e
1	1	2	2	1	18	69	e9bd9721-13c5-4796-90e3-619817ac6b2f
1	1	3	3	999	15	75	e9e4d564-42be-41c6-a340-35e88e2e7519
1	1	3	3	1	13	60	eaab667a-3664-45bb-b25d-61c9dd0cbb64
1	1	2	2	1	16	66	eabc5118-1512-4116-82de-de9ade9489d3
1	1	2	1	999	19	46	eacfa549-37d0-4dfd-bbdb-dc1299ebdd52
1	1	1	1	1	17	41	eb1b930e-b36d-4241-a2fc-e585dc594a58
1	1	2	2	999	12	50	eb661dee-a76c-4ddb-87b4-0aeced6d0fd1
1	1	7	4	999	14	70	eb7298f1-52ed-4f53-9774-bad18b7bae5f
1	1	3	3	1	15	45	eb8c063e-0fad-4612-9294-c9e052209b20
1	1	1	1	999	13	57	eb976552-e8dc-4bcd-93ca-0f9c39e2dadd
1	3	4	4	999	13	73	ebbba998-45fb-47b3-9097-1a228f1ca30b
1	1	2	2	999	15	74	ebceeada-18b1-42c0-8561-98722827ad85
1	1	0	0	999	13	56	ec0209d4-89b7-4d0a-847c-2b303aec18ee
1	1	0	0	999	13	50	ec332dc5-c69b-4034-8679-106d42db0294
1	1	5	4	999	13	74	ec420708-3a19-48e1-89dc-5abe80c4d172
1	1	2	1	1	12	46	ec9b624d-802e-48ce-a344-15d4314d1e81
1	1	2	2	999	15	60	ecfaa437-95f1-4376-9b83-a622f2d4a115
1	1	2	2	999	14	34	ed6f1b2f-40da-4475-a350-bf492a5d4f9f
1	1	0	0	999	17	44	ed726b80-cf04-48c9-a381-dad1d4db288d
1	2	0	0	0	14	53	ed8df32b-8ae0-4d3c-b8dc-38dd40d476c1
1	1	3	2	999	13	42	ed9be465-c90b-44b1-a6c6-509b90d8b838
1	1	3	2	999	18	57	edc37abb-5968-4262-b7cd-eb99cbfdb38d
1	1	1	1	1	16	41	ede39338-0454-42b2-8f62-bb22a8e31659
1	1	6	6	0	14	60	ee13b167-0b10-414a-82c7-7160f0eda682
1	1	0	0	999	13	43	ee2e1901-f5ac-4e7d-9199-221f5f42308d
1	1	1	1	1	13	36	ee7e4734-72c2-485d-9d12-5049723b1bfa
1	3	0	0	999	19	61	ee8818cb-3fea-4dcc-9d6a-f2123e833b08
1	1	1	1	999	14	41	ee93178e-7e21-4c0c-9733-2c57d3038f27
1	1	1	1	999	17	47	eedb8910-0568-4db5-9010-c3644f4f6e4b
1	1	4	4	999	15	61	ef4cf533-238a-40d6-9561-ab669645cd4b
1	1	3	3	999	15	66	ef944cc4-b8b9-41d3-b2dd-cbd46616d4a0
1	1	0	0	999	13	69	efa7e81a-1fd5-4802-b537-ff3df7d5c71a
1	1	1	1	0	18	57	efd3e91a-ccb6-42d7-b6e3-e7a389be4252
1	1	1	1	1	16	56	f0080cd7-d692-437f-9bb8-baf75cddffd3
1	1	1	1	999	15	36	f042faf9-6906-42a5-b366-bc733dedc48d
1	1	0	0	999	19	51	f0501168-5f35-4826-87a6-e1cfd8acf350
1	1	5	5	1	14	74	f06bf785-4f2c-45e8-ba5a-69fbd9f89563
1	1	1	1	999	16	49	f07fec5e-05e7-43ba-a934-c175aa91486a
1	1	1	1	1	15	62	f0821a6d-ccc8-49fb-ba2e-9baf647def4f
1	1	2	1	999	13	61	f0e526db-7d0e-4104-8ddf-1025ab621d03
1	1	0	0	999	16	51	f132196d-0081-4aa3-9b4c-b7efc61943e1
1	1	2	2	999	14	40	f13dde89-a6c5-4355-9b38-801282150aca
1	1	1	1	999	14	55	f151ce9e-dd54-4144-ac0d-791bb9ab7807
1	1	0	0	999	14	46	f165af75-f663-4739-bc67-31b1806e3904
1	1	1	1	1	15	59	f1d01ec7-ce70-4607-b847-9d4ac58eb7cc
1	1	0	0	999	13	42	f21a13a4-e0ae-4eea-aed9-f77237b7c88a
1	1	0	0	999	17	53	f238f48e-cbe4-42ff-8e61-aac941e38583
1	1	0	0	999	14	40	f23f1f24-269d-426e-8e06-6ad08f110d0f
1	1	3	3	999	14	64	f295905f-265f-4820-900e-721ae5f8cc98
1	1	3	3	1	15	57	f29de582-4510-4c03-9a74-bca64ff0b0a0
1	1	1	1	1	13	40	f2afa2cd-bc1a-4354-9901-3ee9720cf47c
1	1	2	2	999	14	51	f2bb6c17-6ba3-436e-9cd6-77e82da32624
1	1	2	2	1	13	53	f2f94512-1853-47e0-9da3-199fa24c730d
1	1	3	1	999	16	59	f2faf285-eced-4efa-86c2-d9e97d1aa433
1	1	2	2	999	16	47	f3297bf6-dff9-4a70-897e-812641906497
1	1	2	2	1	13	51	f3ea2e0d-460f-4df3-a725-3ee2b447ea86
1	1	0	0	999	14	47	f3ea6722-ae7c-4663-a62f-41b3b0d4f45c
1	1	2	2	999	16	61	f40d304e-0fc6-4f33-b6ba-b2d7d4e740ce
1	1	0	0	999	14	52	f44c1772-d263-4f8e-88d4-4e392641a3c2
1	1	1	1	999	14	55	f490afee-39a7-45d1-b686-7597dd9b7a9f
1	1	3	3	1	12	64	f4a27d39-9816-4e53-9601-3ba527121c43
1	1	2	1	999	20	47	f4a32e2a-f96b-4442-891f-ea0aa3907b89
1	3	3	3	999	14	62	f4b48576-01a6-4637-9438-579bdc4ea85e
1	1	2	2	999	15	49	f4e09a1d-69b3-4ce9-9479-8e28754a3701
1	1	3	1	1	13	46	f4e15f3d-d9c9-4547-95c5-30bf0716e8e3
1	1	2	2	999	19	57	f519a190-9886-4741-8c91-fbda880237f7
1	1	1	1	999	13	82	f5a4ad52-9e7a-4656-821a-b7464678a1fb
1	1	1	1	1	15	57	f6502969-68ff-4c96-9924-9e8681fb301e
1	1	7	6	999	16	79	f6b6fc68-d57f-49a3-9371-809d92afd802
1	1	2	1	999	13	46	f6dc394a-f27f-4ef9-80fe-27ed4735ef33
1	1	0	0	999	16	43	f70f3d67-9228-4b04-9d38-d82a975ad037
1	1	2	2	999	14	63	f7725108-bcba-4540-82f1-634128cd6ecb
1	1	1	1	1	13	48	f777194b-d2fc-4692-a5ad-38d13da05529
1	1	3	3	999	13	48	f82351a1-e12c-4dc2-b158-5271b4338f6f
1	1	1	0	0	14	31	f855ba1c-0227-42d7-b86a-1713da2a8da8
1	1	1	1	1	15	53	f87e12a6-03df-417a-a311-8028ae8c818e
1	1	0	0	999	15	54	f8d2f7fd-49fd-46ee-8f54-77db38d78b56
1	1	2	2	1	15	50	f902e45d-35d8-40e3-9460-a82ce9010fa0
1	1	0	0	999	14	55	f904a8c9-7814-4d03-ab33-69c9a0c360e6
1	1	1	1	1	15	52	f9218950-672f-46b1-a8de-953f5741a080
1	1	1	1	1	12	47	f954a45a-5d68-464b-939f-dd7cf4074f1d
1	1	0	0	999	14	58	f98bb912-2d6e-4453-8736-755dd96b3345
1	1	0	0	999	13	46	fa43d4fd-14a0-44e7-a549-196044290346
1	1	0	0	999	15	40	fa7cb1a4-feec-46ad-a132-a1517cec58e7
1	1	6	6	999	16	73	fae20066-9563-41a1-ade3-c240e7eac6f6
1	1	0	0	999	14	50	faff23fb-223d-4eaa-b412-4aae4cdecd22
1	1	2	2	1	14	40	fb172b3e-51bb-4ab5-aa82-8118df40eea1
1	1	0	0	999	12	33	fb24d4e8-49bb-44da-a840-3efed9c05f19
1	1	1	1	1	13	43	fb2c91d2-0f01-463e-80af-3ec2d5cbc1ce
1	1	1	1	999	16	55	fb7024ba-3cbc-4258-9ab2-a47bf2d0fdef
1	1	3	3	999	16	63	fb7ceff4-1be0-482d-9b1e-ccc4c322dea4
1	1	4	4	1	14	66	fbd1ea33-312c-4b56-b334-af304ce0e875
1	1	0	0	999	15	47	fc248157-07e3-41df-9102-6f496991c196
1	1	2	0	999	13	40	fc24e1d0-d4df-46e9-8a0f-58323bf461fe
1	1	0	0	999	16	59	fc5eb715-9978-4fcc-86da-be52eb83baa0
1	1	1	1	1	12	36	fc62f2b8-0ed2-49b1-a74f-2c3af4e1aa4c
1	1	2	2	1	16	46	fc998959-5127-45d6-a45f-c39ae4825633
1	1	1	1	999	13	50	fce89bb2-c094-43b2-bc39-1385210476f4
1	1	4	1	999	15	58	fced9394-077c-4128-8431-ba2947957df3
1	1	2	2	999	14	50	fd55d4e5-9105-4d43-bdaa-733f6c2072a6
1	1	1	1	999	15	52	fd925eff-6c35-485b-93c6-7cf8362c9c99
1	1	4	4	999	17	62	fda02adf-0a54-4c76-af9e-dabf7e27ff21
1	1	3	3	999	18	49	fde3f0c9-3a78-4dce-aed7-ef91a040ce61
1	1	5	5	999	18	53	fe244eaf-f877-4a35-b406-b9466b4aec2b
1	1	3	3	1	15	72	ff06aae8-bcc4-4924-a88f-a0fff4152b7f
1	1	3	3	1	13	64	ff151564-197e-4b3a-99ff-503bbafad39c
1	1	0	0	999	14	44	ff80d362-8fd0-4325-9cd8-4d99a71a77ca
1	1	3	2	999	14	67	ffb27ab9-595a-41e7-b140-9ec158966d51
1	1	1	1	999	14	46	ffff8f42-3730-49ef-b0d8-3a187ea93ca7
2=Hui	2=Never married/single			0=No
1=Han	1=Married			1=Yes	999=Missing data
3=Man	3=Divorced/widow			999=Missing data
	999=Missing data

## Sheet: Sheet2
System number	Age at diagnosis	tumor location	Tumor Size 1 (mm)	Tumor Size 2 (mm)	Axillary lymph node metastasis	Distant metastasis
0004f97e-383c-4539-9a4a-1dd2ebfa0478	54	2	999		999	0
0005ff7d-2deb-462c-8c17-97aec0e341d4	43	2	30		0	0
0035a4b6-ae2d-46b9-a4f3-35ec1c75d948	39	1	30		1	0
01952283-48b0-48bc-a931-88b17be43ce7	36	1	30		0	0
01a7f3a4-1234-4bdb-b8be-3f727e03af8e	50	2	10		999	0
01fbbf25-864c-4b44-9a2b-ede55e379054	38	1	20		0	0
02021e51-876d-4b97-8ce1-3487c3bc3b96	51	2	15		0	0
02230981-03e9-4a1c-b7be-08232b5961ec	40	2	30		0	0
03342617-6749-4a75-b8f7-6db5ce1ced2f	47	2	20		0	0
03d03897-3edd-4670-b8a5-e02306ac7eac	35	2	20		1	0
04064200-285e-4916-ac4f-70365a35df1d	67	1	50		999	0
042bfb9c-35d6-4fff-8aae-d60a64ff1635	39	1	30		1	0
045f5577-be9f-4480-99ec-80f4cd0811bb	56	1	999		0	0
04c8fe3f-89d8-4b22-85da-0ff1cdee2dc4	44	1	40		999	0
050d8ddf-c6b0-42f4-8bfd-cb237f78be54	48	2	999		1	0
052bcd70-f747-4f26-b277-1eb8cc405bae	44	1	30		0	0
0575e30a-90bc-4cdb-9ff8-66c632621cc8	43	2	20		1	0
05988ae6-21d1-4f1c-bc5d-f9a187f5e96b	60	1	30		0	0
05c19aaf-9f9c-402b-b373-2bbc0a467308	46	2	40		1	0
05fd319f-a839-48ae-a651-7cce0de03bbc	66	1	20		0	0
0638aa7d-cf43-4e5d-9bd5-fcfc122b20e5	32	2	5		1	0
0642020d-ecbb-4da4-afce-1c8e8694192e	48	2	20		0	0
0656aa7a-1cd9-4d80-9bc9-f0a024964265	68	2	999		0	0
065b89ae-9a7e-4601-83b1-5089594b661e	51	1	20		1	0
0687b9de-b2f5-4fd6-8716-96e7ca98cf10	82	1	20		1	0
069245e9-c920-4178-92ea-cf01c79b8026	49	2	30		1	0
06bb077c-04fb-41c0-ab3e-d6dd319692aa	34	2	30		0	0
06f5bbb6-18d3-445e-a550-01b0152c1a6b	56	2	20		1	0
0755669d-ba63-49ac-9e98-8d2d961037f8	50	1	20		999	0
0774005a-7ca2-4fe6-b702-3a3a0cd5efef	62	1	999		1	0
07ed50ed-27fe-4b16-b994-5cca0e1f6fc8	40	1	20		1	0
0830bc62-ab23-48f4-a62c-0272fd58819f	55	2	30		0	0
083337e6-b4e1-402a-9b9a-ef951fd2f289	55	1	30		999	0
0859fe14-bc2e-4f8e-9253-38a7a247459f	43	1	40		1	0
08e962bb-f46e-4a88-a0bc-251cbbf24f03	71	1	20		1	0
093895ca-78a1-421f-94b1-f6230d8f148c	48	2	25		0	0
09c7a0be-1ce1-4ac8-8082-b5cc022c28d0	43	2	20		1	0
0a08a595-9f84-4bc1-9900-4ce934e555b1	29	1	10		0	0
0a0a47c5-4adc-456c-a947-7779ac24f96b	50	2	20		999	0
0a38f14b-9a53-48de-84b0-6ab2ee05016f	57	2	16		1	0
0a5fba0d-7029-4508-a036-2715c4ecfdf9	41	1	15		1	0
0a908396-a443-41c5-bff1-bd60d58889be	52	2	20		1	0
0a967157-260b-4f89-85d5-106fea0f2993	53	1	40		0	0
0aa2aec8-54f7-49db-bbb4-50ae194070a1	56	2	30		1	0
0b456859-6032-4abe-857b-1c667835bf9a	42	2	40		0	0
0b597df2-4f81-460d-87eb-18c06c4dd8ef	45	3	30	35	1	0
0bad8d33-e3f2-4dbf-9b7c-531cf9ec86bf	60	2	40		0	0
0beda34f-d137-4ffa-b038-06a19fe648cb	43	1	999		1	0
0bf0b063-9ff4-4ffc-a732-54a1cd97a23e	40	2	30		1	0
0c25cb00-fff1-4df4-81eb-a25d7282bd6f	47	2	50		0	0
0c2bbc73-010d-4bb4-9878-60b0d7b08998	44	1	15		1	0
0c32786f-8ef7-48c3-b46e-fe0aef229d3e	43	2	40		1	999
0d0816da-5470-4a0d-95b4-a20fb1e83a53	33	1	999		0	0
0d11fee1-7735-421d-95b0-3a8a41bfa8ad	56	2	30		1	0
0d2d288d-8338-406f-bb02-1f95343a7e90	48	1	999		1	0
0d77003b-bce6-4fa3-89de-5ee7e6579b7d	72	1	20		0	0
0d779937-858b-4d5a-9354-e05518ac311a	37	1	20		999	0
0d939259-4b53-474e-85af-628d64e7ac58	46	1	40		1	0
0e32a20f-431a-4102-b778-5260912cedf7	57	1	999		1	0
0e3af5bd-7398-4a99-ab66-00441a4af009	71	1	30		1	0
0ebb0841-0339-4623-9208-e08ce5334b64	56	1	30		0	1
0f5b044b-79ae-4d25-8562-e3b009d15a4e	33	1	60		1	0
0f78de3e-5650-44af-bc84-4a5ce0462928	51	2	50		0	0
0f98f19c-4724-4d69-a352-2fb1d4f5c655	41	1	999		999	0
0fbed34b-83a1-4c5c-b559-be01933ada3c	41	1	30		1	0
0fcbde55-a545-44d1-9c4e-bf7211beded0	58	1	5		0	0
0fd9fa8a-dbcc-49b8-8047-f9e7a22c1d29	63	1	50		0	0
10114680-466f-444d-a077-6537534a80dd	49	1	30		1	0
106ffc9e-cd25-4b80-bb56-cb1aaef1c5e3	37	1	40		0	0
10b23a15-4f49-4b69-a0d6-278dae6d9c37	27	1	30		1	0
1129944e-aa91-4e2d-b559-b526b79aeadd	48	2	60		0	0
11a52e7b-cb92-4640-acca-c08a37e5b25f	51	2	20		1	0
11bf9f4d-0148-4411-a7f5-8ca049ea834c	55	2	25		999	0
11fe1159-fbaf-403c-9fcf-80748f50fa94	36	2	15		0	0
126faddc-4a03-405f-a881-1f3b60f4080b	57	2	60		1	0
129a2140-61d9-417c-b117-3f337eb1a3ac	32	1	30		1	0
129dd87f-3a46-49a2-a836-d1eda3635a77	55	1	10		999	0
12cc6958-e512-42ae-b8bf-cdb96050e796	72	1	10		1	0
12dcc5ed-34a7-4030-9193-c33cf6b65d76	56	2	40		0	0
12e3c1a8-ef7a-42f7-bd48-79fb901c1f76	38	1	999		1	0
12e61e1b-cfbf-4986-8172-a36e5be5a5f9	59	1	20		0	0
12e9e40d-ef73-4f82-a46e-78df1f09bc38	48	2	80		999	0
130e2461-05e0-4b0e-b1f2-b5180321c4f4	57	2	30		1	0
1345ac01-3e64-440b-8e85-d38983672a0e	65	2	30		0	0
13514254-3c72-47e3-be09-99eb352dbf0f	29	1	10		1	0
139bf35a-62ae-4f6c-b1ca-7639010f8182	46	1	20		0	0
13c7d633-14be-4763-9262-82cb10dd424b	44	1	40		0	0
13dea6ed-c821-4a6d-96e0-9028a4d8eaa2	46	1	999		1	0
13f50e62-3c36-4553-a051-bc66a1ac262f	38	2	999		0	0
14247083-6d8c-43dd-bd43-2dfde41cb349	66	2	30		1	0
144a6e06-5de4-452a-80d0-6ddc8fac8dcf	48	1	40		0	0
14870869-2da7-4b34-a476-90089d149b21	64	2	10		1	0
1492113a-ba92-4e21-96fb-9bc16174b0fd	54	2	20		999	0
1493739f-6956-46dd-8c53-6245e32fa1d4	38	1	30		999	0
149a7b33-9842-4410-8a40-2591be5ca8c1	51	2	50		0	0
1598b234-01b2-4e06-988e-5bd89c8872f5	39	1	100		1	0
15ec23a6-55d8-4077-aa5f-5ba43081f524	43	2	5		0	0
162073d2-35bf-428b-9bb8-42c8ffda8fb1	64	2	40		1	0
16e64654-dc67-4007-b235-d54c22c8899b	39	1	22		1	0
1726daa4-8555-4d58-b958-0575adf66dbb	41	2	30		0	0
17a47ecd-6916-4635-ba33-2b6a21ebd7c8	48	1	40		1	0
17c0aed8-3e0d-4fe9-ac19-dfaf8b511855	40	1	30		1	999
17c5ee05-52af-4957-b271-fc3db1ac079b	49	1	20		1	0
17e0c10e-8cdb-4770-afcf-39112052e9af	82	2	40		1	0
1838561c-a094-4619-a544-b3c0c18fb487	61	2	12		0	0
186fa37d-c725-497f-b1f3-9c4721c3b9dc	77	1	50		1	0
18cfc842-2d25-4f8d-856f-b62f2e14721b	37	1	40		0	0
19941704-4d0f-49e0-ae40-0defe5a8dff8	56	2	999		1	0
19d9ca60-bbc7-4772-91d9-ec6557465d51	33	2	20		0	0
19ded885-4836-4ce6-b5ff-a3b673b33061	30	1	30		0	0
19e982fd-bee4-4209-95a9-d496bc0d07f4	52	1	5		1	0
19f7a00a-175c-49de-b776-16281a6793fa	49	1	30		999	0
1a44be9c-5d94-4817-a104-8c389b38023b	42	1	20		0	0
1a543682-492b-43f3-9dea-5437463de406	54	2	40		0	0
1abeb08d-6607-4058-be57-50d5823abbf5	62	1	20		1	0
1ac6b4ed-8b2e-44ca-8ac2-9abf5fd9abeb	52	1	60		1	0
1ade7fee-cd5e-479b-b734-1c5ed55f12ee	67	1	30		0	0
1b2787c8-3e6e-48b5-b6ce-701964ad5ff0	46	1	30		0	0
1bd5526d-28b1-441b-8377-3d55c832fb8d	63	2	30		0	0
1c6430d9-3a05-4a0e-be83-e66bf34481fd	58	2	30		1	0
1c854080-ba94-46d0-a4f1-e147d6fd326e	42	2	8		1	0
1ca288fc-db51-4288-9a1c-e7f57bed83a0	76	2	70		0	0
1d37058c-d85a-4178-82b0-92086a42f0b0	50	1	30		0	0
1d73b7cd-5fa6-4507-a3e1-2a9aafb3945f	44	1	10		1	0
1d88099d-65d6-4ccc-a4d8-f3bc51e37cf9	82	2	20		0	0
1d8de9aa-a515-4f06-8458-7128336f92be	70	2	20		1	0
1d9e8ea6-0f45-4697-bf8f-7a8d1ae98c5c	59	1	30		1	0
1e331d4e-0f21-46b3-b961-41c3bc53ab82	48	2	999		999	0
1f03a2a2-44e0-4ba5-b8c4-f99b3ced7c9a	70	1	20		1	0
1f77213a-a773-4a6b-ba50-8c0ec110a0c9	68	1	40		999	0
1f955515-f8c5-4694-a488-dcaec6a54da9	43	2	70		1	0
1fb75081-64dc-40de-b974-6b9aeeaa0a09	71	1	30		1	0
1fd81673-3dd9-4039-8bbe-fad88097def2	44	1	30		1	0
2043f00e-344c-4514-b4fc-d7963ff35dec	34	2	999		1	0
2050e6d1-51a2-4469-b4ff-2c8e084d5d08	54	1	35		0	0
2061a4bb-ba9b-4141-9321-d8b8e8188dde	36	1	999		1	0
20ec9574-df3a-4a00-9eb2-f8994deba259	40	1	20		0	0
213bc67f-b1f8-48bf-94a2-142465db74a9	59	1	20		1	0
215e1535-efb3-4644-bc05-cc85cd5d53af	57	2	30		1	0
2162df73-a619-463a-8c1a-7a921739f587	39	2	40		0	0
21977c60-e3b3-4108-8eaa-4ef4592bc56e	51	1	100		0	0
21c69d78-7be5-43d4-824b-e1fa0fe192ef	54	1	50		0	0
21d1bffa-ce2a-4de0-b4f9-e7ec7f092fcc	50	1	50		1	999
21e2ce32-0f29-4133-b5ac-faf28c19f631	79	2	20		1	0
21ff077b-d1bb-404a-95e5-73160454d505	72	1	30		1	0
2263b23a-8538-4abf-91bd-1501cbef6750	41	1	30		0	0
22854542-d60c-495f-96fb-f40885063d1c	45	2	30		1	0
22b37d30-1594-46d9-b563-e36e06f07f96	59	1	40		1	999
22c7d5ec-9907-41fd-85d2-e196c7a9ea6c	57	2	20		1	0
22d43a4e-5216-4f12-b129-37d712c0f793	65	1	40		999	0
22e42b67-3173-41e6-9fe8-d33e16aef29a	34	1	90		1	0
2318f7d9-94ac-4519-830f-fc55b55eb9af	33	1	45		0	0
234da177-f970-4457-9054-ca66e183f113	58	2	20		1	0
236de5ed-bf46-4c15-b666-29bd25eaddb8	43	2	30		1	0
236ea8c9-568f-4456-bc0a-11c72e8c2d40	75	1	15		0	0
23c71544-fec8-455d-a849-2e9c40086bb8	47	1	999		1	0
23d5ef21-4691-4736-9ca1-a756e4c6fc8f	54	1	30		999	0
241bd2b8-99b9-4efa-8d67-65ae8477cafa	53	2	30		0	0
242709c8-9840-4599-afce-4d340175e835	46	1	20		0	0
245e557d-59ad-4850-96a7-530d3e2d5ec6	47	2	10		1	0
24e7b31d-3763-4898-bea4-1177e7ad2ddf	41	1	40		1	0
2511a3e1-b4f1-4f96-8510-028fdbe9fd1e	68	1	20		0	0
252d7a67-5e85-4b54-97b8-db32c7127536	38	2	50		1	0
257f97f9-7075-47ab-8b8d-7880a1c07a32	47	2	6		0	0
258e8c37-c450-4722-b2f1-7ffe22e72174	48	1	5		0	0
2594c43a-b6d9-45b5-adbb-679b0ef24cd9	51	1	50		1	0
25ad2eaa-dd3d-4a50-b5e7-04557a11600d	69	1	30		999	0
26cf25e1-7bea-41bb-a468-60e31a656b7f	53	2	40		999	0
26fa1450-d87a-43fa-b222-f9f3842b0c7e	70	3	10	20	1	0
276069c6-304a-4484-9da6-4867f4f0970b	58	2	10		0	0
27842987-c4f3-4a0b-bd1f-2f68773001f6	65	2	30		0	0
27b55a39-f4b8-47c4-8550-2f946a42d450	76	1	999		0	0
27c5d89a-a7db-4f63-ae32-42a96a2c968c	68	2	30		1	0
2802ee57-4734-469b-b066-7419e8e0dad0	33	2	5		0	0
2808c7bf-8cfd-49bc-9bd6-220fe8e838ce	48	2	999		0	0
283c8374-a3ae-4d22-9e62-1a62d6fa0230	72	1	20		999	0
283f0e64-cde3-4f80-b535-813b1978c7f1	38	1	30		1	0
28416315-da65-4bf5-af92-7d1dc16fe6e9	56	1	5		0	0
289288d9-29f2-4a17-b141-16a67c2c8d4a	51	1	10		1	0
294a8c8e-df53-4432-8590-48c7025dae61	62	2	999		1	0
2960c0bc-6250-4101-bffb-9a854a8559d6	45	2	999		0	0
2a1ce735-7592-49f8-b6e5-93cfe0441b2b	49	2	20		1	0
2a83d816-3902-4c9c-ae8f-ec035c6ecbe9	62	1	50		999	0
2a9d2426-4623-45f1-afc7-2f3b10e304f0	76	2	20		1	0
2ad202c4-682e-4a93-be5d-082749257cb7	34	2	40		1	0
2af2bcd3-772b-488f-9140-619ef84458bc	46	1	10		0	0
2bf55c3e-7364-41f4-98dc-6ee6df60c64f	55	1	15		1	0
2c202600-e5d2-463a-9232-43a72c417092	38	1	80		0	0
2c258fb5-e4f3-4730-9039-cdb79551ca78	43	1	30		0	0
2c9b4308-b23f-49cc-92e5-0494e8f63ee5	34	1	15		0	999
2cedaf54-3727-4fa6-b8cf-0944a26adb4f	41	2	50		1	0
2d1f63ae-f1d8-4f2e-8d3e-41cd9fac41be	29	1	15		0	0
2d4b5c3b-6f62-436c-a0e5-9256d973ade6	48	2	25		0	0
2d5e6a5c-bc86-4f65-bad3-8bb2d3f685e0	66	2	30		1	0
2d7a56d7-9033-410e-9a16-722e05c630bb	43	1	30		1	0
2dffe04d-616f-4ed5-9e86-a66580cd9b36	55	1	15		0	0
2e33eb3c-51e8-4e46-9dd9-02ac187425ad	41	2	20		1	0
2e69bad5-712a-47c9-a4a0-70333ade2eb9	71	2	60		1	0
2f2500ea-b987-4223-9c32-4830db78b091	36	2	50		1	0
2fab75a7-866e-4b79-a006-4cbb0ef4d3c0	36	999	999		1	0
2fd45f98-44de-437e-a947-0e81190f41c5	50	1	30		0	0
2ff2b685-2991-4cdd-8995-1c31510a31b3	63	2	30		1	0
2ff84d46-3fc7-4bd7-a87c-4ea987337f2f	55	1	999		0	0
308f8935-7029-447d-b5a0-d033505d511d	46	2	30		0	0
30aa0737-256a-45c3-a2a4-aded6b86fc51	41	1	40		0	0
31109c1f-143f-48c7-ac72-f371456feeae	62	1	30		0	0
31913bfe-fc66-4518-b6cf-47e2935d4733	72	2	11		0	0
31acbb80-3f12-4fab-ac2b-a8d7965f296a	38	2	15		1	999
31ae885a-daaf-4aca-856c-3fc13ba54ac4	42	2	10		999	0
31db5b15-66c7-4f68-be62-470665a784ca	51	2	30		999	0
3224b0cb-c05b-404d-a6ae-51aeee23a103	43	2	40		0	0
32398a19-0370-4048-960e-1b3b86041b3d	26	2	40		1	0
32c989c1-d863-4e43-bb67-60f6209643e2	34	2	40		0	0
330e1a81-a6ab-4f75-8079-20724bd85802	52	1	80		1	0
33119f2e-bf5d-4707-8348-6633e1de0ecc	74	1	999		1	0
337d8d8d-8763-4bf3-a344-cd8314e4fb11	63	2	25		0	0
341cd516-db73-40f2-b7e5-7d66bd4bccb1	40	1	19		1	0
34e66ad2-6fe6-4c55-a760-5e5a77fb80a0	63	2	30		0	0
34ee8eb5-aeaa-487d-8c9c-f9833064d1ec	34	2	50		1	0
3537d0ad-9c1f-4520-94d9-7bef02e5822c	46	1	40		0	0
353da42a-7498-4e66-8e11-09e94f560ff4	37	2	20		1	0
353e9791-a7b1-46e2-9e34-7b21ed14940e	61	1	30		999	0
35ad75cd-d201-4e79-b1d5-8e5a544893a4	45	2	30		0	0
35c25e50-fac3-4fd7-b3b1-c672e1d3aec1	48	2	25		1	0
35eb4577-f1a6-4864-a98f-06971a5a23c7	56	2	30		1	0
35fc5d31-a522-4746-921f-47e982b3ee86	45	1	999		1	0
3665fe14-63ec-4eca-86ab-4593edabef99	54	2	999		1	0
36af49c1-c257-42f9-852f-7ded1e326cd9	54	2	999		0	0
36b6f547-de5d-41d6-80ee-3c76d6caf300	70	1	15		1	0
36dfe36c-9b6a-4be5-99f5-c4ba87511dfc	62	2	30		1	0
36e8ddfd-8ba8-4864-b0cc-3149dd923c65	44	2	30		0	0
37557bf3-25ab-42c4-b87e-8e4d867b8119	42	1	30		0	0
375f4074-f65d-4d44-902e-566dbe398f86	37	1	30		1	0
3823f32e-1dd0-43dc-a6e8-13a93cc56c14	34	1	11		0	0
38515d6d-e992-4c7c-95e1-a1d3d368598c	61	1	999		0	0
38693d8b-288c-4996-8e07-b9455fb598ca	45	2	10		1	0
38a0dbc0-d2b0-463c-8f3e-cdfcdf95576a	47	2	40		0	0
38c302b7-6acd-4b70-872b-7cd2408527d8	40	2	30		1	0
38c99818-d19f-482f-8ff0-246980d99332	46	1	20		1	0
3917944d-bdb0-476f-8a5e-1377a09acc8d	68	1	20		999	0
39766b18-ae0a-47e4-835d-3dd9e7c6aac6	56	2	30		1	0
3997340f-403e-4f2d-9ef2-5ed312c960bc	34	2	999		1	0
39e79adb-69e0-4f3a-b3f8-c41d96961713	54	1	30		999	0
39eff539-c308-4c23-b19f-4e6016237aa6	35	2	30		0	0
3a1265e3-c085-4572-af22-f6e7a77ed720	52	2	50		0	0
3a2d28e4-0718-46c1-8125-09b74e8a08b2	40	1	10		1	0
3a34f924-d9d0-4716-9645-002ebbb2c9cb	40	2	30		0	0
3aaa4651-5ac5-4163-affd-a33272ba67d6	55	1	30		1	0
3b38cba8-3919-4285-aa5f-53575806f01e	42	1	45		0	0
3b71ac00-0e5d-48cc-a93b-77ee96dee43d	68	2	999		1	0
3b99ee35-9446-4ad6-b435-554d4f85044b	46	1	40		0	0
3c1262d1-5d21-4990-8308-9b665dd76695	50	2	40		1	0
3c1e209a-e0d2-41f3-b599-cbb0e8e001c1	45	2	10		1	0
3d2c0bdc-8a8e-4e93-84f5-c979deb64348	51	1	10		1	0
3d399a73-e531-4414-8655-1701c55bd1c1	36	2	30		1	0
3d6dd7e7-eef6-4807-9d53-99497e00f9df	50	2	20		0	0
3d732adb-1452-47f5-9187-ecdfc0155a36	34	1	999		1	0
3de6c5ba-ec6e-4f3f-a8a2-8abda29f8bf7	76	1	40		0	0
3e2e6948-f5aa-4791-be18-10d23209c1e2	31	1	30		0	0
3e58c702-5bed-4760-9416-dc8638c39a05	57	1	50		1	0
3e655e3e-636b-4986-a94d-52ba292fd421	65	3	999	999	0	0
3e81c14d-c866-4253-b1e9-4741c36e04e3	47	2	30		1	0
3e9efdbe-66c5-45c1-9328-64173550891b	52	1	20		0	0
3ec892b8-eab6-42ef-a775-c05f323b6007	70	2	999		1	0
3ecfc387-38ec-4615-aa6f-e50a86ff3110	27	2	100		1	0
3f245ccc-aeb3-4516-86e8-462b5d40aeca	63	1	40		1	0
3f52856f-b612-4cbd-9548-ad540c2c5a4f	48	1	30		0	0
3f9877e8-ee2e-4a5b-9071-f45ef78d8bc2	43	2	40		0	0
3faf37cd-b375-4ff7-a27c-bcf566d4b82e	59	1	20		0	0
3fb9a533-b1b5-4f8c-a6d2-d44157f2b3ac	58	1	30		1	0
3fbb27ec-d608-4744-8593-982b6c0c1e83	47	2	20		1	0
3fc063a9-d6fa-492e-8667-ede7b485c3f9	72	2	999		1	0
3fc66613-5a5b-498d-829e-9c24ec8349b3	50	1	30		0	0
402f7a57-8362-401f-8c2f-6c5030001ff2	48	1	20		0	0
40401d2f-3d06-41e7-8b94-180b99c670f0	43	1	20		1	0
40425fcf-e678-498d-9a4a-a83c31ec1827	49	1	40		1	0
4049820e-0377-4818-9cd0-1464902bd6d3	56	1	40		0	0
40782aad-a07b-43cd-b8bf-6fa4ff011d6d	57	1	30		1	0
40784c82-cc6f-44cd-b83b-576ffa3d494b	56	2	30		999	0
40a7b9db-b1d7-405a-90cc-c220d4396509	37	1	999		1	0
40f310de-b5b7-4cea-9296-b94304dde90e	62	1	20		0	0
410570f0-0cd5-44c6-ac9b-e9bce25a3146	48	2	100		1	999
411521e2-1111-4f48-965e-f22814fa42a2	50	1	40		1	0
41315d03-fcd0-46d4-8a75-2f2b7799a2ac	38	1	30		999	0
417a8129-0ce2-447f-b5e1-f66f019bff66	37	1	40		0	0
41de368a-1015-45cf-8f6c-7afb8128db3d	68	1	10		0	0
42701c4e-3be8-46dc-ab65-4d0b261d2a05	74	2	999		1	0
42730b37-7cc3-48e2-bc3e-59cb554b5547	33	1	20		999	0
428d1ac1-304b-40fd-ad97-b766adfc4be1	35	1	30		999	0
42e4fae5-eb36-4387-917d-fa963fbbedd4	66	2	10		0	0
42fcfc45-d93f-47b2-9b8e-68ed3b949aa6	81	1	999		1	0
432ba4ba-35f1-49ae-a50b-ec5d11817fb6	73	3	30	30	0	0
43828154-22e7-45ec-94bb-b309d6f5ecdb	23	2	50		0	999
438a8680-d672-4030-a028-79ddd702c202	59	2	30		0	0
4394ba9f-c56a-4db4-9c1f-a281f5927212	49	2	10		1	0
43979f90-c1a5-4427-8baf-319d7b88a536	47	2	20		0	0
4397dd3b-04ad-4fb7-a027-e8d4e9be9947	40	1	40		0	0
43d6b642-eea2-480a-89e4-9af76241799f	55	2	40		1	0
443937b0-80d0-44c2-914f-c1847c23469b	54	2	30		1	0
445a3579-e329-46dc-bb31-7c46e828d96b	54	1	40		999	0
446f8bc5-8312-4b66-831a-bbc10b7e8bd1	76	2	20		1	0
447ac46a-fdf6-46ad-a956-6f0db6b522eb	49	1	20		0	0
4499c5af-2a86-4c5f-8770-175f0cee1948	41	1	40		1	0
44df2f85-9e3b-4fc3-b8b6-63c3c134f698	49	1	20		1	0
4507e8f9-22af-4dc1-9f5b-3aa6d9173d01	50	1	20		1	0
45307570-d60a-444a-83aa-c3c68a64def6	60	1	999		0	0
4535c19c-b128-47a3-ac73-c9f0f2df38fe	55	1	30		0	0
457bab22-1a50-487c-a9a2-aeaa41e21c58	33	1	30		1	0
45817f19-fa6f-4df4-adb7-93409a8e1117	49	2	50		1	999
4596ca68-c0ce-4f8f-a532-952d7095c7b2	60	2	999		0	0
45f1358a-33a1-40e1-b727-20dda6a21296	43	1	50		0	0
46e61749-1ccc-4ae8-8417-aca006272035	80	1	20		1	0
46f0abda-7aff-4a08-b752-42edbb2a1142	58	2	30		0	0
474257ef-ce09-475a-a499-a1cf5d6d8625	38	1	40		999	0
4774c904-9fde-4eaa-bc51-3ff433a57a4d	57	2	20		0	0
48338c86-452e-47b7-8079-6043430022b9	52	1	20		1	0
4890cfcb-9877-4ad7-9b1c-ca4e00445f44	48	1	20		0	0
489b2238-c060-46a8-a83e-55b5a6b7d605	62	1	30		999	0
48a7d6e1-eee5-4a03-8abd-818dbc260ca2	66	3	20	30	1	0
48cadfea-348c-470e-9094-8c682c58d578	43	1	30		1	0
4906776c-94ee-4e7e-8a9c-314d62948120	52	2	20		0	0
49298624-c1ba-4787-83a1-df65a006e242	37	1	20		1	0
496a74c2-d562-4c95-8f42-feac57e1b48c	43	2	50		0	0
49ad1261-490a-4a41-aa30-f1d37b7f717f	80	2	20		1	0
49debce0-368e-4083-89f2-d291be70d6a6	75	2	999		0	0
4a35aa1a-9136-4633-9c80-680a47f97905	45	1	999		1	0
4a6ac09d-4d35-4550-8fa1-5a463672aaef	37	2	10		0	0
4a90970e-35da-4aad-80cb-f6d8ea165a42	45	1	999		1	0
4af9eea9-2e3c-4d29-9efc-a8fa7ad6d0db	42	1	30		1	0
4b329c75-7f1f-4a33-aab3-1033988a3686	54	1	20		0	0
4b437f7b-78d6-4488-96fb-559187067a64	43	1	30		1	0
4b5b3f18-305c-4711-a20a-2d9f4e12615d	41	2	30		1	0
4b7910ea-1e1a-4664-9644-e9e7f1805aee	41	1	999		1	0
4b7cadc8-3326-4cbd-ab71-395ef2ad0a1d	40	1	60		0	0
4b85d3ff-f91b-4db7-9a3f-c65685eb71b2	48	1	40		1	999
4bc702a7-ae0e-4215-a2d8-33d8b5c508f2	48	1	50		1	0
4bd2a4be-3221-471c-bca3-dfa6cff9f5fd	40	1	30		0	0
4bed569d-7172-4bf7-b302-28d8d9133da7	50	2	15		999	0
4c6dec88-ab88-4fbe-a3d6-2ba245356bb0	45	2	25		0	0
4cbb479d-724a-44b0-9114-8fba9934e3d1	54	2	50		1	0
4ccd7ae8-e2b4-47b9-b1ac-230a0dbd11f2	53	1	32		999	0
4cd9e6d3-3866-42ce-af6a-90bce30ac2e2	53	999	999		0	999
4cfca5c3-be99-4a61-b7c3-347c1421ea4e	76	1	20		1	0
4d21f8fe-1f8b-4881-9713-c481669c9ea2	68	1	25		0	0
4d4f06dc-09b3-4ddf-ae99-2786dbfe5b12	47	2	30		999	0
4d5854b7-a73b-40c0-9d0b-cf8e98331414	38	2	60		0	0
4da6623d-ccb5-4e5d-bbc6-ba7d791747a2	50	1	30		0	0
4dcca3b1-d10f-46cf-9e09-db46f3b19591	57	1	30		0	0
4decf8f2-cbab-436b-905d-104beea27ecf	61	1	15		999	0
4dfdd675-578e-44ff-9055-b69c7ece17f7	43	1	30		1	0
4e175513-16b8-4a36-b4c7-2b3d786872d2	37	2	30		0	0
4e2d24c6-6925-48ca-a0fa-7ca7f15d5c04	47	2	35		1	0
4e5778cd-a5ec-40b9-b6b9-c1773fa8c45d	42	2	40		1	0
4e5bc03f-8f4a-4cb9-b1a5-d916725978f5	48	2	40		999	0
4e8fb3af-15b6-4d2a-841c-bb00485d1f95	45	2	20		0	0
4ead306e-974e-4b3a-8c35-0914ab7d3865	54	2	30		1	0
4f1a9a26-038b-4098-9257-fd337f1f3508	49	2	20		0	0
4f21336a-966d-4b13-9301-778331db8351	40	1	30		0	0
4f42ecbe-b064-41b7-baf1-3d870a4bb5ff	58	1	60		1	0
4f564fa1-20a2-499e-9bb2-042cc9def010	43	2	5		0	0
4f6f57a4-a617-478d-83da-0cdc7788c174	43	2	999		0	0
4f79527d-ba5d-4d09-9823-b3be77b8f4d4	45	1	20		1	0
4f7c4f6e-3acc-42f4-93b7-4f324e607d4b	77	1	30		1	0
4fb8aa0c-5bca-4b39-8dd3-d4efeff7d1c0	44	3	70	10	1	999
4fef3519-50c1-460f-9c3f-e5cfd3963a30	76	1	60		0	0
4ffdaa6a-7913-4512-b661-70a0c5ef0852	50	1	30		0	0
50b7d54c-eedd-4c21-9273-fc35e94966c9	39	2	999		1	0
50e730bf-0ee0-4269-842d-eb2a70270fe1	78	1	10		0	0
50fc704a-622d-469d-9f9c-52a449ac05a3	67	2	30		1	0
5108ff5e-b877-40c6-adca-ae2f014dbc0e	77	2	50		1	0
5116ac67-aa24-42a7-a043-e49bccd6b7fc	54	1	5		0	0
516f3555-8f89-4f7a-a741-fad9e47a5e55	48	2	20		1	0
51ad3622-824b-48f9-b433-7875367fa9aa	33	1	30		1	0
51f6f866-c8dd-4307-ac18-f614bf8d2de8	64	1	999		0	0
52b4369a-0dec-444a-9775-561a07657747	41	2	999		0	0
52b65b40-99fb-48a3-9d83-409bc9e81921	36	2	50		0	0
52cf3b6f-eefb-4da7-a42d-c5828e08b177	66	1	20		1	0
52e40f57-a5db-4c57-ac99-e91fae350522	68	2	40		0	0
52e862d3-3249-4e20-8d7f-b76de19d1701	55	2	12		1	0
52fbc55f-3ccc-4896-801b-b4e9cb166ce5	65	1	15		0	0
5331281f-07dc-4612-add3-75f36bd64d4e	38	2	40		1	0
5391dc6a-5465-4d70-b54e-2409d83fb151	60	1	999		0	0
539533fe-6c2a-460c-a570-c5b1bd48bca0	46	1	20		1	0
53ec7b05-bcf6-4f81-94b2-0be62a3dd4ca	67	1	10		1	0
541728cb-e07e-4576-b6b8-f6a309c82f6e	50	2	15		0	0
54895320-1c24-4157-8b7d-e2549120a939	33	2	20		0	0
54c96547-82b2-433d-abde-2dbd7c39b01e	39	2	999		1	0
54eeb2b2-17ee-4638-83ff-cef60016079c	39	2	50		1	0
55020301-466e-4c5e-a6c8-ab190480309a	53	2	25		999	0
55727cc4-0e96-441c-ba05-8a1c1ab9a74e	72	1	40		1	0
55769703-df3c-438a-8853-3b49f2be498d	36	1	999		0	0
5596ad6f-5079-4a2f-99ea-af1391602e85	47	1	999		1	0
55aad3c1-4983-4ef5-a043-5674f177de3a	56	2	25		1	0
55b4463e-0dd1-4e85-a572-dce8048f48c4	55	2	30		1	0
55d971cb-4669-4848-991f-7dd042ee1097	49	2	20		0	0
569f4b00-d5bc-451c-9094-230d6770cd90	74	1	20		1	0
56c58c01-c7d7-4f4e-80d1-a55e002cdc7a	44	2	10		0	0
56d464c6-b4d2-4b81-8a31-7d83db3a14cd	54	2	999		0	0
57028cd1-38f0-49e9-8bbb-09da7b36902f	47	2	30		0	0
575bd607-7f94-45d8-9bf0-96e0a28d4aac	29	1	20		0	0
575f414a-e77e-49b9-b9db-515035499ba3	38	1	50		1	0
5767ab7f-89e7-4c4c-93bd-c01506d2251c	27	2	15		1	1
576db5ec-771f-419c-9be0-91ca57a2f67c	33	1	999		0	0
578bb946-2919-47aa-af0e-31d595404219	58	2	30		0	0
57b4461a-4b1d-4626-a0f5-ecc658563912	47	2	10		1	0
57dd4b15-f390-4ee7-9173-919347331bd1	72	2	20		0	0
57e3f065-94e4-465b-a0ec-27cba24fd3c5	54	1	30		1	0
5810e51c-657c-4a50-acb7-6bdf83d22b23	54	1	30		0	0
5831f3b5-8906-4b14-b43f-9699d0250261	46	2	40		1	0
58846260-2acb-4cd2-a4b1-cf8f7da58b0d	68	2	15		1	0
58870bfa-7e32-4fbd-bc6a-3c199937e15f	48	2	20		0	0
58a9e642-cbc2-4d28-978f-6d996c155cb1	37	2	20		0	0
58db5b26-7937-4aa0-808c-21fa112e103b	72	3	999	999	0	0
58e42b07-9e93-4bfd-8246-503c5c267514	50	2	20		0	0
59705eff-a393-446b-9cc8-df0e9ca99c07	55	2	40		1	0
59eafb6c-6e9f-4d34-9ae1-793f9bba9d15	61	1	50		0	0
5a06fe58-734d-42a6-a1f7-9171a6336873	42	2	30		999	0
5a44fb9e-3017-4c5a-8d0d-99c0aeb605a5	53	1	999		0	0
5a8ebfbb-4aea-4cd7-882d-0411233e1013	44	1	40		1	0
5a96286b-f3b6-4aa3-8057-aab5f93eb48b	40	1	70		999	0
5b291fcd-64a8-4a75-966e-16d7a15a37d1	81	1	25		1	0
5b554d8f-a583-4d8a-a251-b165865d1d54	60	2	20		0	0
5b82721e-714b-40a1-ba8f-a1fd4a060151	35	2	30		0	0
5c0207eb-7e20-4fc2-a27f-842480b5f2d2	49	2	999		1	1
5c6c4222-8bc9-4e72-a400-6da1ea1ab664	35	2	30		1	0
5c7a7607-9654-4d52-9e49-116328306f71	44	2	15		0	0
5cd036b8-1b74-4ab6-b856-c250ba8d3088	62	2	20		0	0
5cf1a5fe-8c96-4126-a4a2-6d0aa4034c2e	54	1	20		1	0
5d6f6509-66e8-4e32-aae8-e64f813494e2	72	2	50		0	0
5d8a7bd5-2a68-4b1c-9482-25a216d0bb37	54	2	20		0	0
5db106cd-c52c-4484-8dcc-a6cc02f73424	70	1	30		0	0
5dc519e7-8c6e-48a5-99d8-110c087ad732	65	1	30		1	0
5e28f4a3-e920-41d0-a73b-10452ba73714	48	1	20		0	0
5e801d50-691c-4291-8f1c-937299d70c33	41	2	15		1	0
5e8eea87-6b68-465f-8064-d5013b1620bb	43	1	30		0	0
5e935ce0-e7e5-4af2-acf0-0a20e663fc03	28	2	999		1	0
5ea92a93-f2f4-4ef3-99d7-02499bae756e	70	1	40		0	0
5fc41195-96a6-45e5-90f2-a965cc7e4ffe	51	1	999		1	0
5fc5f755-643d-49e5-80c3-5ce8d8ca776f	42	2	50		0	0
60019da5-75b8-41ee-b995-4102e1a7725a	56	1	10		0	0
606c9af1-2765-46e8-95ff-a1cfb55a1dc4	76	2	14		1	0
607c799a-40e9-494f-9251-e387fadae9d2	73	1	60		0	0
60e9eb0a-f78c-4db8-9574-d8da20bc286b	47	1	20		1	0
60f73daf-8936-4180-b14b-201af83561d7	74	2	15		0	0
6111bdeb-758c-40cb-8213-8406a850ef48	41	1	30		1	0
611e6bd4-8bff-4818-ba26-cd306fd69b85	54	2	40		0	0
613ab28a-f71d-43f7-bc16-0c5fcec10e9c	43	1	20		1	0
61437f65-083b-4043-a846-58ea02399576	56	1	30		0	0
618f40eb-b544-44c5-a109-308af1cc4e81	51	2	30		1	0
61ae4329-63b8-4f19-9f62-35b0801c3bb1	53	2	20		1	0
61c4f89a-f9c5-4f7c-ade5-a4a08d489937	61	1	20		999	0
61d2efe7-776d-4db7-8d5f-1d49f2d77bdf	80	1	10		1	0
622c013e-28f7-4a38-8765-af56c80c0bc0	60	1	10		1	0
626d9a55-9645-42c9-872a-43a14cd4d496	43	1	999		0	0
62af9c30-3744-4471-acda-66c160979559	52	2	30		1	0
62da3cde-f255-49b0-9f2a-426ac8d1c7b7	64	1	30		0	0
62ee76b6-e26d-4db3-ad59-3751f3bd2956	48	2	25		1	999
630243ab-aeb8-40d6-b485-f94636eed2c0	55	1	20		1	0
631c205f-9689-4b36-a0e3-574050bc307f	33	1	15		0	0
635115d4-9fce-4b79-86d7-fb9a21da8867	52	1	15		0	0
635f889b-4256-46d7-a6d9-1e3afb642d0d	68	2	20		999	999
6372d242-3e66-42b8-a224-81d742fe9155	54	2	999		1	0
63769edd-9400-4a9f-ae71-1c5cdf2f6308	69	2	30		0	0
6393b94b-2e93-48da-ad9c-9e59ddc78b44	56	1	20		1	0
63ad37dd-0950-4d75-84fa-494d9a7c3d9c	37	2	8		1	0
63b209d9-8be5-4197-a44c-fd97afc77637	48	2	25		1	0
63c58fcb-1509-4dc8-8a36-bbee970b58cb	57	2	999		0	0
63ebab94-bb58-4426-81c8-b8c8171bd13c	50	2	15		0	0
640235bd-f84c-46a2-95a1-aabdd1a2ba8f	58	1	7		1	0
649af3be-9f0a-42d0-a61f-ca2d0dc71142	74	1	20		0	0
64c76ed3-750c-4c02-a359-bc063bc6986e	64	1	25		1	0
64cbb457-d195-4dda-a18e-5ea47435a2b0	57	1	60		1	0
64ffb19a-3000-4dc1-b8bb-43c2f7680206	40	1	40		999	0
6532f7c7-9c3f-4a07-840f-55dbc9dca1e3	44	2	20		999	0
654e339c-0847-475b-b399-5ed2aa578e06	37	2	50		1	0
656f2fd2-c96c-48ba-8662-a9c8f8a784ef	75	1	30		0	0
658aa0cf-90ec-4ac1-9be3-705fe9f0f82d	57	1	30		1	0
65c7b0d5-4a67-4691-ae0a-70b2d2ec1f9a	35	1	10		1	0
66696795-c72d-4496-9d30-81e153643f93	64	1	25		0	0
666e83e9-3f79-43c4-9715-fb680d22a0b7	58	2	75		1	0
66bb7344-b8c2-4855-a368-f63c15d2dbb0	43	1	50		1	0
66d91abd-8afa-4e81-a979-b8ba51445d00	35	1	30		0	0
66e1f6c4-feb1-47b2-afb4-bb1ad1638ee4	28	1	20		0	0
6742f49d-a089-43fc-8738-3b8f1d8e7b4c	43	2	30		0	0
678216c2-0403-4402-8774-76717884d283	43	1	10		0	0
67b7e022-7582-43fb-a5e9-8b99ab7a7d97	48	2	21		1	0
67fff337-1e38-4766-b92e-81798face0b7	55	2	999		1	0
681e677c-b807-403a-9f48-d0f315e7fbef	62	2	30		0	0
682dacd0-6ce3-42a8-aef0-a0bc2cef4175	38	1	40		1	0
68394a4f-b185-4a9e-9814-188995297d69	40	1	20		0	0
68ba4660-605c-4bc2-9031-2e5c6d16a25a	53	2	30		1	0
68c6f1b9-8fa5-41d0-a1ba-383601c779e4	80	1	40		0	0
696b29d6-6ff7-48f0-a555-aacff7e6a39b	56	1	25		1	0
697242a3-c475-4b77-8bd1-c67c2bbfff51	45	1	100		1	999
69b17576-df17-4afa-b26b-10352a0eb6fc	31	2	999		0	0
69ba8afe-73dd-4668-aec0-d7d827f4c489	75	2	50		1	0
69d87dbf-922f-4412-b25b-316311687a65	37	2	999		999	0
6a46c667-4d5c-46e9-8f5f-b9f53acc392f	51	2	30		1	0
6a68a939-06b0-43ce-85d2-07d286286289	63	1	999		0	0
6a91cd50-710e-4fb6-a538-c1a0fc1b15e9	60	1	999		1	0
6b12825f-fe9b-4e7c-9f61-f6d41cc0b754	39	1	30		1	0
6b165d1c-5607-4142-b22d-e6fe45fada4b	47	1	5		0	0
6b18f314-307b-4367-b3a0-32a785ade7dd	43	2	5		0	0
6b527906-e9cb-4a05-a36f-57ccfcf8742c	61	2	6		1	0
6b5de692-eb73-4b95-9596-53075516e9fb	48	1	20		1	0
6b817b22-3b65-470c-9190-7713ca027a18	52	1	35		0	0
6bd49a30-f12e-4abd-8bb9-f9965f1b85c8	43	2	999		1	0
6c17543c-414d-48d3-8ecc-dc82eee98172	40	1	999		0	0
6d01f81e-8b94-414a-9192-f9bf73a827eb	61	2	20		0	0
6d3c4ba3-cd76-47ef-927d-49e1bd4a9fd3	73	2	20		1	0
6d8991d3-b2d2-49e4-b299-80fccf064e83	56	2	20		1	0
6da63e4c-011a-4022-a837-7786ad567b60	48	1	15		0	0
6dbd4353-69c6-4f79-ae5f-b5986963a67e	60	2	20		1	0
6dcd798e-b36d-4194-838c-1703a0c776e4	39	2	10		0	0
6e324ebf-38c0-455b-95ee-c39d7cdffea3	60	1	999		0	0
6e93f96f-4703-4f8b-891f-e8cf92386b71	74	1	15		1	0
6f14a7a4-ad1b-406a-92d3-51f09f73506e	53	1	40		0	0
6f2db99e-f414-43e6-b683-55675fcb8a7d	29	2	999		1	0
6f38fe3a-384c-4c80-8b07-d0ad14d12bd8	60	1	40		0	0
6f7ac6be-2f37-4d1d-91ca-4643060e775d	36	2	20		1	0
6f9563fd-cf22-4b87-9316-ddc7ec96e28e	63	2	25		1	1
6fb4eeb7-0d92-4095-9341-0ae8ec0fcedb	42	2	30		0	0
6fc64cdd-8a39-437b-8f57-0e0c5b34d8ee	41	2	20		1	0
7007d051-7007-4b9c-8e55-c78f41bee464	43	1	999		1	0
700973d0-240f-4103-a94b-a0bcccef7a03	42	1	999		1	0
70186a01-e5ea-48c4-a131-0917e3cd723e	57	1	30		0	0
70c1a246-5eb2-4497-9844-31294d7697c4	52	1	30		0	0
70f83b1c-98b5-43c1-b33b-b8221995f23e	57	2	20		0	0
7129cab3-5144-4b83-8516-07de42c33427	37	1	60		999	0
72af4403-d085-4aa0-8570-680ee5b86ab3	47	3	20	20	1	0
72d326ea-5eab-4c27-a69f-8eccc0d10b88	42	1	15		999	0
7308cf7d-1544-46dd-80c3-e685741dc11e	50	1	20		0	0
7314b19b-9976-499a-b585-810ccb6509bb	58	1	80		1	0
7342729c-8dcf-4ca9-9288-62408bb4a938	48	1	999		1	0
736589ef-2dcc-4a79-acf1-f1ff404c9c28	65	2	70		1	0
737fb901-e595-4da2-ab60-900ad5a270dd	35	1	10		0	0
73a20ea4-ccf0-450d-9ced-37326f78f386	65	2	30		1	0
73f8cc45-19e2-4172-87a7-200dbb020184	38	2	80		1	999
742e9b2a-86c3-4b11-ae34-4cbb8cb53b77	33	1	30		0	0
748eccff-7706-4a4a-a1a2-84e3f6af4564	48	3	20	20	999	0
74929b54-f80b-4d0f-8728-32a5c923fc39	69	2	50		1	0
74b4c2ef-57ce-4ff4-8088-e7602bd352cd	41	1	30		0	0
74c1bf09-4c01-4473-b6c3-5d7c0b95add6	43	2	15		999	0
74c26749-c340-4255-9111-270ca79c6e5e	46	2	20		0	0
74daf426-66c3-494a-9ad7-9ea533846c11	46	2	40		0	0
74dd8239-ecb1-49f2-bcf6-4a11788b99b2	55	2	40		1	0
74f974d9-1bd3-4879-babc-c43923b2ef2a	56	1	10		1	0
75057a68-efa4-4d67-8a97-0e79d52689ec	52	2	30		1	0
752e83b2-205a-4ca0-b5c1-3d2198b93604	68	2	25		1	999
75411c56-717c-4ab3-b683-689e8bf2fc7a	50	2	40		0	0
7541d207-4669-4558-9282-fd686382253c	57	2	30		0	0
754dbb65-8073-4337-be4d-b6b1e518c696	48	2	20		999	0
7559df98-a4ba-4831-9361-0b7224cba57d	41	2	50		0	0
75aa0fea-6d73-477e-b430-184d7b7eb246	47	2	50		1	0
75ae287d-dd43-4e98-9af5-e21567b39144	49	1	20		1	0
75e54974-1979-44f5-8af6-16aa889e88e9	52	1	10		0	0
76065130-31db-4e5b-be01-04808209d924	56	2	10		1	0
76224930-c4a2-47e5-9d77-5a4a6ac866e4	48	2	40		1	0
762799ce-7aa3-41fa-98ff-e53a8d96eb23	54	2	30		1	0
763bb143-5939-41b1-b93b-9ca4d3339745	59	1	30		1	0
76a14a31-e0f3-487e-a12f-b2411228dd05	53	2	50		1	0
76c72990-c4e1-413d-811d-9eddfb1ff432	33	2	10		0	0
76dcca81-2c87-43a8-87cf-0b3d5cb5cae9	38	1	40		999	0
76f48f22-8bb3-4281-beac-07f36f02220d	68	2	20		1	0
77091d74-be01-4fe5-87dd-34b4537de522	39	2	50		1	0
7739d451-84e4-47f5-8b53-e5d03500bbb9	72	2	20		0	0
77d0a300-e0e6-4562-81fa-6fc4e7d5298b	84	2	20		0	0
77d0c5ac-99c4-4426-82f4-9b3b58617fa6	54	1	15		0	0
77f9a7e2-e6e1-443f-a293-c87dd6adf721	39	1	999		1	0
78d1cd86-ef32-477c-a566-ac730cfe807f	34	999	999		0	0
78d7800b-2b52-4421-903f-81a4049c1e23	59	1	20		0	0
791cb0ab-ef4d-48a9-9898-d831191bb393	52	2	25		1	0
79a71f17-be67-4e96-b152-5e9ae78d1253	82	1	30		1	0
79c9f855-5872-428d-8427-67039f264f91	53	2	35		1	0
79d34cc0-a027-4f1b-a832-ba172dc45e69	68	2	60		0	0
7a721cbc-0158-4086-a26e-0a240be84133	47	1	40		0	0
7a886529-8b2f-49e4-9bef-aeaf37b1d077	53	1	12		1	0
7b5d4339-10ee-4987-aa03-0eac07900cd6	38	2	999		0	0
7b74ed59-5825-4340-b7eb-da60d943a7ab	80	1	15		1	0
7b921406-ecfc-4a4c-b072-c8204fa2d92d	47	2	999		0	0
7c3ecf23-5cb3-4e27-8629-f2340b1dbcaa	72	1	30		0	0
7c3fead2-ef82-46cc-99ca-64cf644af246	49	1	20		1	0
7c7d94c6-edef-4622-8d3d-660f97203f8e	57	2	40		1	0
7cc12042-4ac7-4798-ad4b-5a21f9c978bb	50	1	20		1	0
7ceac401-0675-41fc-b5d3-2f165c5765af	34	2	999		1	0
7d79f80b-78c8-4a03-8b7f-48b01ca3692c	53	1	20		1	0
7db7485d-a865-4c77-b862-68ae621cf48d	40	2	30		1	0
7e93c529-457d-4e8c-9ede-8922df6a2f80	31	2	35		0	0
7eaf322a-8eb2-40bf-9920-2adb07b50f57	50	2	20		1	0
7eeaa92a-68a0-48f1-9694-707eee07a036	70	999	999		0	0
7effec03-cb5f-4ba0-a8e1-8577508c2e4e	37	1	70		0	0
7f47823b-92dd-45ca-9192-605aff2cd200	49	1	50		1	0
7fdea04e-b8cb-40f1-8a1f-0185ddb70320	55	2	40		1	0
7fdfe048-20f6-42f5-aa05-05232de230c5	45	2	40		0	0
7ff793c5-69e3-4865-973a-e12b9222f881	45	2	40		999	0
800ad6f2-1bc4-4544-89cb-a1a6c71be4d5	43	3	30	30	1	0
8065371a-4e5b-4df7-8688-8b8b761458cc	38	2	30		1	0
80907b50-008f-490d-ad31-ccc243db77c7	36	2	999		0	0
80b457e8-8a20-415d-8847-c60e3b21e52f	72	2	35		0	0
811091bb-4ffa-4854-8c19-7c1c5f01cb34	40	1	30		1	0
817aaa89-b270-4305-8d28-73546ff1b6d5	39	2	80		1	1
824172e8-4ba2-467e-8e7c-cd4d1b8c9ce7	54	2	40		1	0
824c6c40-1444-4f49-9095-0e931c40814d	58	1	10		0	0
8251efb9-b512-4139-9040-e4ed5a01f628	49	1	30		1	0
8258b37c-9dc9-41ab-ad4a-5bba178720a3	48	2	30		1	0
82635d2c-2153-470a-870c-b47be25e320f	80	2	40		0	0
826da377-4dec-4e76-827a-c5e9619da358	38	1	70		1	0
82b36ac3-5304-4d98-9cd2-36e1eb86d167	40	2	35		1	0
82f58ff0-86ad-4924-9b20-54ef8e42f1ce	41	2	20		1	0
83f9c6bd-1879-4db3-8d99-67c422fdc0a7	28	1	30		1	0
840a8aa9-e77c-4d3e-8082-97abaeae76dd	56	2	20		0	0
8444a7bf-939e-4f40-833c-8d460bcaed81	58	1	20		0	0
845038d8-b7ea-4c4f-9173-6f805140938b	47	1	40		1	0
84bf1428-a28f-4ecd-b77c-f20eadffd1fb	43	2	15		1	0
852fc645-b10a-45fd-a67b-8a6ce8600207	68	2	30		1	0
85499344-77e2-4b7c-9cc0-5b240bdc562f	42	1	30		0	0
855b2b87-84e3-4daa-9bde-cc4b25ce4c74	49	2	35		0	0
85811fda-287c-4b4a-875d-2b3c9619b8a7	49	2	30		1	0
85c61b9d-5daf-4076-8c5a-b2b8732b532f	48	1	999		0	0
85c9e4aa-451a-4dd9-a374-801271dd2172	71	1	20		1	0
85ce5557-7dca-49fa-95db-c8f8a8e49e81	67	2	25		0	0
86041f35-577a-4436-83f8-f519e8185d03	56	2	999		1	0
8664d4d0-78a9-4d86-9aef-cd2e7d5aa839	48	2	30		1	0
866b3f9b-106c-4312-af3b-db6c4e27645b	37	1	20		0	0
86963e2b-0285-4caa-beea-51f4bdbbf856	40	1	40		999	0
8697f944-18de-4137-9df5-319cc9d63506	41	2	50		0	0
86ce1671-5657-4b31-a7e7-cf70d55e896e	58	1	999		1	0
86e783ba-0b27-4b71-9173-962369b1fb89	59	1	25		0	0
873bf74c-c1ae-4bb2-b83d-a47b857b5c31	51	2	50		1	0
8763be31-ca4c-47ea-8644-4e10f70fb724	76	1	50		1	0
876a8448-437d-4e25-a20f-62f2264662ce	41	1	40		0	0
879e116e-f729-4223-befa-e7e0469665b7	42	2	999		1	0
87ed48f5-b784-4d93-8536-b35c0432b97c	48	2	20		0	0
87f67a6a-6f9b-4007-8d79-1230e026b96c	67	2	999		1	0
882d94b2-ece3-42da-a21e-75ae441281ff	33	1	999		0	999
88339dd8-b1a1-4cbf-a178-5f5b530f88b1	49	2	30		1	0
88376e4e-8db4-4d55-9841-e403eaf63424	74	2	10		1	0
8935187b-b336-453a-982b-84ef8752fed7	34	2	55		1	999
89651d8f-289c-485f-9fca-bf6c3af75c00	44	2	60		1	0
89722d75-75b6-4bb7-b880-1d3a544a5e10	47	1	30		0	0
89d0652f-8e58-4a4d-9044-41133b87bb64	43	1	30		1	0
89fbcd10-0b59-4df8-b37c-5624ffbdf5d9	56	1	20		0	0
8a061a71-d457-4a9a-a8d1-a023a408ca9c	65	1	20		1	0
8a2bcdbe-d949-4ac4-8305-4f2e4288158c	45	1	20		0	0
8a2deeb9-eda7-40aa-ba7b-a0f5c72c15b4	70	1	40		1	0
8a2ff5da-fe2c-4669-a66a-10e8d9e54907	63	1	5		0	0
8ab204f5-d0bd-4cfd-b79e-63633d9d2cd8	49	1	40		0	0
8ac5959d-1527-4e0f-9ab0-269cf1ee844f	41	2	999		1	0
8b1f462e-68fe-4abe-9eb4-1858356db1ca	57	2	999		0	0
8b246e03-015e-42de-a466-b9bae44172b9	58	1	15		1	0
8b646f19-b78b-4a38-8867-9883e9c99c00	35	1	999		1	0
8b7c4698-c7cd-4720-99f9-8764bbb9f2d1	53	2	18		1	0
8bfd064d-d8fe-4efc-a347-ca7659a726b3	30	1	30		1	0
8c2d3fc4-0569-427f-b7a7-d8019b32830f	41	1	20		0	0
8c2eb6cd-ea2c-4a6b-b7e6-f700c85c0046	36	1	30		1	0
8c571987-56b4-4582-91fe-c298aa9f4762	70	1	30		0	0
8c86364a-3e26-4a9e-ae57-b379f773b830	46	2	10		999	0
8ce9c0ef-1ac8-4f74-8445-f0441b8c2a8b	43	2	30		1	0
8d0e28d5-580c-41d2-95ef-b89b6a3e29fb	71	2	30		0	0
8d125ad7-8528-4ec8-9242-35e24e3fb9a7	66	2	35		1	0
8d1d2fc6-dc7d-428f-b90f-28823414d5ee	62	1	30		999	0
8d4ded6d-f2ed-4468-bf11-d45f742912b8	40	2	5		1	0
8d73f51b-b38d-4ee3-aacc-d524bde7c939	36	1	40		0	0
8dddb141-b588-4329-927b-2033c2a63738	49	2	25		1	0
8df11a84-0fb4-42eb-9f26-926f8b19b1f2	32	1	50		0	0
8dfa5773-f0d9-4e47-8296-3468044f67f8	73	2	30		0	0
8e5ef86c-568f-4f9c-8d4f-82d184e9f6d1	34	2	20		1	0
8e5fb2c7-a56c-4c7b-939a-f61a916edc17	70	1	30		0	0
8e622943-1f13-46a2-8774-81a5e5df8ee9	58	1	30		1	0
8ef322d9-b021-4703-ab4b-6a707dd8a915	47	1	30		0	0
8f26413e-93b1-497a-9668-b1a6f854cc24	63	2	20		1	0
8f4847a4-783c-47a6-87e3-307e60839597	40	1	30		0	0
8f4991e7-484f-4ed5-b036-3547e96c1013	69	1	40		1	0
8f8f5b9a-af92-4fb7-87fb-39ac2beea947	49	2	20		0	0
8f915c45-71de-4117-a82e-f4d1ed5d2832	50	1	30		1	0
8fa7b8c0-1652-47de-b124-7b22272503f2	45	1	25		0	0
8fee8a52-3b5d-4648-9ed7-4650b378c05b	48	1	999		999	0
904c0acd-17e2-4c71-900c-03a08318ebeb	49	2	999		0	0
907f1e87-e2dc-4f93-ba50-15cacb451561	58	1	10		1	0
90b62ce5-abf1-410d-8e79-5dd04ffc07b8	55	2	20		0	0
90c2477e-55d1-4e4e-a66c-b66eeb2fff28	65	2	20		0	0
90dbc561-c16b-45e9-aa9c-118157497f32	46	1	60		1	0
90e6172a-dd0c-4dd8-aeff-74dfbac46e50	41	2	50		999	0
912888db-2fcc-4fc5-ae00-ab423cabbadc	57	1	20		0	0
91a828d6-c449-46f8-92ef-b4107db3ace6	38	2	30		0	0
91ba3aaa-ede6-4eb1-ba08-3084fd4a8f2b	40	2	25		1	0
91e24538-a1c7-4360-9794-fad1e8ce7619	56	1	20		1	0
92301249-b619-4dab-81bc-cad7c5754030	47	1	15		1	0
923f812b-fbcd-4bbc-abe6-3fd4d72eedfe	46	1	60		0	0
9283d601-fed8-4d51-ae12-a14a6e45a12b	42	1	30		1	0
92bca244-53d8-41e3-a632-bcdbca0d0331	57	2	30		0	0
9333b32b-e6c1-4206-8d99-ca8fa90c2221	55	1	40		1	0
936ad214-d574-48c1-a41e-3472c2c39f0b	35	1	10		1	0
938b2170-2250-4a36-b54d-1d9c82d8dd6c	52	2	20		1	0
93ac784b-ee7d-4fd0-a7c8-9e4c6b32b319	44	1	20		0	0
93d09e6b-5ec5-4a5b-b953-7dc5f51fc8d7	47	1	30		0	0
93e1f95a-30bb-4548-a7ac-f31fbdd5d192	43	1	10		1	0
9462f1ba-6198-42cb-8eef-8269faf1d841	53	2	40		999	0
948ed954-17f8-45e4-9249-7e9321f827e3	54	1	20		1	0
94ae40e6-7a7e-416f-a4c7-5fb6d755a6aa	41	2	999		0	0
94dc6f48-1275-475f-9004-15e7aff20764	45	2	20		0	0
952d1979-ecf2-4daa-9e86-845293111963	59	2	999		0	0
953981c4-618a-4a74-9eae-761a7e2852c2	32	2	30		1	0
954bfe6e-7894-4482-94dd-45b7470d7e8e	43	2	50		1	0
95a56c7d-09c5-49fa-bb9b-0207321dc55d	58	1	8		0	0
95beaf0d-244d-4054-a4f6-0c9ec8747cca	44	2	15		1	0
95dfe52b-6ecf-46e6-8402-20f2503765bb	75	2	20		0	0
95ece7cb-a7c8-444a-ab80-ec6eae17fd32	52	2	30		1	0
95eee7e5-004f-4780-963d-095a97e3ec55	43	1	30		0	0
961d184a-5eae-4fa9-ac99-7b3fc37bada5	29	2	35		1	0
965072f0-9a69-429a-8b11-5cf794674eaf	48	1	45		0	0
96aa4cdd-ec8d-4ad0-ab7a-53822d5951df	77	1	30		1	0
96fd54ea-e9ef-44c3-9b08-799ef06ff69b	52	2	10		999	0
9732b44b-63da-45f0-8b27-9a378402cf70	53	1	30		0	0
9743bca3-d45a-4708-a513-9c243441a89d	42	2	80		1	0
9755aa67-fb3d-4a1f-879f-f5098af265c2	35	1	25		1	0
982857b7-aac4-4bb0-8ca6-c5eb2f5d5a59	28	1	25		1	0
9862406c-1b9c-4560-bf6e-22294100bf8b	74	2	50		0	0
9864f3f9-0361-40d7-aaef-57977452646a	53	2	40		0	0
98732165-8c59-40ab-af7d-682cf9829d3d	63	2	18		0	0
987d913e-591a-4529-981e-79bebf68b429	42	1	35		1	0
98db2cb0-660f-4331-bab8-0456d4348b19	41	1	999		1	0
98fe3071-8283-4710-b23c-939003266b49	29	2	30		0	0
995440d2-6129-44dc-845e-48f77ec44614	52	1	50		0	0
997491a1-e26c-4e0b-b08b-d53f7eddf8f6	73	1	20		0	0
998aec36-8928-4966-babf-726ae9db6933	39	2	30		999	0
9a280b63-498e-4743-954d-3df9e52bbb45	54	2	30		1	0
9a5043fd-4bef-4664-9178-c02c988de424	50	2	60		0	0
9b0c39b8-9dfa-4ffd-82f3-98677ba69c3e	45	1	50		1	0
9b371881-5582-46cb-b81e-5c51438157d2	41	2	30		0	0
9b60176e-6278-4afc-b554-c1d2b24ae5c7	57	2	20		0	0
9b69b1be-64e0-4030-bace-5418bdb82c5b	55	2	20		1	1
9b8ef9b2-659c-47c0-8401-5bc38ee3542e	35	2	30		0	0
9bdb7a44-172e-4c8f-8329-8dc47ff7e4e9	72	2	40		0	0
9c19267d-e46d-465d-95fc-29fa6241c8b9	58	2	45		1	0
9c91c180-3a76-4fc1-89e4-a66a98f513ed	73	2	40		1	999
9cbe2cd6-a2a0-4ea4-9b6d-992672204ea0	54	2	30		0	0
9d62dc22-a62e-4d1a-b3f7-9e1bc3097917	56	2	999		0	0
9d9db0f9-1e1e-427b-bc77-e6c7e46e0d00	57	1	999		1	0
9de85f59-e9ad-459e-8399-a4af05dbeb36	41	2	30		1	0
9f27fe48-92d3-4cf0-ae32-2510dea22ee2	48	2	20		0	0
9f39ab01-ccba-4865-83aa-83bfe3126e17	45	2	20		0	0
9fb43e16-3ec4-4a98-9ebf-be3b10b6069f	37	1	20		1	0
9fd27a37-d2c4-4b4b-b198-0f1b6705e2e8	53	1	50		1	0
9fda4f29-8940-43ba-bab8-66260acddeb5	45	1	20		0	0
a0010605-b9a9-4471-9e49-6a44edf463fa	58	1	30		0	0
a05912cb-57bd-4eff-9b65-8643e1520947	69	2	30		1	0
a059fe93-3e57-4bde-8184-0a3204221301	46	1	999		1	0
a09ef3bc-c479-4a8a-9011-c2ae7804b679	38	3	20	25	0	0
a0bfc5e8-0fc7-424f-ae85-d22b0c64b788	49	1	20		1	0
a0c484fb-c02e-4270-bfb5-6f13a61b0320	54	2	30		0	0
a0d1ae8f-1810-49cb-b4b6-4113a5564992	53	1	30		1	0
a1141413-1896-4d91-b0cd-0ae82c55ad9e	68	2	30		999	0
a16633b7-98c3-42d2-9385-4ee39282ee7a	79	1	30		1	0
a177f31f-b77b-4f55-b5e2-b0d4c26bd022	44	2	60		1	0
a20ed447-38b0-4911-8bb3-6f2b510023e9	38	1	999		1	0
a20f60e5-e611-48f1-a62c-b00172fc7134	41	2	40		1	0
a2453e5c-0e8a-4145-ac24-2715b9179671	67	1	70		1	0
a251b279-25d7-45c3-8e45-2951b53b2da5	57	1	40		0	0
a2c87dce-edb7-48fe-98f0-885ea5c23fac	37	1	50		1	999
a2da1896-61d9-42d6-afe7-1ab984ed55e4	57	1	25		0	0
a2f1dd21-aebc-4d06-8663-d774c7411ae3	50	2	60		999	0
a2ff55a5-d54e-431d-a894-2172f5ce800b	67	1	20		0	0
a35cbac2-ba81-43e0-88d7-06795c093018	47	2	30		1	0
a35f8544-c426-4853-8419-14cd34e1fb9d	52	2	50		1	0
a37e535f-a96b-4c8f-9955-ccfb9eba4da0	59	2	20		0	0
a3b081dd-9626-4331-903c-fca43710ab7c	37	1	70		1	0
a3c8f1c2-1434-4c44-8934-9960f93718bc	72	1	20		1	0
a3cfd454-c697-4561-9491-d04901f22743	64	1	20		1	0
a435b0d0-fe65-46dc-a837-7523c476506c	49	1	40		0	0
a4c1edc1-d7ad-40e9-bc52-1b4317d53b61	56	2	70		0	0
a4dc39f9-d7e4-44ae-8bc5-ae962404d11b	46	1	30		0	0
a5af5747-eb86-46a7-9b3a-a19d30dc2c78	53	2	30		1	999
a5bc3e61-78a8-4efb-ae07-52e1b2ad5955	25	1	25		1	0
a5c8ef4c-8fe6-4c66-a1e5-249f755bfed3	79	1	20		0	0
a64f0ccf-2054-4cce-99aa-509a09dd6ef0	57	1	30		0	0
a65f9c8f-995e-44d6-b13b-b32609ca380c	46	2	30		1	0
a6baa436-7f1e-4f8e-94a3-9311c80521ef	43	1	999		0	0
a6d3a8ce-fd4e-4b22-8455-0535ebed68bd	51	1	60		1	0
a6db4f05-f042-4b4d-a186-c3cdd9bf92c6	64	1	40		1	0
a729e73b-6d14-4432-8121-dab740f3a571	72	1	20		0	0
a753c1ae-ac4e-4444-81a9-e97c939a41fd	40	1	40		1	0
a7714d4a-565d-45fb-8aa8-4a17fc58d741	54	2	10		999	0
a780ed27-7183-4df5-a065-0817792b1e74	53	2	25		0	0
a78f7c0a-a1c7-4e43-828b-aed01dc8447a	36	3	20	20	1	0
a7c6816c-ead5-4f52-9c0a-1fe454805516	46	2	999		0	0
a7d4de08-9663-420a-a59a-7c7e61f9d8b5	47	1	999		0	0
a7e684d5-e4a3-4208-ae81-88ee7a9bbfdd	56	1	999		1	0
a7f8eeb1-ca23-4db0-86fe-5026eb94a7fd	68	2	40		0	0
a8329859-25dc-41b0-b302-f34276637cc2	50	1	40		1	0
a8498ef4-2c22-4dd9-b9eb-57660b466c92	47	2	15		0	0
a8a1bfff-7e82-4d47-8179-2705851c85f6	44	1	30		1	0
a8ab562d-e5e8-4e0a-87e1-1659911449a2	72	2	40		999	0
a8b29171-3a82-49a1-b28f-0ca92afca05a	60	2	30		0	0
a8b78a2d-8e8b-4088-9256-d9f4f1340e1d	50	1	35		999	0
a8c1619f-c290-489b-9493-e3414276b4b2	51	1	5		1	0
a8d6460d-5d93-4c2b-aff7-2e9470c5a200	57	1	80		0	0
a8d6ceb2-9566-4912-b1c1-138b1c1a7a8c	59	1	20		1	0
a8faa16b-057e-4bff-906c-61a33ea4d0fd	71	1	40		1	999
a921ef6e-effb-4946-80f4-f0a906324a13	32	2	34		1	0
a9ace6a4-f856-4812-997d-c09dcc7a4408	64	1	40		999	0
a9b12796-4407-492e-9f06-1af512105713	37	1	40		1	0
a9b33f49-7bd0-4a3e-8b88-96e85d9bbc40	39	2	60		1	0
a9bc9b8c-2543-4e04-8c06-58b751b80875	42	2	999		1	0
a9e680b8-0997-4412-b558-d1618c3fe4ba	60	1	30		0	0
aa1df734-07d1-43e0-915c-34211406eb94	62	2	999		1	0
aa1e047e-2245-4b1b-94c5-59d1cbc52890	43	2	20		0	0
aa53f9f9-0f66-4403-acf6-0dde8a3576b1	49	2	20		0	0
aac97932-f7fd-4498-9dc9-f8bcaf7a27b1	36	1	25		1	999
abbcc67b-8f2b-4441-a561-b8b34d5b580b	51	1	30		1	0
ac55f096-2ca2-49c7-8d72-add183473274	41	1	30		999	0
ac7bbb6c-ed72-4a6e-b582-6fd0507e26b8	61	1	30		1	0
ad30eff4-9e2b-4915-b0c2-53ccfd5b7432	32	2	20		0	0
ad7fdf56-464d-406e-a75f-5f8b0188e57b	52	2	30		1	0
ad8fb095-4f92-423f-b1d6-0f2f47f044b2	52	1	30		999	0
ad9620a0-2eee-4186-92fe-495dbc4ebb70	55	2	999		0	0
ade8e911-85fd-4070-81ee-81100dcedcf0	45	1	10		1	999
ae0bbd30-abf4-4f9d-b962-ba1426e8e354	57	1	30		1	0
ae65c672-b699-4a51-88ad-a2d891b65ff3	57	2	38		0	0
ae7e5dab-4f4a-40db-9676-41d96379e271	48	1	30		1	0
af0a50d7-c191-4f53-88ac-c9707b8fe89a	53	1	999		0	0
af4fedf6-defd-410e-b20e-3d6bba22e54b	45	1	40		1	0
af502050-e8ca-406e-a54c-cc4653171767	43	2	30		999	0
af725c8a-fdbe-4d38-95f7-4e2320bd603a	45	2	25		0	0
af7be10a-61ca-4b1a-96dc-f91aebab6799	65	2	30		1	0
afa8451e-ef98-449f-942a-b8609e06b072	58	2	15		0	0
afc0710d-8c85-4396-a699-1702a71b302c	55	1	10		1	0
affe09db-9f8b-47d7-b470-78de11dd83ff	34	2	40		1	999
b00120f4-0fed-4ee2-9c96-9bd990f8514b	56	1	30		0	0
b0221662-162a-4903-afef-cd8a9b4caf55	62	2	15		999	0
b025a88e-bf6e-484e-8edb-9bb39d92797b	51	2	30		0	0
b07fa70b-89f7-4b21-bc2c-35a30a318517	47	2	20		1	0
b0873eaf-a0f9-4493-923b-94f990ab8abb	51	2	999		0	0
b09efb97-6d3e-4ca7-90db-06e3c03fa741	54	1	40		0	0
b0dadcd5-e38b-4859-b635-2b5a2e771a76	33	2	60		0	0
b13c19ff-54a5-46e5-a09f-92205ffa5087	49	1	30		999	0
b180f56d-3496-47f2-bb9e-c83774a902f4	40	2	30		1	0
b191ecb8-bd07-4c77-b823-1d420af27537	43	2	30		1	0
b1b2a5fb-f67c-4144-9591-8f1cb323765b	35	1	20		0	0
b1bbc10a-8857-4e39-9efe-5fe584e711ad	48	2	40		1	0
b21e4eb4-c0e2-4fea-8219-3717091e4dc6	72	1	45		0	0
b22d5f3e-4f7f-4015-b435-fc6d79a76058	62	1	70		1	0
b25f918a-54c4-437a-8710-173f66e36442	54	1	30		1	999
b2f1583b-0eed-4a8f-87b8-6dcf237d22e0	36	1	50		1	0
b3443be3-98c1-493a-b336-a2d407237205	43	1	25		1	0
b349feb2-69e2-4875-933a-af0d961a57ce	41	1	20		0	0
b34fddf5-8a11-4885-8dc5-5161161d72b5	80	2	80		999	0
b352d101-93ad-4ff2-b0aa-5f070dbacfa1	45	2	5		0	0
b35f0c96-1922-4aaa-9394-358dc7604b9b	39	1	20		1	0
b3882e8c-3485-4b8c-b6a1-eef9b10581d0	38	1	50		999	0
b38a145d-0983-4fa3-9c8f-f112385f8465	39	3	999	999	0	1
b3f8779b-3729-4319-82a3-6f6f738fa130	38	2	30		0	0
b4245499-1cd1-40ce-803f-97ec176715e9	43	1	30		1	999
b4760d15-33ea-42a5-9ed3-ad93d6441a5a	42	2	50		0	0
b4caf6e1-95d1-45ca-b399-6c8e07dcf397	52	2	40		0	0
b4ddfb0b-1fd5-419c-b7fa-aa343074f115	50	1	10		1	999
b550658c-edab-4648-9c4a-5a1a3f5bde51	37	1	10		0	0
b56a9253-5513-4761-86dc-5221a024714b	54	2	70		1	0
b5a83209-80c8-4c7b-956b-546c62028837	30	2	60		1	0
b5bb0d10-bbdb-47ff-9dde-3fa5e3099d25	38	2	20		0	0
b5fe10df-0271-4a31-93ff-2889593dae1b	37	1	80		0	0
b60c5cdc-3336-487a-888d-3ac4fccc2359	75	1	20		1	0
b60c6842-f0f6-4c56-82bd-5e65d1fb5a41	56	2	20		0	0
b65b499a-4372-42e4-8b4b-02fc292612a0	42	2	30		999	0
b6946712-28db-4eea-9eb4-3eeb5677d90b	63	1	70		1	0
b6ecacbd-f252-4b24-88ab-90365322adcd	42	2	30		1	0
b6faccd0-d204-41b5-ba98-46d2efb9f83c	67	1	15		0	0
b73bfa80-575a-4628-9579-2f9d6bbb0081	60	1	20		0	0
b76b9dd1-3869-405f-a546-c97a54bc5003	58	2	60		1	0
b7730637-2638-4614-9a1c-827a9167a3e4	55	2	40		1	0
b773a0c4-243a-4440-bbbc-8c09caba82ed	57	1	15		1	0
b7a384b0-8d77-4af2-b81e-821e70ed842c	43	1	999		999	0
b806646b-c914-4f9a-8016-a911fb90de68	51	1	20		0	0
b84aa89d-359a-4e99-af43-0a14c7bf1079	53	2	30		1	999
b8576ff2-b891-4311-90db-774fe9c2968f	57	1	40		0	0
b880994c-36ee-415f-9db9-3eb850c6e5f7	39	1	15		0	0
b8b30823-fe63-4ef8-a8f5-13d0f67e136b	48	1	999		1	0
b8ba5ed2-5e5f-4124-bf87-a4c667fa6258	51	1	999		0	0
b8c507ea-01e2-4683-b88c-172ffe70220e	42	1	30		1	0
b8fd7a8d-3032-46dd-bf11-a4ac89489812	71	1	30		1	0
b911c8b9-9bd4-4b17-a7bd-3d3569f3fde0	48	1	30		1	0
b91dda8e-fe5a-4081-9588-1615261b3616	37	1	30		0	0
b9248fca-7441-49e9-82e2-5e0e75c83d91	39	2	40		1	0
b96d4cda-6ccd-4f79-9888-23a2db010414	48	2	5		0	0
b9a5ed39-d930-4b50-bcbc-7e28c090ad7c	73	1	10		0	0
b9c82734-9ab2-4165-a850-bdef208f97e5	69	2	999		0	0
ba62d715-5317-4ec6-aa43-5013a06bf594	66	1	30		0	0
ba65327f-9291-4323-a588-68b9c587da7a	46	2	80		1	0
ba657447-c845-4bfe-98fa-7516aff11c5c	50	1	20		0	0
ba944b8f-6d77-45ad-903b-9a22e1debdb8	70	2	20		999	0
bac87b5a-1236-4546-86a5-3fce3898476e	50	1	30		0	0
baf05efa-2228-4fe5-9a1b-81f7ce47c453	57	1	15		1	0
bb055334-3fc8-4991-987e-9567cfebdc42	49	1	20		1	0
bb45e030-41e3-4870-bfff-394ad9d19bef	55	2	999		1	0
bb494bb6-e2bc-4aa2-aad1-69b2a6eb4249	56	1	50		1	0
bb77c9c7-c4a4-4557-9a71-2d1a6091f766	37	2	20		1	0
bb803512-8178-4e96-81dd-6754c5c80c51	43	2	999		0	0
bbab61be-1f20-4981-9608-76f967be30e9	71	2	30		999	0
bc00c7db-3d9e-4245-b352-82143c466c3f	68	2	10		0	0
bc115c17-176d-4231-9031-52a8339183e2	57	1	20		1	0
bc6d4a74-fc80-4a7b-8322-45ae7f7c0a2e	58	2	999		0	0
bd5677f9-31c6-49b9-8de0-438e503405c6	73	2	30		1	0
bdb474a2-7b0f-4d50-a4f0-343eca688a96	61	1	999		1	0
be38796e-b08e-4a1c-8f4f-f5fddf769c77	65	2	999		0	0
beef5bd9-7014-4808-b104-54cf3d5c7fe1	55	2	10		0	0
bf510ba2-a5e1-4807-bc89-e45d6c879478	51	2	30		1	0
bf8ebe7c-d060-40f8-b131-663eb8e1fc4e	51	999	999		0	0
bf9085a7-93d4-4a99-b1a8-42e3378905fe	60	2	999		1	0
bfbe3662-1775-43b3-98d5-fc55a58abf9b	56	2	999		1	0
bfeda05f-fe4f-4f53-896d-4c8382b04831	38	2	999		0	0
c0600d5c-71e0-472c-8d7a-d3327ca2ca11	67	2	20		1	0
c0ada6e9-d075-4ab8-bc9a-9fb6a7c4c43b	52	2	30		999	0
c121dc5b-e42e-47b9-a863-4be71cc46413	56	1	40		1	0
c13cabf1-ff4e-499d-a44e-68b104d1b22c	63	1	30		0	0
c1767c6f-24a7-4c4f-9a26-e526368c03a9	38	2	20		0	0
c1c91a78-a13b-498f-804f-d9c328e6645f	51	1	20		1	0
c23854cb-ff1f-4b4c-abfb-6021b12fd0db	39	2	30		1	1
c2b094c0-570c-42be-b243-8c4493f350bd	43	1	30		0	0
c2ed646c-330d-41c9-81c4-15e7542d103e	36	2	30		1	0
c35da3ab-6f89-4b29-bc7e-653504ae4d78	33	2	30		0	0
c392e632-ba9a-4e90-b6a2-63e43190cbf2	46	2	40		0	0
c3bd63ae-f98d-4024-a90f-bd95339d4877	26	1	25		0	0
c422fa0d-bef7-46b2-bd1e-31baf6fabce7	76	2	50		1	0
c4536f5b-ad18-4708-8289-8e976733106c	68	2	20		1	0
c4bf099f-86c1-4da6-9906-4291ffa5d584	68	1	20		1	1
c4ccbc6a-75e1-4717-a88c-9cba3a272857	26	1	40		1	0
c4f7f814-eb69-468a-8b79-fec0589311c9	44	1	30		999	0
c52b5303-1988-4569-8e7a-9f70007f5846	36	2	999		1	0
c54a8738-6240-4fdc-9a73-147af9bb12ff	41	1	20		0	0
c557c6a3-ecd0-4201-a95f-941873f1dca1	66	1	30		0	0
c55e5cfe-b2ac-4076-9a6f-a155564a8162	44	2	999		0	0
c5a2f863-b69a-4b70-8419-ec6e5885b6a5	58	2	60		0	0
c5a87cb0-bb5d-46b1-936e-798a0a4cfc1f	39	2	20		1	0
c613352b-8b08-4751-87b7-37a79cc7e862	39	1	40		1	0
c625bea5-3903-475f-8046-4733f552e904	25	1	20		1	0
c64dfc5b-975d-46b6-87a7-f0d16608887b	58	1	35		1	0
c6501aef-845f-4f73-adf0-2bdc5ff3281b	48	2	20		0	0
c66bd081-0bd9-4183-97d3-ebb51480065a	43	2	30		0	0
c68b5d95-47df-4716-b76d-ee8cfb918e88	42	1	35		1	0
c6a42bad-9ab4-40f4-a0a4-6e1e0b29a1d4	54	1	10		0	0
c6fdb0c6-70de-4a15-8e54-b3e5bd7cced7	52	2	40		1	0
c710f03f-ec76-4d28-9b8f-55b1871d9070	47	1	999		0	0
c719bd9f-5795-43b8-ae10-b8dcb3634045	40	2	20		1	0
c7502ef0-4245-494a-b716-f2e4782f5bfb	44	1	30		1	0
c76b8831-21a4-481e-af7d-5d1b3aa54648	41	2	30		0	0
c79c8e8d-5db5-43c9-bf6c-9d03f017b4e2	40	2	30		1	0
c7c518f6-2aa4-436d-bebf-e29a9207f2b4	67	1	12		0	0
c7db2920-f4b4-4046-a5ba-5759522492c6	64	1	45		0	0
c7ef211e-a9c9-4e91-80e8-eb62915c2388	68	2	25		0	0
c88a209b-604e-4622-a62d-b45b7ea9b554	61	1	20		1	0
c88a3efc-4719-4775-8c83-214b9d066da1	68	1	40		999	0
c8cc406c-7621-42e2-80e7-50c9cac108b8	47	2	999		0	0
c8efc6c5-cc81-40fc-b512-7e814013ecdb	47	1	20		999	0
c964aa80-9eb9-4b53-bdd5-aeb65a18f34a	65	2	30		0	0
c96e97f0-67e8-429b-af47-173e0f061350	46	2	60		1	999
c9a30cff-1b64-4b9e-8365-fed88abeb724	50	1	40		1	0
c9d393b9-f4d2-4dfc-afcb-324114af9f7a	73	2	30		999	0
c9d88b81-8da5-45cd-9359-138cc3cdb686	54	2	40		0	0
ca106745-8a1a-494f-95ba-023dd15274cf	39	2	40		1	0
ca272393-be63-4788-a962-1459df0cb985	40	2	15		0	0
ca42bc00-d09d-48bc-9e4f-b7517f228127	43	2	999		0	0
cae6d59f-a88c-4201-aaa4-b59e596ab3d7	54	2	15		1	0
cafb940c-473b-40cb-a08c-45afe29dd74e	43	1	30		0	0
cafed195-d9ce-4ae7-b0e2-6b985c79327a	79	2	60		1	0
cbaf0c8d-b7ae-4450-8012-7b190543f8b4	63	2	50		999	0
cc1cd35d-6bfc-4f07-baa3-c293107f7ad3	32	2	20		1	0
cc4d8a06-3277-4150-afcb-a715a2824df2	45	1	30		1	0
cc57cf78-78a7-4104-8503-e9ad5aeb459a	65	1	10		0	0
cc5a7d63-c7ee-4aa4-96cf-cab29dfcd4af	51	1	30		0	0
cc86efd1-b45d-4b91-9b27-37514e24ebfc	48	3	999	100	1	0
cc952255-3b94-4fbc-be6c-9dea0dc01da9	48	1	999		0	0
cc9963a3-ce8b-4eb0-9e4f-ee3bbc5c5cda	71	2	30		1	0
cc9cf741-69c4-46cb-a6cf-c84a40f7d065	55	3	20	35	1	0
cd15dbbe-9723-4bd7-9837-1354e908f6dc	55	2	50		0	0
cd31fb67-fd89-427a-9c73-62d2f68475c7	46	2	20		1	0
cd372740-8e63-48f3-8215-01b1f8001523	49	1	30		0	0
cdbd5c84-f735-4934-a64b-a580fb42bd7f	51	2	30		1	0
ced34efe-a264-4340-b08f-fd3bea799e82	66	1	30		1	999
cf023388-c920-4833-866d-77ee63903698	78	1	20		1	0
cf0cfb8a-b781-43e0-b6b2-7e259cce2fe4	71	1	20		1	0
cf168466-91dd-45d0-a459-0a9fe2247c38	57	2	40		1	0
cfbfe00f-2732-4d9f-a118-2d7d129f73c8	49	2	10		0	0
d006d64e-1f65-4271-909b-1e3e728ffc51	47	2	5		0	0
d04a2288-7422-4d69-94ea-9751c8ac5eff	53	2	20		1	0
d08ab05a-6d77-4487-b907-955b2634fdff	58	1	20		0	0
d09c444d-c5d8-4a71-8a21-9f06ab6864ec	76	2	20		0	0
d147339a-1e0e-4462-b7fa-98ef1cee603d	46	1	30		1	999
d1d92416-fe06-4be0-abbb-e1fabe04ad34	35	2	30		999	0
d1df8ba4-b4b1-470b-b5d1-3ffcd94ff551	39	2	20		1	0
d1e5d176-cc18-454d-8e60-71d87c125d62	39	2	8		0	0
d2397b75-fc4a-48dc-8854-926cc320cef5	62	1	50		1	0
d24b3124-1897-4ab6-a3d1-88bffeabe91f	36	2	30		1	0
d282b7d5-b0a9-4141-8c8c-d7ecdead6a13	58	2	20		1	0
d2d43bf8-49d8-4a42-b341-5f9d27645605	70	2	999		0	0
d37140d5-aa7c-4878-98e8-4d497d6f48cc	53	1	30		0	0
d4290245-147c-4e78-86a8-589ef16875a4	47	1	15		1	0
d503e0b0-92db-41d5-86f9-2229e441484d	55	2	999		1	0
d55c8922-b6e9-4145-8667-cabafa882c64	46	1	50		1	0
d58291b2-e785-4ed8-b9f8-fb4bcec1ddab	48	1	15		0	0
d5a3e1b8-609f-4d53-ba03-25c7c7b59444	65	2	999		0	0
d5a5374f-10e7-4241-aa87-aec24df3abfe	48	2	22		0	0
d5ce44a0-42ca-4bcc-9448-68de6dfb909a	57	2	50		1	999
d5d15f80-f408-4486-98ee-bf7144650a6e	54	2	20		0	0
d5f1f49a-51a3-4632-9e2c-32d28368528a	46	2	30		1	0
d6191b24-d993-4be0-adb6-0784c6073ef2	64	1	17		1	0
d659c4d9-da5a-44f0-846f-91b0c136e9f6	48	1	15		999	0
d67d303d-5317-451a-9ba2-0b4c7c167b2a	56	2	999		1	0
d683a0c7-8687-41a9-bf6a-be40a90a4afb	59	2	20		0	0
d6b15723-ca66-480f-813e-cd3a127110da	40	1	30		0	0
d6b9ae00-67a5-4eb1-a89f-6859703625a7	42	1	50		1	0
d7092feb-9a92-4970-96c0-4a3e1ae96802	29	2	15		1	0
d73c0cf7-59f5-4f7b-8127-6345c09ccdaf	53	2	20		999	0
d790d750-2bab-4836-8c02-f8b01a4dc42c	44	1	20		0	0
d7ba7e96-ec21-411f-b951-8e4d6c0501e2	46	2	30		0	0
d813dfe4-60e1-404d-9d6a-0674e0825cec	55	2	40		1	0
d82aa0dc-bc16-4588-99c6-0229a53f880f	58	1	30		1	0
d874a77d-1a96-490d-8de3-931e585c2488	39	2	45		1	1
d8bb9480-6ff0-49a6-b5d2-bdda41305e1e	50	2	100		1	999
d8df47f2-d5b6-469c-8c77-cb95714ea1cd	49	2	10		0	0
d8fba8e8-d0c4-4812-a275-a6ed1f9bc170	62	1	999		1	0
d91c2332-e421-4ba5-8ed7-5dda21706dfb	62	2	20		0	0
d939f133-e8ee-44c2-a949-43a84adeeb17	44	1	999		1	0
d9687c89-e677-4d45-8426-8a29b2e89690	51	1	30		1	0
d970ad25-aed9-4fff-813e-b8791f53577d	54	2	40		1	0
d9b69648-c9ff-49fb-997d-96469332e4b3	48	1	30		0	0
d9c6183f-8455-434f-8128-31d0508a5d21	47	1	20		1	0
d9d118d9-ebde-4ee6-89ac-064059733c2d	51	2	30		1	0
d9d6c0fc-e319-41f6-9f61-161786c68ab5	48	2	30		0	0
da87312b-d3b5-4391-9b80-95587a1b155a	33	1	999		1	0
da9c2594-21c0-4039-a265-4dfdceece5f2	55	2	50		1	0
daaa0051-a5a7-4215-b1e4-476eae88edfa	44	2	40		0	0
dabdfe4a-99ca-4ff9-b11a-f265ea4c0aba	56	2	30		0	0
db159077-b79b-4412-9b94-856f874a58fa	90	1	40		1	999
dba20483-3c13-40e8-98cd-2ab4fa4fdeae	47	1	999		999	0
dbd4a48c-bdc7-4f67-b29b-0abaa6169082	73	1	40		0	0
dc497db7-06f7-46b9-b735-30c25d531c3d	69	1	40		1	0
dc70eed0-ce8b-444b-b3ae-75f77599af1d	44	2	20		0	0
dcac31e2-a2ed-4bbf-b18c-513a9b60a10d	50	1	30		1	0
dcd5b2a4-b2ef-4796-9ce2-908f4f6da0f6	66	1	30		1	0
dd02f489-6241-40ed-ab22-28717b4f3065	42	1	15		0	0
dd0491ea-5f28-483b-91bc-a4cf592dc184	46	1	20		1	0
ddb739d5-ca2d-4251-8efb-4f3bf84a003f	69	1	5		0	0
dde02c06-8b14-4665-88a5-17d3fd75481f	57	2	60		1	0
ddec1910-a35d-464a-a400-8d5b862ff3a9	32	2	20		1	0
de40069c-c652-458d-8a9d-64bbabb0894e	60	1	30		0	0
ded46b99-d7d2-4540-ace7-76c315a8caa1	60	1	30		1	0
df34e0f9-132d-424e-aad6-2354a6c4d67b	43	2	18		1	0
df753fff-4eb0-4869-b344-4540c05680f2	54	1	15		0	0
dfac3580-da5c-42af-87a0-15195ed0c367	62	2	40		999	0
dfadb90c-50de-4011-a406-ee1bade6eeef	49	2	30		1	0
dfafb1bf-ee9e-4f8a-a76e-1b45284bc3bf	42	2	50		999	0
e05b95c3-cef1-4eb4-8446-790c42674287	66	2	30		1	0
e05fe6dc-2d9a-4a9e-b9d8-4535e9f468de	59	2	40		0	0
e0a07d29-7ee1-425f-8edf-b0c171f88d42	58	999	999		1	0
e0c33afd-5e38-4b87-aaa5-02ec3d3103fa	59	1	30		0	0
e0cea512-c656-4b8a-b618-336d803ea24e	59	2	999		1	0
e0e64d57-79fb-47d5-a89b-f6bea2c47a27	40	2	10		0	0
e0fc2274-38f1-45b8-89cd-9d89c5882d30	50	2	20		1	0
e167f302-1353-4d23-a388-daba81ac8f3b	59	1	60		0	0
e1c0dc27-39a4-4ed4-a498-d57c3244fe87	40	1	999		1	0
e201bd2b-cc30-4c3f-ab32-21ce9d26eef9	69	1	80		1	999
e2426c41-d9a2-484c-a505-941176ab1246	64	2	25		999	0
e297d3b2-afbb-49a0-883e-dabca78b1611	36	1	30		1	0
e2b49356-89f8-443c-9d04-b7297a0a591d	41	1	20		1	0
e2cfa12c-c619-4b68-9403-5a58c9a64f55	54	2	30		0	0
e3127c41-77fd-4e69-98f4-fdc03ffea67f	45	2	999		0	0
e32bd885-60a8-4a4e-a47b-7cbd576b1158	65	2	30		1	0
e34123d3-74a4-4e62-8708-de1bf547c896	56	2	999		1	0
e3563143-bc8a-48ac-95cf-8d72af9c75df	37	1	30		1	0
e35af0c4-923e-46e4-a2fe-f5576e4d912d	62	2	40		1	0
e35f7895-5d5f-4dd0-a0fd-2fb0dec831b7	39	1	30		1	0
e3feadde-b322-4f32-9f3e-0205fc1d9fa9	39	1	25		0	0
e4494728-969f-4476-9818-ec562175d3c7	66	2	999		1	0
e4632e04-6e36-42bd-8a1e-e061ec61aea0	54	1	40		0	0
e475c097-bbdc-4979-86a0-68c7e53bf03a	38	1	40		999	0
e4ceed6b-3c16-4403-ae9d-a07eda361eb6	32	1	999		1	0
e50637c0-e6b3-4c5f-a03b-1387f328c151	81	2	50		1	1
e52f024e-79b4-4398-baf4-25602f26ae14	47	2	999		0	0
e57756e7-cf38-4e4e-98d8-d568b5f2427a	46	1	30		1	0
e5b83ff9-c4cb-4787-8d07-f3e36b61cdfe	45	2	999		999	0
e630bf93-f448-4b6c-a224-b374b9025588	50	1	20		1	0
e7119e4a-3b2a-4dae-b96d-9a85799015b3	58	2	30		1	0
e714d86c-c8df-4790-8325-3dbbb8439ef5	54	1	60		0	0
e7160fff-5e45-4caa-a43e-c9b8f76d4e82	71	1	40		1	0
e71ebd12-ea88-48a8-a8b8-ccb62b7a9e11	64	1	30		0	0
e7873108-87f2-4fcb-b9f0-92bec0e43849	49	1	60		1	0
e7a50def-c102-4c15-9b56-22af45cc4b9a	44	1	50		0	0
e7aec3a3-0c95-45e8-abd5-37fc102ae040	53	2	40		1	0
e7bce4d5-eda8-4cd2-ba4e-adf2f8c9f7e8	53	1	40		1	0
e7f07403-b4b9-4c32-8686-0782810ebd45	50	1	999		0	0
e83acaa1-ce0a-4019-9ad0-029d24ac6684	60	2	40		1	1
e88bc9ef-643e-4abc-91ee-5e4d07224348	49	1	40		0	0
e8a3da73-57fb-4c41-9685-d4bada8929fe	37	2	999		0	0
e8f53762-7447-4d59-85c4-a08b45036792	42	1	20		0	0
e9201595-b51c-4463-be3c-da58b44937f8	41	1	40		0	0
e93cfee4-5cdb-49b0-a645-2dee65abf274	45	1	10		1	0
e94b4806-c089-4059-8f62-75a96869daff	51	2	999		1	0
e990c5be-6d8a-46b0-94b7-91f512220af6	60	2	999		1	0
e9aaf7eb-2df4-4578-b562-5dc112346a4e	49	1	30		0	0
e9bd9721-13c5-4796-90e3-619817ac6b2f	69	1	999		1	0
e9e4d564-42be-41c6-a340-35e88e2e7519	75	1	10		0	0
eaab667a-3664-45bb-b25d-61c9dd0cbb64	60	1	45		1	999
eabc5118-1512-4116-82de-de9ade9489d3	66	2	10		1	0
eacfa549-37d0-4dfd-bbdb-dc1299ebdd52	46	2	40		1	0
eb1b930e-b36d-4241-a2fc-e585dc594a58	41	1	10		0	0
eb661dee-a76c-4ddb-87b4-0aeced6d0fd1	50	2	20		0	0
eb7298f1-52ed-4f53-9774-bad18b7bae5f	70	2	60		1	999
eb8c063e-0fad-4612-9294-c9e052209b20	45	2	999		0	0
eb976552-e8dc-4bcd-93ca-0f9c39e2dadd	57	1	40		0	0
ebbba998-45fb-47b3-9097-1a228f1ca30b	73	2	30		0	0
ebceeada-18b1-42c0-8561-98722827ad85	74	1	999		1	0
ec0209d4-89b7-4d0a-847c-2b303aec18ee	56	1	20		999	0
ec332dc5-c69b-4034-8679-106d42db0294	50	2	999		1	0
ec420708-3a19-48e1-89dc-5abe80c4d172	74	2	40		0	0
ec9b624d-802e-48ce-a344-15d4314d1e81	46	1	40		1	0
ecfaa437-95f1-4376-9b83-a622f2d4a115	60	1	999		999	0
ed6f1b2f-40da-4475-a350-bf492a5d4f9f	34	1	999		1	0
ed726b80-cf04-48c9-a381-dad1d4db288d	44	1	30		1	0
ed8df32b-8ae0-4d3c-b8dc-38dd40d476c1	53	2	70		0	1
ed9be465-c90b-44b1-a6c6-509b90d8b838	42	2	20		1	0
edc37abb-5968-4262-b7cd-eb99cbfdb38d	57	2	999		1	0
ede39338-0454-42b2-8f62-bb22a8e31659	41	1	40		0	0
ee13b167-0b10-414a-82c7-7160f0eda682	60	1	30		0	0
ee2e1901-f5ac-4e7d-9199-221f5f42308d	43	2	40		999	0
ee7e4734-72c2-485d-9d12-5049723b1bfa	36	1	30		1	0
ee8818cb-3fea-4dcc-9d6a-f2123e833b08	61	2	15		0	0
ee93178e-7e21-4c0c-9733-2c57d3038f27	41	1	60		1	0
eedb8910-0568-4db5-9010-c3644f4f6e4b	47	2	10		0	0
ef4cf533-238a-40d6-9561-ab669645cd4b	61	1	50		1	0
ef944cc4-b8b9-41d3-b2dd-cbd46616d4a0	66	1	20		0	0
efa7e81a-1fd5-4802-b537-ff3df7d5c71a	68	1	15		1	0
efd3e91a-ccb6-42d7-b6e3-e7a389be4252	57	1	30		0	0
f0080cd7-d692-437f-9bb8-baf75cddffd3	56	2	40		0	0
f042faf9-6906-42a5-b366-bc733dedc48d	36	1	30		999	0
f0501168-5f35-4826-87a6-e1cfd8acf350	51	2	50		1	0
f06bf785-4f2c-45e8-ba5a-69fbd9f89563	74	2	20		1	0
f07fec5e-05e7-43ba-a934-c175aa91486a	49	1	999		1	0
f0821a6d-ccc8-49fb-ba2e-9baf647def4f	62	1	25		0	0
f0e526db-7d0e-4104-8ddf-1025ab621d03	61	2	30		1	0
f132196d-0081-4aa3-9b4c-b7efc61943e1	51	1	30		1	0
f13dde89-a6c5-4355-9b38-801282150aca	40	2	30		1	0
f151ce9e-dd54-4144-ac0d-791bb9ab7807	55	2	50		1	0
f165af75-f663-4739-bc67-31b1806e3904	46	1	20		1	0
f1d01ec7-ce70-4607-b847-9d4ac58eb7cc	59	2	20		0	0
f21a13a4-e0ae-4eea-aed9-f77237b7c88a	41	1	40		0	0
f238f48e-cbe4-42ff-8e61-aac941e38583	53	1	999		1	0
f23f1f24-269d-426e-8e06-6ad08f110d0f	40	2	10		1	0
f295905f-265f-4820-900e-721ae5f8cc98	64	2	999		0	0
f29de582-4510-4c03-9a74-bca64ff0b0a0	57	1	35		1	0
f2afa2cd-bc1a-4354-9901-3ee9720cf47c	40	1	20		999	0
f2bb6c17-6ba3-436e-9cd6-77e82da32624	51	3	10	27	1	999
f2f94512-1853-47e0-9da3-199fa24c730d	53	1	30		1	0
f2faf285-eced-4efa-86c2-d9e97d1aa433	59	2	20		0	0
f3297bf6-dff9-4a70-897e-812641906497	47	2	100		1	0
f3ea2e0d-460f-4df3-a725-3ee2b447ea86	51	1	30		1	0
f3ea6722-ae7c-4663-a62f-41b3b0d4f45c	47	1	50		1	0
f40d304e-0fc6-4f33-b6ba-b2d7d4e740ce	61	2	20		0	0
f44c1772-d263-4f8e-88d4-4e392641a3c2	52	2	25		0	0
f490afee-39a7-45d1-b686-7597dd9b7a9f	55	2	20		1	0
f4a27d39-9816-4e53-9601-3ba527121c43	64	2	999		0	0
f4a32e2a-f96b-4442-891f-ea0aa3907b89	47	1	30		1	999
f4b48576-01a6-4637-9438-579bdc4ea85e	62	1	20		1	0
f4e09a1d-69b3-4ce9-9479-8e28754a3701	49	1	999		1	0
f4e15f3d-d9c9-4547-95c5-30bf0716e8e3	46	2	20		999	0
f519a190-9886-4741-8c91-fbda880237f7	57	2	20		1	0
f6502969-68ff-4c96-9924-9e8681fb301e	57	2	999		0	0
f6b6fc68-d57f-49a3-9371-809d92afd802	79	1	30		0	0
f6dc394a-f27f-4ef9-80fe-27ed4735ef33	46	1	30		0	0
f70f3d67-9228-4b04-9d38-d82a975ad037	43	1	999		999	0
f7725108-bcba-4540-82f1-634128cd6ecb	63	1	20		0	0
f777194b-d2fc-4692-a5ad-38d13da05529	48	2	999		999	0
f82351a1-e12c-4dc2-b158-5271b4338f6f	48	2	40		1	0
f855ba1c-0227-42d7-b86a-1713da2a8da8	31	1	999		1	0
f87e12a6-03df-417a-a311-8028ae8c818e	53	2	20		999	0
f8d2f7fd-49fd-46ee-8f54-77db38d78b56	54	2	40		1	0
f902e45d-35d8-40e3-9460-a82ce9010fa0	50	2	999		0	0
f904a8c9-7814-4d03-ab33-69c9a0c360e6	55	2	25		0	0
f9218950-672f-46b1-a8de-953f5741a080	52	1	30		1	0
f954a45a-5d68-464b-939f-dd7cf4074f1d	46	2	999		0	0
f98bb912-2d6e-4453-8736-755dd96b3345	58	2	999		1	0
fa43d4fd-14a0-44e7-a549-196044290346	46	1	40		0	0
fa7cb1a4-feec-46ad-a132-a1517cec58e7	40	2	40		1	0
fae20066-9563-41a1-ade3-c240e7eac6f6	73	1	20		0	0
faff23fb-223d-4eaa-b412-4aae4cdecd22	50	2	40		1	0
fb172b3e-51bb-4ab5-aa82-8118df40eea1	40	2	20		1	0
fb24d4e8-49bb-44da-a840-3efed9c05f19	33	2	80		1	0
fb2c91d2-0f01-463e-80af-3ec2d5cbc1ce	43	2	20		1	0
fb7024ba-3cbc-4258-9ab2-a47bf2d0fdef	55	2	999		0	0
fb7ceff4-1be0-482d-9b1e-ccc4c322dea4	63	2	15		1	0
fbd1ea33-312c-4b56-b334-af304ce0e875	66	1	999		0	0
fc248157-07e3-41df-9102-6f496991c196	47	1	999		1	0
fc24e1d0-d4df-46e9-8a0f-58323bf461fe	40	1	20		1	0
fc5eb715-9978-4fcc-86da-be52eb83baa0	59	1	50		0	0
fc62f2b8-0ed2-49b1-a74f-2c3af4e1aa4c	36	1	30		1	0
fc998959-5127-45d6-a45f-c39ae4825633	46	1	20		1	0
fce89bb2-c094-43b2-bc39-1385210476f4	50	1	20		0	0
fced9394-077c-4128-8431-ba2947957df3	58	1	30		999	0
fd55d4e5-9105-4d43-bdaa-733f6c2072a6	50	1	999		0	0
fd925eff-6c35-485b-93c6-7cf8362c9c99	52	2	26		999	0
fda02adf-0a54-4c76-af9e-dabf7e27ff21	62	2	30		1	0
fde3f0c9-3a78-4dce-aed7-ef91a040ce61	49	2	50		1	0
fe244eaf-f877-4a35-b406-b9466b4aec2b	53	1	30		0	0
ff06aae8-bcc4-4924-a88f-a0fff4152b7f	72	1	30		0	0
ff151564-197e-4b3a-99ff-503bbafad39c	64	1	40		1	0
ff80d362-8fd0-4325-9cd8-4d99a71a77ca	44	1	30		1	0
ffb27ab9-595a-41e7-b140-9ec158966d51	67	1	40		0	0
ffff8f42-3730-49ef-b0d8-3a187ea93ca7	46	1	15		0	0
		1=Left	999=Missing data		0=No	0=No
		2=Right			1=Yes	1=Yes
		3=Bilateral			999=Missing data	999=Missing data
		999=Missing data

## Sheet: Sheet3
System Number	Tumor grade	TNM stage	Pathological diagnosis
001adcf9-3097-4926-bbcb-6067a63581a6	999	999	1
005a94cb-08d5-4649-8ef6-92cdd9da2ff6	2	2	1
0066781b-e9b1-4926-97ab-25100c0cfb28	999	999	1
00757617-004c-4cd3-ba6b-929f5280e3bb	999	2	1
00874107-be44-45e3-8c8b-c732708f45a4	3	3	1
0093b0f2-fddb-424b-94cf-118bae2d5829	999	3	1
00b50f6c-77cc-456f-946a-34b0bfd3e25f	999	2	1
010b0722-d638-404f-8429-e39b581e64aa	2	2	1
013e95fb-8b1a-4809-8add-ad09c4a87c18	2	2	1
018593fb-1295-40a8-a83c-4fcef04ca6d0	2	2	1
01ed4a3e-79f4-4bdc-a18b-b67331180705	999	2	1
01fafbcc-5e95-44b8-945c-cb23e9b06d51	2	2	1
027bf88d-1ab0-42cd-895f-ecffb4dbc180	2	2	1
02ae5602-4362-45ef-aeff-babc9f276b1f	999	999	1
0354fa9a-e181-4e57-8c7e-b69491d5b40c	3	999	1
036cc907-7778-4608-932f-3fd839c41f92	999	2	1
03daa23f-74d1-4717-93b5-f86d0b5a1752	2	2	1
05053e7c-bcf7-4d93-93ff-a0e2ae59d5d2	2	2	1
05310fd0-d0c2-4ff0-bfcc-228a7e7a9384	2	1	1
05721357-c0a1-4dc9-9650-a4ec635af278	999	999	1
057af113-af2b-4d98-8e85-c2456621141d	2	2	1
057e4419-f1ea-4273-a9b3-5434d5f403a5	2	1	1
05a79ae8-9f2c-47fe-9326-88b8e52fb480	2	2	1
05f2203b-18e6-4108-a291-ed8d16a3f49e	999	2	1
06131ee5-2a50-4d2c-995e-de79961d5dcd	999	2	1
06182430-a168-4442-b4a6-f09fff2539ac	999	2	1
0619bf52-4a6b-4e59-bb17-1019d258029d	2	2	1
062ed3c3-b90a-4b04-9ff4-ab2124138816	2	2	1
0654069e-954f-4f62-b10d-f29c4fac7ad6	999	2	1
065b1c77-28d7-43ee-a472-24229a9c78d6	2	1	1
067f09b8-0857-461d-9769-8ba8ccea9051	1	1	1
06af61af-8c85-4400-b783-3910ffa0a2e4	999	2	1
06ba7094-72bc-4c50-b7ca-daa344cb8226	2	1	1
06f22ed3-0077-4ec3-b380-4859ed823f27	999	2	1
06fac562-610a-4e26-aaa3-5b3bf3bc5af4	999	999	1
079d7ab7-79a8-4977-b126-20735217fd3f	2	1	1
07e5e871-659b-44ba-ac14-51c711094a45	999	1	1
087ce991-db91-4754-8d48-30f9da17b0a2	2	1	1
08872960-26fc-4848-807c-1396aa545fa1	2	2	2
08c31f51-f0c0-485d-93bb-1a137793f433	2	1	1
08eeb54c-3e3b-48d7-9ea6-b16f52f30294	2	1	1
08fce9a5-8870-4733-96a2-6d9f100896dc	999	2	1
091fcb68-c68f-42d4-8bf8-2ba3224d5c54	999	999	1
09249c07-4d05-4236-bd0d-3f2cc1f7350d	2	1	1
09cc8536-84c4-4ac7-ac3b-1a8a3cec46ad	2	2	1
09fa6bd4-ebd4-4dd9-8aa3-81127f5e3869	2	2	1
0a0dc020-5218-4b96-8190-e1ad2285b5c8	2	2	1
0a15d5f3-74ba-4dcd-a47b-d0a2d91835e5	999	2	1
0a1a3a09-ccaa-47f9-9152-884f7077de70	2	2	1
0a1ec949-d007-4302-afdc-02fead40a2cf	2	2	1
0a4cadf3-9681-4936-b344-c3c2acc48ac9	999	2	1
0a6de5c3-fd5e-41ae-a9b9-d02ed53237af	999	2	1
0ae144e8-6faa-406e-b91d-ef518c2cc982	999	999	1
0b31e223-2d05-4752-8873-f4331f288add	999	2	1
0b32baaa-9596-4cf7-b1ea-2dceb88da993	999	3	1
0b6d5caa-5c84-4a89-affd-6b2beaa51182	999	2	1
0bb574a2-e029-49c4-a7bb-01e3119acb27	1	1	1
0c3cab4b-6366-4ef0-81c7-6233ae9c882a	999	999	1
0d29dd6e-0c3a-4460-b0d0-0d38de338ede	999	1	1
0d62dcb9-3c38-42ac-bb50-0097a140a526	2	2	1
0dc45a0c-930a-4652-a465-c02102202324	999	2	2
0dda3830-951c-47d4-ac74-3aa1c853b567	2	2	1
0ded30d3-90b8-4ed8-8f92-992463cac6dd	2	2	1
0e3c200d-3d57-4363-9abe-221ccf8d0070	2	999	1
0e8879af-6c3f-41a2-8576-fc3732697c87	999	1	1
0eb79045-e0b6-4522-8433-ecec6a11d170	2	1	1
0ebf3871-873a-470c-96bd-7848ebf7b9d9	2	2	1
0f5e9cf6-df18-4362-86c5-40c0e5ca1cb4	999	2	1
10148413-039f-4f10-bad2-305a0c26de3f	2	1	1
10777fd4-70bd-424e-8776-85ed513302cc	999	2	1
107d01f0-7039-465e-b06f-ac83d7b39255	2	2	1
107f8bfe-078b-4749-a947-ae516913e698	2	2	1
10978f56-1376-4dfa-a1f7-d25b6101e1fb	999	3	1
10fda988-3c55-4f9c-becb-1b11e306eccc	999	2	1
11ab733e-117d-457d-8e12-2b7dde72cb2a	2	2	1
11ca6325-89e8-43e3-8ab9-f5578aad8a1a	999	2	1
12858dbd-ae45-48dd-b0a5-86cc2cb90678	999	3	1
129d8e03-dc14-414d-86bf-4efeb9fdfbb9	999	1	1
1353a253-327c-4a3d-80c4-533863ba771b	2	1	1
1379fade-91b9-403e-bf2d-0ee5c341b8da	2	1	1
13cfc671-53ee-467b-99a4-1380d3035461	2	2	1
1428297d-7582-4fe3-8bde-cdf4d7178edb	1	1	1
1439a02d-7822-4257-a42c-282666d05eec	2	1	1
147b29c2-93b6-401c-9e68-6d6d7c9d6901	999	2	1
148781e9-d1eb-42ec-84b0-b89aec20a665	2	3	1
14de513b-1efb-4000-893d-146f9256e9f2	2	2	1
157249dd-f2b9-4e93-94bb-e003c718f85d	999	999	1
159bcdbf-b9a9-47d8-a95a-d6488b39f9f1	2	1	1
15c51aaa-570f-4811-b5cb-c8f721372333	2	2	999
16d98f08-20d3-4f92-ac84-5b81bd2d77aa	2	1	1
1721b044-e1dc-4b84-bd19-d5247b7e54f1	999	2	1
1782b452-71d0-4a09-a1c4-b7ba9180b4c6	2	2	1
18503c9f-8800-425b-bab0-b0f9e4d81e8c	2	1	1
18561b3d-8b99-4f18-8181-5bb8c7b319bd	2	2	1
187abc64-a98a-4b9d-92e6-64ce3289f299	999	999	1
191670e8-bf0a-4991-80da-38222393f19a	999	999	1
193b5b79-81ea-41ee-872d-764e1aed27f5	2	2	1
19488ddd-44af-4da0-b146-91737dace0fa	2	1	1
1954ea89-8545-4ced-bb43-3f92358d3980	3	4	1
1a45e41e-1bbe-4356-89e2-421d2b76d412	2	2	1
1aa6f4f1-a783-4b9c-99ba-ac50abe76162	2	2	1
1aac5634-3da1-45fc-8a64-8d40549d0178	999	2	1
1abff941-f7dc-4f63-a73a-c07f402d836e	2	2	1
1af756fb-21d9-4258-a69b-8d15bfa62efa	3	3	1
1b0d807a-495b-435e-adbe-d252802195b1	2	2	1
1b871def-385f-412a-b8f0-8dafb9a99726	999	2	1
1bb94119-2a68-48c0-b7f1-fee3ba5cb2d1	2	2	1
1be83be5-53f8-41ff-a81e-31fb711db2c3	1	1	1
1c25ef76-3dad-4fec-a24c-e1e339a70cf5	999	1	1
1c3e6ee2-daa8-4030-888b-9c7233753a76	2	2	1
1d60057c-de89-400b-9830-ef217efdd986	2	2	1
1d645040-886e-4c0b-9014-73520f2427cd	3	999	1
1d72e35f-2077-4af7-ad22-ba339b744e19	2	2	1
1dde302f-074f-4171-9a83-1e7ec0b2f759	3	999	1
1dfd0101-1145-48e8-b394-560f87a9d284	999	2	1
1e32a6ee-0953-4147-b74e-c2f70354f79a	999	999	1
1e3f7cc8-d2b7-4dbb-8486-0c2f3f576139	999	2	1
1e4c73af-4b82-4610-807a-4cc32e188283	999	2	1
1eae3428-99f0-4188-95c0-b94a7d8decda	3	2	1
1ebf52a1-f9ca-4bba-8676-8018ed4f3151	2	1	1
1ed358ca-177c-48f6-a9ac-fd89e58fb900	999	3	1
1fd6c7a6-557b-486c-b8b9-bc49b194e344	2	2	1
1ff889bc-7b55-432d-a18d-f4ef1d3cb981	2	2	1
2008e846-a6c3-448b-9d5b-0e55bef79190	999	2	1
2029b507-f1d3-496c-80c2-2895ee000b78	2	3	1
205d8086-6cad-4cf6-a5af-1de20659cfbe	3	2	1
20cd7138-307f-43c9-80ef-8e1609aac4ab	999	999	1
20d33135-cf68-4121-a6a4-04e2fc5af374	999	3	1
20d6fdb7-d36f-4970-aaea-492f02570958	999	2	1
20d7734c-eaf9-46e2-a080-790f529ca66e	2	2	1
20e05302-73c5-49e8-8caf-7ee3a0c832da	999	2	1
20e271b2-2c5c-45a8-863f-8de510059453	2	3	1
2104ed09-5ecd-484d-9c52-5f2ba122a714	3	999	1
2127f51a-26a4-4070-b48d-18a4f5458df8	3	999	1
21a92ad4-de2c-48b3-839f-08ace92a2e34	999	1	1
21e42018-77fe-453e-8077-8da3a388a6be	999	4	1
21eba565-26e4-44a4-a033-41aa93374399	999	1	1
222fbdae-7456-4679-a98f-76219e73d17a	3	2	1
226b17d0-372f-440f-a011-8e8dd934c36f	2	1	1
229d0d8c-2c47-4065-b3e1-47fffa592ebb	999	1	1
22d3fdd1-7ebd-47d8-9e48-43d7832a4250	999	1	1
236b3458-7fa5-4dc8-9fb5-af12fc959cb7	3	3	1
236d8cfa-4795-418d-82d2-dcd5a1748cec	3	2	1
23b74701-5724-4be8-92e5-8d559e1951e7	2	1	1
23f5d359-93d7-4f48-9cc7-2fa6e0a63487	999	3	1
240045fe-1589-44c9-aae7-9be284232d70	3	2	1
244a5311-3120-4123-8be3-25fbaa8b9be7	999	3	999
246819b0-575f-4e5d-8abe-055ef7ff7bc6	999	2	1
24821a9e-e122-4058-b30e-d3d330a9241e	2	1	1
2496a91a-2343-4c9b-84b6-3dbd7c3979f7	2	1	1
24ccd778-2f7a-4ade-808c-1d5a0ae22126	999	1	1
24f1d28c-a498-457d-9547-5dd142ac61eb	3	2	1
24f23662-17c8-4c47-808b-d2c55e61fceb	2	999	1
251863eb-fdc8-42ec-90f0-3a4b71484fd7	2	2	1
253682eb-1442-49ab-94de-b8aeb03a8801	2	999	1
2588cb3e-e254-4af1-ab0b-cfb61f65b06a	2	2	1
25c3fe9f-e09f-4a89-81f3-7b0e43d2d94d	2	2	1
260521db-0754-49c3-ba52-8433852d5ab5	999	2	1
26276740-fa90-4104-b2ff-e677277c67f4	999	3	1
26435a3f-d177-4c64-9712-166ae7d88163	3	2	1
2646a5a5-ab37-4709-a2be-56705906b9a9	2	1	1
264ff3be-f92b-4d04-b670-763514f78269	2	2	3
265b806a-7c57-4909-b958-bb122e157f27	3	2	1
26e6222b-4835-43f2-987c-13aa392a6594	3	999	999
272a74af-a6c3-404d-939b-2ebce49805fe	3	2	1
276f528a-325d-4ebb-8fad-e431e0ec220f	2	2	1
27d54973-0aca-42e3-ac54-a1dc0e0736ed	3	2	1
27dcf5b2-d817-4f1d-bf24-4a0f410ffe7d	3	2	1
2809afb0-6f24-4319-8bbf-b732f08c2f39	2	2	1
28901d3f-f072-4158-bfb0-cdf78708b26c	2	2	1
295e9309-ddf1-4a0b-b4bf-4fc4c5a03c6e	2	1	1
297c9007-cd39-4ce2-92da-1332fba177b8	999	2	1
2987e645-c9dd-4141-b99c-a41bb3133eab	3	2	1
29ec9395-bc4e-4973-86b0-cd5e59b5d090	999	999	1
2a0a0423-8d17-40f7-98f2-10605db50888	2	2	1
2a2a12ad-ce75-4b2f-ad4a-9d5100da0f46	999	1	1
2a5b0df6-82e9-46b7-ba4c-e502526f41c5	2	1	1
2ab72227-4b45-43f0-aa2d-b20df7026c93	1	1	1
2af08fae-62a4-47fa-95f3-1c510ee3525c	3	3	1
2b01211c-104b-43ac-992c-3950df1db41f	1	1	1
2b44fcdb-e3af-4d02-8987-aa7d30d89184	2	2	1
2d06e332-154c-477b-b67e-a636a92fd6c2	999	2	1
2d3b93b8-7ad7-4c02-9da1-c4e5011944cc	2	1	1
2dfe0b0a-e98e-4c16-a5c0-1f8908e346df	999	2	1
2e507c5c-ee1a-4ce1-a703-90a181ead07f	2	2	1
2e78db3e-049f-40d5-a0b0-764abb83b426	2	2	1
2ea96b0f-f274-4875-9cd6-1b5b10bd7150	3	3	1
2ec963d9-5e1d-42da-bcc4-312908e8bbc7	999	1	1
2eeed8ec-4dc1-41f8-8bf8-11b459ee1137	999	2	1
2f236f0c-db61-422f-9a3b-b810b5ac2a70	999	3	1
2f9cf463-2b5b-42ea-8e19-18ccaf0ad8ac	2	2	1
2faa07b8-8a7b-4a70-b505-4b2def1b32df	999	1	1
303d312f-f472-406c-96df-db41b6287692	2	2	1
3061ac21-47a1-4c20-bda0-3bb2c2e49691	2	1	1
30636519-aa23-414f-ae33-a0fe314e70cd	2	2	1
30ad4ed3-f51d-45d6-9f34-e03777e2bd76	999	2	1
30df7f16-cf4b-4eb5-ba84-c5591ffb4d01	999	2	999
30e5f45f-ecdc-4bde-a258-4b9af469f9c6	2	3	1
30f85c00-0eeb-412d-a18f-733962ebf4b5	999	2	1
31254dca-a667-4fe1-903f-681f43bda78e	2	1	1
3158bd25-a1c8-4afe-b43f-c577122019a4	3	3	1
3166c043-45cb-4305-b9ef-2eeb6130d576	2	1	1
316f4277-2e53-454e-afe0-fb86a2608fa4	3	3	1
3184b3f2-75ea-4766-9099-afc26f97bbc3	2	2	1
31961ca7-06bf-4f96-b5c4-b20f039cf6b6	999	999	2
329f259e-3669-46b7-8411-1c677fe53dd9	999	2	1
32e2a835-b7c0-4737-8cb4-892ade5d84a3	999	2	1
33c2f38f-d8bf-44ff-a4c7-8fa508015ca2	2	1	1
33f61861-0aaf-4766-b3d0-7f56cc785e1b	2	999	1
3415dacd-c0dd-4214-8022-25fef137f97e	2	2	1
34d614b4-78f4-43b0-8ad1-94c9820782b7	2	2	1
35516979-45e1-4275-9fe2-ba83bfb4288f	2	1	1
355f5cab-3132-43b5-aef6-4e40b1e7b82e	2	1	1
35d725c8-0071-4e34-bf9e-2a46e552a18e	999	1	1
35ed3dc1-3ac4-40e4-8b31-de6889e2ff43	2	2	1
360d8f27-0366-41e0-9d76-7cb59ec722f5	2	2	1
36a2b72a-7183-4f3f-b8ed-2d284fc03a59	2	2	1
36b41a4d-c10b-469d-b38f-153da5df62eb	2	2	1
37049fb7-b45e-4e36-a298-f10987e9d0e9	2	2	1
371632a6-bb9a-4b1b-887f-6f5060b9b006	999	3	1
37806c41-d4ec-4ca2-9fa9-3d3830df351c	2	2	1
37a4096f-ce0f-42d3-933d-fc2dbccd7458	2	1	1
37d1d434-0f58-440c-8c92-9092ad9cb15c	3	3	1
37e2a022-808b-49f0-bca8-24f0b9d57cc8	2	2	1
3859a380-55b7-448c-bf12-486feecdce20	999	2	1
38650fd9-3070-4674-be94-517280bc4172	999	3	1
38b3f9d6-843e-4fd8-b357-4e55388a48a2	3	3	1
38ea0bb1-7751-447a-bedd-5a852bf790f3	3	999	1
38f73076-6463-40e7-adf2-e75d8f9d978f	999	2	1
392951cd-576c-4679-ba5e-54299cd51c41	2	1	1
39375e07-386c-4fa6-9d85-f84c331b6d6f	3	3	1
3a88ed66-9256-4c3e-9df1-878565d6ef2d	999	0	1
3b240c70-dcc3-40cb-8dec-179ef3f95a80	2	3	1
3b450f9d-79e6-4553-9d87-2aae6bcc8cba	2	1	1
3b5ca0d1-bf6b-4fec-a0b6-d5d9a37c06e3	999	999	1
3b768d08-7ba2-4e8b-be4b-e75240c12520	999	999	1
3c5692aa-52d0-43a3-a1be-31a0ae216ecc	999	4	1
3c596816-435f-4293-ac12-649097a56b14	2	2	1
3c6616fa-58ac-4d26-8234-3c8ad2df2991	2	2	1
3c72ddbf-3118-4050-b2bd-fedb2ad0bb9f	999	1	1
3d00f426-81c2-4813-a7bf-81e0441aaaee	999	999	1
3d248d9b-595a-4811-9f27-ee6043131967	3	3	1
3d41b44b-e693-4e78-9c3b-44753c2fd236	2	2	1
3d42d2a8-c466-49be-b317-9d6b8e1223dc	2	2	1
3d8b1692-92a5-4e61-82b5-ea799fadb448	2	2	1
3e1e6eea-6559-4059-96d4-8823df273417	999	3	1
3e334ce0-53e5-4a81-b3ba-ab87c342848e	2	2	1
3e7da2de-c85f-4606-aaf6-826ac2a4b528	2	2	1
3e8fbaa3-f8b7-4f03-a365-17853b97bd9d	2	999	999
3eb1d75a-bbbd-4fcb-8186-9de3d1188485	999	2	1
3f40e0a3-5c52-42b2-9bdf-33540042e538	2	2	1
3f9b0596-3b70-4498-b636-4c717524708a	2	2	1
3fa1341a-412f-4413-aca8-c2b68bb9f00b	999	2	2
3fbd1ccf-5c36-4eed-ada7-246fb443ba05	2	1	1
3fe74942-7250-433c-abfc-b93707127871	2	2	1
3fea0f77-138a-4eed-a92e-1eddc3fa7ea7	999	2	1
400f0d5e-8243-4e0c-82bb-f0869e6963cc	2	999	1
408d4fe2-371b-4252-b4c9-db656550cd36	2	2	1
40a2078c-7425-47e8-8fa9-fe3683e73601	3	3	1
40c871c1-2c46-4b21-8246-6f72fef6304a	2	2	2
40cba995-bcbb-4ec4-b99f-0e4739476fc1	2	2	1
414ab268-d08b-4662-9619-43c0b02771fa	2	2	1
4173adb6-f50e-4886-9fb2-14d38726c18f	2	2	1
419147e3-7e83-4332-8984-ae0cc95d0b93	999	2	1
41d0f598-86eb-4b0e-b3ee-dc60a84c0567	999	1	1
42a108f9-6063-4ab8-9b8e-ea959d5869ee	2	2	1
43afaeaa-6c69-49ff-95b2-cd461d485313	999	999	1
4484dd57-ec1e-414c-a02d-70d289ea9090	2	1	1
448aedf5-2728-4df5-83b8-2b431c91f0a0	2	1	1
44a5adb3-4282-472d-8ee5-6565d39e27a3	999	1	1
44bb1c66-bd2b-490a-b4ae-b81fe6a1bb6f	3	2	1
44f65647-b3a7-4587-a471-fba40e8100ab	999	2	1
4527e1b4-4959-460e-ae40-eb6bf5604612	2	1	1
45366dcb-4c2e-4e5a-9c89-8e016699a361	999	2	1
455f8fe4-990b-41e2-a744-7b1a5b0d2b9c	3	2	1
45aed595-3e21-4fab-a9e8-7c94bfe3210d	2	1	1
45af2a68-d023-4022-b024-d81f106d562c	3	2	1
45e2a035-68f8-4f71-b9a5-de5a55f98595	2	2	1
468c6c10-6b6d-4cd6-9b37-7c649a988b4a	999	1	1
46c7cbb4-ee4d-433d-82ab-accc44518500	3	2	1
47137355-dceb-4c28-932a-4acba5342222	2	999	1
4733cb26-6f2b-46a9-bea1-3d6d9abfa74e	999	999	1
47d02aec-1794-4ff9-a950-e6f18f098019	2	1	1
4816b565-9bb9-4384-8601-cb275e9050ff	999	2	1
482a0943-59bb-4e49-9a69-18bfb7b45eef	2	1	1
48560844-f2f1-4bcc-b7d5-da531a40b8be	3	2	1
492a8ec5-1985-4bce-9871-19663bd6d61b	999	3	1
49587880-0a79-4d9b-9abb-077bef4eb014	999	1	1
4a0a734f-c1e6-4cc2-bb56-d50a46a6f05f	3	1	1
4a6572d5-25b6-42f3-a327-80f424dd9117	2	2	1
4a7ddcf1-5329-4f6e-9ca7-9334f8b48e8c	2	1	1
4aad5bfa-1469-4260-bad6-a6b19523be6b	999	2	1
4ad66dc8-25f6-4c35-94fc-7ef5df3de2b7	2	2	1
4b34a2e0-0004-4ef5-aa4c-0f4ffcbccd3d	3	1	1
4b628e02-e78b-4573-a207-5842eac7ac39	999	2	1
4bde5d6d-ade5-4b4f-ae05-7e5835baa07f	2	2	1
4c34ee22-207b-43ae-b559-c394948deab3	3	2	1
4c8e1b1f-40df-4bda-a7df-e9bd57e5dde2	3	1	1
4caeaff0-a04e-4cb2-add2-1ee699759adb	3	2	1
4cc8f3d5-586a-491f-99e5-7abb91e82d30	2	1	1
4cd3dd84-5fb0-42a0-b46b-43042e316b35	2	3	1
4d0f1d9b-978d-4659-9a83-6913f0876bcf	2	2	1
4d1ecf03-0a80-4c6f-8814-354d264320f6	2	1	1
4d21252a-1859-4aef-b395-2d22c66bfe81	999	1	1
4d9ff284-56ca-4d60-ad8f-81375a1f27de	2	2	1
4da697f3-dd81-4e13-83b8-c99d2c7edb5f	2	999	1
4dc6c75c-0fee-4ef9-bc61-2cc1a761ea0b	3	999	1
4dd9f078-6b6b-491e-a711-489d6235a9ef	999	999	1
4e5521be-3b9b-4dd2-9b63-fc2fbbb8dec7	999	999	3
4ebf5caf-9bf9-43fe-a711-a5a9ffb129a2	999	999	1
4f16b345-53e7-4b56-8da8-aff87c88a4dc	999	999	1
4f237251-a56e-4ead-9472-adb3cc480caa	3	2	1
50350ad5-8827-40a4-852c-6e8149c3fc16	3	2	1
50725d0a-2eb2-46c7-b603-0737d336b141	2	2	1
51417839-a3c7-4d57-a86d-b135c1d00fae	999	3	1
5150e387-1864-44d7-badc-b49a570c0c1a	3	4	1
5151707a-8c6d-440a-8bd7-ddb7e3d28ea8	3	2	1
51fe9cab-500a-4246-9d61-cf142fc80dcb	3	2	1
5275af51-b72f-40a6-a7a2-f3ea9643be6c	999	1	1
52a4613c-74c6-4529-807b-6cd3de001e72	3	3	1
52eb67eb-0ffc-42d1-804e-ce096351a82b	2	2	1
5309bf00-ae5e-426b-8a69-a58e0ada59ea	2	2	1
53532e86-2a2f-460b-ad56-18d7b4113988	999	3	1
535a9b52-31df-40ba-b434-9feb842a81cb	3	2	1
53831c3b-fd73-41b5-b902-f43ecbe4393c	999	2	1
53bca3fa-11c6-4c71-8401-09166b7d5295	2	4	1
53e2dab9-a30e-4a88-a99e-e6f5740cec31	2	2	1
5496911c-ec50-49c9-927f-37da7b670402	999	999	1
54c34cb0-805c-4de3-8fc6-ee0b468d1823	2	2	1
54cea759-d70e-4e12-bda0-f6663e0b529c	3	1	2
54ea41af-3a8c-43ac-87b0-73b91a8ac8e1	999	1	1
54f4b3ab-51fb-427a-8c44-9144f5092ed2	999	999	1
556b8caa-a100-4a53-ae9a-da1119b11592	3	2	1
5589dff2-1bcb-42be-8b78-dfa1d67097a5	3	2	1
55babc38-0c4b-4729-9152-d320e6cbfe3b	2	2	1
55be50e4-f3aa-4dd4-a840-19d77eeacb64	3	2	1
5609d87c-82ab-45e8-8a90-f9a55a5db441	2	2	1
569226d5-b1fb-4d2a-9ce6-d9f26788aeae	999	999	1
56984b5f-e24e-4466-9d95-01a14dc3f119	2	2	1
56bd800e-3a9e-40fb-95df-bb44552c48ce	2	2	1
572d57f9-549e-47a8-863a-1f723ad57cd5	999	1	1
57ccf46b-e9fa-4e10-9ce0-2ca83612331a	1	2	1
57d577dc-6408-4226-8205-b6085e03e673	2	2	1
58060d2b-b30e-45d0-9f0c-eb5eb2e64513	999	999	1
581e448c-6d65-4a88-90ea-8820b0aeb76d	999	2	1
58a7d3a2-451c-44ce-a612-f2c861aa494f	3	2	1
58b379bb-a163-4663-a6fe-f2f11ff8e6e5	999	2	1
593f8c8b-4c2e-4b33-86c3-1db9e13200e4	2	2	1
5977f9a0-b2b6-4793-bb13-9fd2deced164	2	1	1
59842d2d-097e-4db6-8730-fd528a77ddd4	3	2	1
59908cdd-665d-485a-ab2c-9675a7d6489c	999	999	1
59b3f0db-627b-47d7-a5d7-6168f7bb4371	999	2	1
59da94f1-b81b-4ba4-851d-da9b692bbf08	2	2	2
59ed5145-bb68-4fd3-b4b3-c94966515db0	2	999	1
5a116b3e-dd80-421a-91dc-ce802064cd46	999	1	1
5a74300a-9576-4296-92e5-4df5b0f57100	2	1	1
5aea0939-61af-4c02-a886-650b20602af2	3	3	1
5b10d94b-ef1d-44af-b2ec-b58b3546ffa5	999	2	1
5b4cdf51-db27-4e86-b50c-e971ba90a9e3	2	2	1
5b5fb263-5b42-4487-886a-b3a07396d7c5	2	2	1
5bf1f257-8a54-4eec-870b-a93d4e8b4cbb	999	2	1
5c50725a-3783-4439-ae01-c6c9dd19a8fe	3	2	1
5c81fa1d-9f0f-46ae-9c9a-c2f0cbdec713	3	1	1
5cc9c17c-19d0-4504-9e8f-8cbbf40039de	3	999	1
5ccdc152-5f44-4101-949c-f9eb96bd80f9	3	2	1
5cd28445-e645-4101-ae69-5b2890b8b264	3	2	1
5cef3dcc-141b-409a-abb7-faf82b4a7c34	999	1	1
5d822a70-cc47-43b2-a010-fdef234fdd1f	3	2	1
5dad1044-5a26-404e-821c-3296308ccce6	999	3	2
5e050dda-563c-4e9e-9225-ffc0986de61c	3	999	1
5e070a80-5982-4a9e-915c-68c3dc2ad5fd	3	3	1
5e344763-5720-4a76-884a-692b28ff5caf	3	1	1
5e5a08c4-c493-40ee-8b2a-527769170b2e	2	999	1
5eab7f1e-b9f0-4d70-be46-f58abbef7364	3	2	1
5f360362-4914-46ec-8fa1-cd749b51b0d8	999	3	1
5f367eee-c93f-4f54-adba-bbf16669887f	999	2	999
5f9e15a0-a8ae-48e5-b4d9-1a2134374119	2	999	1
5fb8a4d8-7661-4af6-a4f1-f5d346ac27f6	3	2	1
5fc59ca7-1519-4263-9293-80ad29a0d654	2	2	1
607aeb57-f8c7-4d23-995c-ce31e3afbe27	999	999	1
608442aa-2825-4407-b47e-5ae95a10e374	3	2	1
6084f3f3-32ae-4b23-9212-6b676f20c4a0	3	1	1
6091e455-702d-4740-81af-d642aba54d99	3	2	1
60fae81d-c605-455c-a93b-e1f105721fa9	3	2	1
6110440a-12ab-49b8-a11e-9e9b0dcd86db	3	1	1
61227a5e-0667-4e94-853f-a93d789f5fb3	999	2	1
612c1981-c89a-4382-9c7d-29b8ae06d7ec	3	2	1
61dc48f1-166a-4449-bbaa-6b94e9735ada	999	2	1
61fcbd2e-fb23-4542-a2c5-bc8fd93fddd8	3	1	1
62467eed-7951-4c1e-88a4-0c2f14a78503	3	2	1
62a1bf13-8011-48cd-ae5a-25a4a405e73e	3	2	1
62e84f63-cc7f-4383-bef1-ea10e8d20298	2	2	1
6389f878-478b-4354-a72f-3d141ed52822	2	3	1
63e084d0-0b35-4108-baba-d62ff74c9547	999	999	1
640ae972-a0d8-45cc-90d8-7d877cfc97e7	3	1	1
640e11a9-980d-429c-9a23-533c27c1129b	2	2	1
642e9340-7df9-49b5-878c-e8b4bbc97b01	3	2	1
64380917-bbed-461e-a733-f929faf78741	999	2	1
646a739c-fc50-4fce-b875-911bea7d0a78	999	2	1
6472bddf-49df-498c-a975-5e22b86ce6ca	999	1	1
64a5705d-84ee-4a4e-a113-f2f478f79b0a	2	1	1
64be2622-1c7c-4105-afed-794f9c76840e	999	1	1
64da6f86-dbc2-47a1-b5c4-42cf0a48df6b	999	2	1
64ff0a5e-324a-4752-80a3-fea015b36a92	999	999	1
6587bed9-8b2f-4125-9af2-250cee01adae	3	3	1
65ba16d1-efa4-4a16-b2de-3ecd92ecb9c1	2	2	1
65e19789-839e-4829-a433-ef5cbe83bdcb	2	2	1
6654ce22-3c2d-4744-b93d-83e6de46c353	999	2	1
678f66e1-9e10-4dc6-8ccd-0b4828b185b0	3	3	1
67bf1737-c39e-4374-9440-83a59f945444	999	2	1
67ddea7b-af02-473e-83f7-8945800824d3	3	3	1
6809b452-9333-4fa9-807e-656c8e7d6321	3	2	1
6842f987-8a13-461f-a183-cbbd0864f8d4	2	2	1
6852f03d-b65a-4d86-ab9d-095084ba4b36	999	999	1
688833c1-15c0-4d9e-97e0-92d55f860f41	3	2	1
68aac7cf-d686-4483-bc53-c0f55ca6fc9b	2	2	1
68aba837-e9df-40b5-b715-938dae25d47a	2	1	1
68c96335-6161-4c29-bfdf-c2b354acffd1	999	999	1
68dc4c89-63a8-4ca2-9236-9af0c88d1c6d	2	999	1
691ed536-9e00-4775-8137-03fc0862ad87	999	2	1
692906e7-2eda-4c72-988a-204e7275bc9d	3	999	1
692ef155-b93f-42ac-bf06-ba83cbdd6d71	3	2	1
6965d1ad-9294-412d-967c-b9477b2f4764	999	1	1
697e1b0d-76a6-4494-8bca-05d66a877350	1	2	1
69cd135d-8db1-49a3-96d1-b1ad8ba330b0	2	1	1
6ad8ccd1-2f8e-43f5-95cf-70639d155aa0	3	2	1
6bce6d9c-fddc-432c-b3c6-d0c30820d088	999	2	1
6bfda314-06a3-451f-9363-bd66fd067fc3	999	2	1
6c2fd052-9eef-458a-a139-4ac8bf82658a	999	1	1
6c6b6a20-883d-4a6b-b09a-a781c197b726	3	2	1
6c9e03fc-84fb-45c3-b534-9736a326d4d8	3	3	1
6cc16bd0-022b-47e8-9cb1-c528a8f74ad2	999	2	1
6cc8b65c-303f-46ae-9991-4a3ba96dbe53	3	2	1
6d0b4772-8571-43a9-94a5-4228856e6777	3	3	1
6d4310d7-546e-4298-b580-da90b183ae0d	2	2	1
6d4e8cf6-c8e2-4c96-94c6-7781510ceb01	2	3	1
6d54d3a1-c735-42b9-8d8c-7aac615cae9b	999	3	1
6d7faa5b-7719-4811-9b70-f9d8a0c2fc68	2	1	1
6e1a8ef7-3417-43f4-bfc7-e00cbc71e34d	3	2	1
6e3b6c6c-1635-40b6-a642-138dc787c630	999	999	2
6e4938cd-084b-415d-95e9-96bcaba1e12a	999	2	1
6e997f8c-07db-4229-9bd0-e9f3e12fab9b	3	999	2
6ecd8473-6f97-4a4a-828d-7af5ed3badb0	999	2	1
6edb020a-615a-4d2f-832d-c1436e254603	999	2	1
6f4f1802-7e2a-4f60-8e08-c670c98b804e	2	1	1
6fd2585a-7e90-4837-a11a-34b1f51b9511	2	1	1
6fd60f4c-be14-4671-b2ab-da9a9b65d3b2	3	999	1
6fdfa5c5-d92b-4ddb-8c8a-f51096a26f47	999	1	1
70199200-5c64-40a5-8bd4-928a89925b3c	2	1	1
701c5c19-4665-4f3c-9a9b-bb8216656a66	3	2	1
7047f784-537e-4dd3-91ae-e8d6a987b496	3	1	1
7064188b-6148-4232-9b43-063214c2f27b	1	1	1
711f82cb-1aea-4f05-80f6-91172f1c17f8	2	2	1
7199321b-6d18-4fcf-a34c-fc992564b8f3	3	3	1
71eda9de-42b2-4b9d-81f3-9d3f0dd302db	2	3	1
7218b0c4-0737-40c6-ae44-89144cce582f	999	2	1
72857db2-2f37-4a00-be6c-465200ad1921	2	3	1
72a9566f-5483-4707-bb02-4a92392c6a17	3	3	1
72c93998-fc40-4481-bdc5-a787ba3b3b5e	999	999	1
72cc2d28-8f57-4526-af78-7460be716839	2	1	1
730838c4-8382-4df3-933c-07faa542ac66	2	2	1
73f6e3a6-b547-4ffc-a1e2-f6e0d6c01854	3	2	1
74538779-1c11-4762-a5ff-263e001a55e2	2	1	1
7495678e-e38c-41d3-990e-8caba2dca539	2	2	1
7499bb35-a176-4ab4-8473-a0d46408c1f7	999	2	1
750c73a7-6abb-48b4-bc2a-1d70b88c8fe9	999	999	1
7514400e-6847-4725-88ff-e9af86ffb381	999	2	1
75ca644b-00f7-42ff-a565-18ef0c7cdce7	999	2	1
75d1d7d6-bec6-432c-8221-91e995fdcfcc	3	2	1
76273fd8-4685-4fb4-839e-d8eb3e3c367c	3	2	1
762761cf-848e-481c-911e-26cbe626519f	999	2	1
7627cc3a-3e8c-4458-87eb-d6fef1faeb37	999	2	1
7677e0b3-a66f-4593-b4e1-fbac536ee00d	999	999	1
76c0b27f-5cad-4b2d-be75-7c385548a52c	2	2	1
76d132d3-160d-453f-80ef-df36c598032a	999	2	1
774e12e9-9522-40db-b7b0-b71668fc37f0	999	1	1
77ca3d11-b9c4-445c-adea-89086fec9514	2	999	2
77d47e60-377c-4104-8e64-b57b10113662	2	2	999
78831356-6236-47a2-9b3c-9c6ae743f60b	1	1	1
7885e643-9a8e-476c-b3fe-d56295405866	3	2	1
79490413-e262-479c-aa71-32ce0483b8f1	2	999	1
79551edc-191b-48d9-b924-1af40df35678	3	2	1
7985935e-7e8c-4854-8bca-ec4858b46ffd	3	999	1
798a78bd-c546-414a-bf17-d67043237c4c	3	2	1
79a1ffc2-2652-457f-bc63-6cbc17ee15e6	999	2	1
7a2b5012-a3d6-447d-8145-ae9f1248fdd8	1	3	1
7b13006c-9e35-4cf0-b5b8-dd9dac0a5444	3	3	1
7b54b18e-33fc-4ca9-8763-bee818c179da	3	4	2
7b6adca8-f5be-4d7a-a494-c249495010fa	3	2	1
7b77a40e-ae14-4c75-9939-9a3563d38e3b	3	2	1
7bda34b0-be55-4265-b3ee-aa57f278c5de	3	3	1
7c0bd00a-c4e4-4bfc-8159-3c3e0de9a37b	1	2	1
7c9b5845-3ddb-446f-b20b-dd67784fc0be	3	3	1
7d111b02-6173-4f4c-90da-70c6ad91979d	2	1	1
7d4584be-ea63-448f-beda-1d8c0b21884b	999	2	1
7d91e65d-2bf8-44f4-85e1-e0ef968e8854	3	2	1
7e05e6d9-fd40-45f6-ae96-9b0726c5ff75	3	0	1
7e1ad69e-8990-4178-a841-2ce95141f1e8	999	2	1
7e384650-1b4d-4abb-bab3-894f18e06e22	2	3	1
7e3db982-111f-4ca9-a289-946c933b06a6	3	3	1
7e493947-6a8f-4609-905c-e5d8ece6218e	999	2	1
7e5440f3-2258-4fa5-affc-a5b3094db135	3	3	1
7ee2286d-9d7f-4021-be3a-10e0cd2b8c4b	2	2	1
7f14f227-4e8e-426b-b906-92775e5514a6	999	2	1
7f465907-7957-4eca-ab5b-d092d30acf79	2	2	1
7f68cf31-63d4-40d6-abe6-44c66c0e2ff2	3	2	999
7f7a30ab-c054-4a41-ae2c-0ac8de294f17	3	1	1
7fa392fc-6bdf-40f1-8722-af801395ac20	2	2	1
8020284b-8e88-4819-8636-c3b0b546b10b	3	2	1
805b124c-3db8-4c3c-91ea-655b8f872f8a	999	3	1
805ff28a-9ce3-462e-92be-45f9ba5f0640	999	2	1
80b7ecf0-4764-4cfb-a8d1-a9d9c7be2f6b	1	1	1
80bab7d9-4917-4770-9125-0337a16cdef5	999	2	1
80c4aff7-26b4-41c4-ae40-0d34c811fb52	1	1	1
80fd1534-74f1-4b49-a0af-8eaecddacb56	3	2	1
8122f767-9a34-4dca-8452-1c75dac91929	3	2	1
8147b39f-8f97-473d-b9e6-a242ceb5392a	999	999	1
826456f1-0c57-4f14-a75e-5fed1a31464c	2	2	1
82818f4b-5417-4629-98ea-d2a7198993e4	3	2	1
82a52438-8060-46de-b999-2ffc6034e6b2	2	2	1
82c2e538-e367-4f1b-8152-b8452e387565	3	1	1
832617b9-f050-4069-ad90-3f47e6cd3837	3	2	1
833fe45d-3c7a-4a96-ab9f-aadd79c8e2ab	3	1	1
83dbfae1-90b9-489d-8fb0-8ae6d5cab3d4	3	2	1
83f79383-da07-490c-acea-f17f5f5b6c0a	1	1	3
8462a00d-586a-4cd7-b7c2-5c41624ed6d2	3	2	1
84b9f125-4d76-43dc-b156-090ec7812130	999	3	1
84d3383e-23b1-4b32-b252-9c61253962d3	2	3	1
84e6804c-43f0-4822-b919-c21ece78eb3f	2	2	1
85323a6d-f668-4c12-a5e5-e16c44d5779e	999	2	1
85b42108-72bd-435d-9119-5f1c5e0a25e9	999	2	1
85d5932c-18d1-4381-83d3-e2029c2a2796	3	3	1
85eced77-4de7-49c0-8d6e-1e960a0fd021	1	1	1
860a7c3b-9d4d-4751-9aa3-5ea288da487f	3	2	1
861e67c3-921a-420d-88e7-ecbd1acd4a3a	999	2	999
862c908d-463a-4225-bba6-f740bcbdc9de	999	2	1
86727772-0afa-4f87-a32e-a8fe93ada977	999	2	1
87123f1c-de3f-44b6-a9af-ad429d09ee2b	2	3	1
8724cb8e-eccb-4daf-95a1-45f6e6e3b7b5	999	2	2
872508e0-4893-4e81-88f6-553a2a65fc07	2	2	1
8735d7ac-ecf7-4e24-a4e9-3d3ea2743ee8	2	1	1
877ce58c-0979-447d-bb81-c5c4d7eeb939	2	3	1
879dd3ce-f1da-47fb-b0b1-298c3a07f086	2	1	1
87a1247d-1836-430d-8735-e50bebbdb399	3	2	1
87bb3ddc-5d4b-4ea1-ac64-04003d9ace08	3	2	1
87be0c3d-5cc5-4d1a-a2d2-fde3d1e50041	3	2	2
88197f61-025d-4c78-bbc9-3c55df947b6c	3	3	1
88e3359e-9c08-49e7-be5a-7406f5cabf69	2	2	1
88e53bf9-4ef7-4ba4-afc6-c119399e002b	2	1	1
891e8389-dd37-441a-91ba-dbc17dad0c3f	3	2	1
8939075f-3e81-4aaf-b978-d7d6a69fcd09	999	2	1
893f9794-506f-43f2-9f18-46117076ab34	999	2	1
8942f14a-416f-456a-a390-cc78e93a0cea	999	2	1
8a788a9f-bb47-4957-a032-5d523d7a3c3a	999	2	1
8ad35c0d-2e23-491d-9ccd-b583f0191cf9	3	3	1
8adaf57e-2437-4bb6-adfe-7d72f272bb1a	3	3	1
8b0f4ac2-6ea9-4fc1-8b73-05efce64e370	3	2	1
8b61193d-29f5-4e41-96af-1df7cb6fa97d	999	999	1
8b72495a-4028-4e73-85e0-69c6a6c2c95a	3	3	1
8b82526e-4007-4685-ac5f-f57c049de0d6	3	1	1
8bb914c0-197c-41d9-aff2-8173bbb7e6d8	999	1	1
8c0eb267-086d-4a4a-9331-65c0368b2592	2	2	1
8c2b4531-4990-46f3-a085-3ba240c339a8	3	2	1
8c61a1ef-680a-4e21-827e-7086815ec90a	999	2	1
8c620c7d-e589-4add-be1c-99393cbb9e50	3	2	1
8c71f213-9a7c-46ca-a0b1-23a190c285f6	999	2	1
8c779620-7940-4ff0-8323-1db6c3f46903	3	2	1
8c829f6e-a1a0-4683-b334-e699b5bcd99a	999	2	1
8cd03b7b-0d22-4b28-a0c7-7510541ec379	999	2	1
8d1a1dcf-fe9f-4178-96d9-931c03f8c112	3	2	1
8d3cb7d5-53b5-4a53-8003-2d49a1801662	2	2	1
8d46631e-8dad-4dc4-8a94-a873847a488b	2	1	1
8f5807a4-1685-44bb-8333-d17cec13a3fc	999	2	1
8f897ed1-ce46-48ac-8ba0-c75f1df46ab8	999	999	1
8f93e57e-1d15-4566-a038-47ff00f73ac9	999	2	1
908d79d4-e577-49d5-999e-c84b48959ed4	3	1	1
90b5b807-abeb-4edf-8364-c36cfb634c41	2	2	1
90de55a1-94a1-43a5-bb38-ea6bacda0c58	999	3	1
910ab852-b0b4-47d8-85fa-255a1ae01485	2	2	1
91716272-8f2f-437b-b0d4-145b653c1095	2	3	1
918c51a4-eb5a-49b6-a8b8-3045e9ea9e62	3	2	1
91fdc379-2657-452e-af67-ba39a0bf8046	3	2	1
9248297e-2226-4662-9e25-15caacd66e5e	999	3	1
924b5eac-d7b1-40e7-ad24-2bd764e122a3	999	1	1
9280b608-a090-4d8f-8bcd-cc39ce1fa259	3	2	1
92beff91-4a8e-4298-a96c-9d579a98b425	999	1	1
92d97ad3-a0b8-4f04-b725-cdf84a020f3b	999	2	1
930a09a8-28f4-41ac-a764-054b8bb20d70	3	1	1
93c81f10-ff46-4cd6-942e-3d5038c59f1f	3	2	1
93dcd738-15b7-4354-90f6-28ae5089e016	3	2	1
93eed586-f7df-4d5c-a743-52685542563e	999	2	1
94030eb3-6ca1-4d48-b268-a707c80128c8	999	2	1
9428147d-2e42-48d8-8bdf-45e00f611266	2	2	1
943d81d4-592d-4587-b491-3c71041a94b7	999	2	1
94645709-4f4a-4bf9-913a-768bb6dd7b9c	999	2	1
9476b26c-afd2-4c49-b226-ebc1a2f752b8	2	3	1
9479ab7c-85e8-444d-89f0-d7b635e29359	3	2	1
9486f1ba-7113-44c9-a276-a6d7f3fdf948	3	2	1
94aee772-e5e9-4b29-9e4c-30c11388f0a5	2	2	1
9518c5a3-de65-4714-8ca3-63d0ab1daec7	3	2	1
9552f2d3-4fc9-492d-9795-e804df572020	3	2	1
95559926-fe7c-4075-9e5f-e4ff675d3226	999	2	1
955afb30-41fb-4b21-ba97-3ad38086a701	3	2	1
95dcdf21-8b45-4d72-b6d2-a4949b82a7ea	999	1	2
9607f51e-fd77-41a7-add3-01f63a89b680	999	999	1
96764ad9-f253-4097-a29e-6be44fb91db7	3	999	1
96d681a4-e25b-45f3-b96d-81ae14261212	3	2	1
975e2b1f-6bcb-449e-a116-56cfa2062b52	3	2	1
978bb887-2a7f-477e-b023-312fe87fbbbf	999	2	1
97a62721-bac9-47f5-a576-d015250597a3	3	2	1
97c4de35-6282-464e-baa4-82cdd4955629	2	1	1
97c8cf91-61f7-499e-b4db-6e6e24663a27	3	3	1
98cd21e5-d6af-4995-8473-98d852221fc7	999	1	1
99a6f70b-2417-4a63-a47a-a7ff528fe959	3	3	1
99d059fb-53ef-48cb-8948-c659b46c1085	999	1	999
99d7025a-9244-4b9b-bb84-a8715e03824d	3	999	1
99f4ce95-2d21-41dd-bb40-aab9cc795484	3	1	1
9a44c19d-a447-4e36-81ac-54b60c4e92cb	999	2	1
9b10229f-6b6d-4441-ab9b-e9e5b18ab702	2	3	1
9b27d009-b5e2-474f-be14-ed61e5e64a4b	3	4	1
9b80dad0-8344-4287-81b7-77630d014eb2	999	2	1
9c06ec50-3b09-4657-9ab4-1f593e85de3c	2	2	1
9c433f4f-d8a9-45b3-85af-2ab00965e114	2	3	1
9c86d6e1-afc9-4c1d-b3d6-bf633c37ff49	999	3	1
9cc21c9b-ca81-4ba1-b09c-7998042675e2	2	2	1
9cfd9d73-8427-4abd-9007-30766fd0f91e	2	1	1
9d467770-b5f8-47f7-8aac-7b80d3883cbe	3	2	1
9d75f9aa-2db2-4913-b280-1fe3592cf0e8	999	1	1
9d768371-6d44-43ea-8f80-50087b01ff54	999	999	1
9e5191c7-ac61-4032-b364-e7f42b2df17e	3	1	1
9e6bccb4-5a9a-4289-9990-6d68fa6c9acd	2	2	1
9e7ed9b0-ef1b-4fb5-95cc-d98bebfc5858	3	1	1
9e818646-2a08-4a7e-bb3e-00bb7adcdb5d	999	999	1
9e85278c-d221-4e92-a17b-1180f6f7c2bf	3	2	1
9e992d8e-e75a-478a-ab39-28ce43706dfd	2	1	1
9ea4c873-76ae-49b7-aa87-72f906fff082	999	999	1
9f0cc5b9-6e8a-4899-aa33-76016fdec65b	999	2	1
9f364153-cbf4-4641-8ff5-1dce0ed55ae8	999	3	1
9f595a54-f27c-4f14-b2d9-b64a7bc1235f	999	2	1
9fa245ef-2dea-4a20-9f1e-492615570d3e	2	1	1
9fcd7270-3001-4f7d-9fb7-724363555803	3	2	1
a0251853-23b1-4c77-b7c0-f5ad9c86c2bd	2	2	1
a1156e4f-6ee8-410b-859a-adf388a8678b	999	999	1
a1181d67-3323-4f9d-a950-0f41781ed92c	3	2	1
a162cfaf-b47a-438e-be15-0ff3739b6f49	2	2	1
a171b5e6-6f4e-4c11-b529-0a43d0673ec5	999	2	1
a181f1e7-43dd-49f5-8b51-bed9c264185a	3	2	1
a1b15ecf-c6a4-4d71-83d8-6c8c10784648	2	2	1
a1ca67eb-ffec-4d65-a132-1e518c404638	999	3	1
a1cc597b-43c4-4682-ad4d-f00fa1877b2d	2	2	1
a1f992de-0228-48ba-a80c-994f475c2a6d	999	3	999
a2c1b761-7273-4735-8441-3c158abebe53	999	1	1
a2ce4707-2efd-4a9b-8d44-cb0caac7d501	3	999	1
a3860077-6053-4cd2-806f-73edf45a8e94	2	2	1
a3a08d1a-ad8b-411f-ae81-1e600e1c8bdd	999	999	2
a3fc2a11-7a34-45a0-8925-0c837a3e84bd	999	1	1
a41f94be-48ec-4d37-9a0f-f29334c27c28	3	2	1
a41fd063-7bc9-4765-a55e-e7336d3878f2	999	2	1
a4250080-93d3-4c5b-8b16-8298a2a7bdb3	2	1	1
a454b41b-c9eb-4101-ac4e-09242ad013d3	999	2	1
a4acb231-30a6-4bf0-a19a-9ecfdd61c46f	999	999	999
a5271290-8e65-44bc-9123-622b830c89fe	999	999	1
a53ba432-40f4-4b80-8250-2bab7c5820cb	999	1	1
a5445351-8b7c-456a-bda9-49d2f0de9388	3	2	1
a5c0a3cf-43f3-4258-8917-22a3610e2b07	999	1	1
a5c53296-1052-476e-a8a7-352fa8073b12	3	1	1
a649d9ef-f925-4485-ba8b-0c3f47132552	999	2	1
a64f8765-0721-4646-a186-4fd4ea9034c4	999	999	1
a66c5ca5-364f-4e25-9ad1-66379d4f8eb2	999	999	1
a6dc9ced-0f8a-4a50-afcb-fe06649c67ab	3	3	1
a6fd3704-f323-4019-8993-e4b1e022dcb5	999	2	1
a6fe6f53-ae96-4552-9f18-4933d7f2d52f	999	3	1
a70f725d-456d-4e15-a158-65423f7eead6	3	3	1
a713c8a1-ebf7-406c-b139-83910cb57b4d	999	3	1
a7153730-b1c5-4efb-b733-444dc168bb2d	2	2	1
a74e0fef-7dca-4a38-b3f2-1bed79ec50ff	999	2	3
a7683227-5161-4c24-93c7-c9834f520efc	3	2	1
a779e09d-17b0-49ab-b3c7-0854f151f54d	2	2	1
a7dee066-4e0d-4885-b330-2b41919eef84	999	2	1
a81efb63-6898-4744-9a0d-787d5ca0e132	999	2	1
a82a3961-86a0-4842-a84b-0e27137db288	3	1	1
a87c3851-2eba-4545-a3d6-4dba72c166e2	999	1	1
a8817d92-8012-4355-b780-f86ef568a0db	2	2	1
a8878788-bab6-4fbc-8099-9965d31f566b	999	1	1
a9dace7d-1b74-470a-9789-47cf34815fda	3	999	1
a9f66dc1-21af-46b0-b7cf-95c47ab41f6c	999	999	1
aa0b16d5-9fdb-45c4-b41d-67d281b47acd	999	2	1
aa7acb29-2b41-4f20-af86-24521e19cee6	2	1	1
aa9c16ef-3bb3-40ea-ad05-b7479fb9693d	2	2	1
aade7c2e-218b-4440-9bb2-08cca754a82e	3	2	1
ab6fb5aa-339f-4734-a8b1-97360f629ba4	3	2	1
ab9e8f12-080d-4650-9a99-5ef757d3a381	999	1	1
aba7e831-445c-454c-983f-6bff9c3ebb25	2	2	1
ac442aee-92ed-4c5a-be29-5fa87bad3185	999	1	1
ac69c054-d432-49ea-a285-fb492af1a3c2	999	999	1
ac89e90a-83d8-47fe-9f2a-3e0924100f42	999	2	1
aca91abd-6be3-4d0c-b3d5-c63059c055b9	2	3	1
aceee340-3531-422e-afc4-31b79c808b1b	3	2	1
acf1251b-0a9f-4793-bec6-837204b86b61	2	2	1
acfb1f77-7399-4f1f-b971-6a3736d7d2ac	999	2	1
ad164418-18b6-4fd6-85ea-9232bd7d5e2e	3	3	1
ad19330c-524c-4734-8b20-25aa7a014d78	999	1	1
adb20a69-97a7-4b45-af15-befcf9985b1b	2	2	1
adf3860b-7fb7-4327-abf8-a38f4a54e68d	999	3	1
adfe8149-f1c9-48ab-a0fc-2af4cf1260be	3	1	1
ae1b9044-6b56-40d5-a800-cda612e6f3b9	3	2	1
ae764b5f-5bc9-48db-ad9f-5882f9c15742	3	1	999
ae9b3b23-7784-4891-a21f-423174780010	999	2	1
af06b794-17e3-46d1-8cc5-300f1d86f339	3	1	1
af3ca890-ea62-4f74-94b6-43d3033c2c6e	2	1	1
af8959f7-2301-41f6-93b6-d57f29c41bf1	999	2	1
af96cb37-14b5-4f61-ad58-01e545c00c47	3	999	1
af980434-da14-42fd-8f9a-77159f0979b9	2	1	1
b09a0537-44be-48ff-8604-4c43014006bc	3	2	1
b0a1acbd-a99a-4b24-b72a-4cd986b1ad39	2	1	1
b13d12f9-779d-4772-a98b-282cba75b796	2	1	1
b1971e6f-3d69-4e85-bdce-a258f8e88502	999	1	1
b1b5f9ed-0981-40aa-b597-84c951bce6f7	3	999	1
b1e3c68d-5e2b-4fca-b9fa-6bd420705f35	2	999	1
b202336b-acc6-4199-8838-d5701c8546c6	2	2	1
b212ffd7-6eca-4203-a02a-e5d6a910ed72	999	2	1
b249e933-d70b-4fb6-be40-481c10bf3558	999	2	1
b285a218-00d6-4990-b3e7-1aaa281067ac	3	2	1
b28a2240-9769-41d8-8785-bd38b8579b4d	2	2	999
b2f7366f-fe32-43c3-bcf8-0228526df7d8	999	1	1
b2fbc1cf-0846-4578-a444-6c0b2ea9074d	2	2	1
b34038f9-98ca-430f-9990-aab4d592496b	999	2	1
b364b838-5407-495a-862a-2d9ee53d3ec3	3	3	999
b4183334-25cc-4579-9660-1c7de382723b	999	999	1
b42c959e-f766-4637-83b7-532fbf0dcc5e	999	2	1
b46bebdd-2006-409a-9577-293038469552	2	2	1
b4723bd5-c7fb-4f48-9d6e-afc3fd4c208b	2	1	1
b474b627-d3d1-4e5c-a143-99f9a6f7d104	999	2	1
b47d0a18-cf7b-489c-8991-2c3bb8771285	999	2	1
b496b36b-3107-4501-98f0-9eda4459ce31	999	2	1
b4cf373a-d5d1-48d0-ac83-5d64cbd36e7b	2	1	1
b52c33fd-b0ba-4ba4-8e9e-056ac785fef1	2	2	1
b6128a16-83a3-4f15-b542-8727aebf5062	3	2	1
b618b1ce-93d8-4e61-96ba-7e05a4967486	2	1	1
b786b707-72f5-4293-86e7-5178e7e6bce6	2	2	1
b7d21d34-94b0-4744-adc9-17fce134ecf6	3	1	1
b7faaaa6-c2f1-486e-8c10-c9def88d65c7	3	2	1
b8143a73-b99a-4795-8570-f09acfef640c	3	3	1
b822e6d5-4fc9-47ae-b4af-8ad18ef6c056	3	2	1
b89a1052-e73d-4d5e-9c99-0254164f4f03	999	2	1
b8ad35ab-66d7-4ac1-af7d-6d0b56f15a11	3	2	1
b8bf4844-578c-4da3-ba31-196add3408db	1	3	1
b8dedc10-6c27-4cc8-a472-cfdf3b501d66	1	1	1
b8e529e5-50ac-4486-a1d9-61e4d0033a8a	2	1	1
b912734a-fefb-40e5-987b-fd2034299cdf	3	1	3
b94a450b-850c-43ae-8df9-c748533dd9ef	999	2	1
b952c57a-1aac-441c-9b19-9ebfc7b016a6	999	1	1
b99e62d7-60bd-4e03-9c5d-685724cad59e	999	3	1
b9a491ef-70d8-43bd-b108-58103f4f12d9	2	2	1
b9d8d26a-c702-475f-8afc-8df66d49622a	2	3	1
ba7989e9-155a-4c14-88e9-e3be1c0d423c	999	1	1
baaa30cc-e486-42df-bdc5-7e8862e731cb	3	3	1
baae1a5f-7d9b-48f4-ae75-28942cf7223d	2	2	1
badf5db7-9b76-4b13-bfc5-fa3a1191d24e	999	2	1
bae2a455-cb5c-4836-9839-339c998eab4c	3	2	1
bae703b0-81b7-458a-9066-7d091dddf62c	2	1	1
bc9f1d4a-33e6-464c-a806-f680b45b6361	999	2	1
bcc05cf2-d836-4ddd-8bd0-f35370b33577	3	2	1
bd3ed794-f35d-4d39-804a-63d5bfe619ee	999	2	1
bd452bbf-e194-4eaa-a51b-4531358d0a40	3	2	1
bd7fd15c-b7cb-4c17-81c8-4f861b3157b8	2	2	1
bd85882b-b21f-4f73-9ed8-650f668e8298	999	999	1
bde5ba6e-efca-44f2-830f-921f803e61e1	3	2	1
be4f2624-7283-44dd-9865-1dd5bf400db5	2	1	1
be9c4c31-cc78-444b-bf44-6d0042aecbc5	2	1	999
bee4e4d2-00d3-4543-a920-6ec2a1bffcc2	3	2	1
bee4f2fd-c852-47ed-b86f-172f4ed0c766	2	2	1
beeaf08f-4922-44e4-a54e-f2fff703e00a	2	3	1
bf122604-9f38-4864-971d-429aed06774c	2	1	1
bf13e0b0-9f48-47f3-9562-4abd69876606	3	3	3
bf1414e3-0c63-4208-a642-e0e0738109ec	999	2	1
bf757803-5cd7-4f40-849a-00172625d1c0	3	3	1
c07d3b66-96dc-4ed9-aab3-4fcff83be2f2	999	1	1
c0e8bb7c-35c9-4908-8571-a694d3d8ca25	3	2	1
c14d5972-420d-4ffd-9f8a-5ee2e49590f2	999	1	1
c20dac4a-c8e0-4fdf-9fbf-a03c9d7cdcae	3	1	1
c23a49bc-cfa5-4455-b6d8-060aa894e020	3	2	1
c303718b-3e0c-4e47-b9fa-5c7687011641	999	3	1
c325133d-0398-4714-a4c2-54e3d54148cc	2	1	1
c392c72f-688c-4dca-864d-e7bcd3c69b2f	999	3	1
c3ac1174-824f-4ff0-b1a7-e022c25950ce	999	1	1
c439909a-817b-4271-a698-5a10e591b27e	2	3	1
c54dc196-e52b-4c4b-9777-ba53859e3511	999	999	1
c55305af-1a6e-417e-82f0-9993349998f6	3	2	1
c582a4da-99ad-4dfe-9e49-a10c86481587	999	999	1
c5a39f4a-3356-4fbc-8678-755ee52ec49e	2	2	3
c5ccd8e5-9181-41c3-a731-a2beccaa4a5f	2	2	1
c608d804-507a-4901-8dcf-e9161071ffb8	999	2	1
c60cce2c-d440-4e58-a370-60ccf243e2cf	999	1	3
c61b72cb-b861-407c-950e-fa7150bb0184	2	1	1
c6a078a2-afb2-4c2d-855f-afa602fba601	2	2	1
c6fd30e6-0b0e-47e8-b8d5-a8738d0037e1	2	2	1
c70027cc-e99e-4ea1-ac90-fcfb66cdc821	999	2	1
c7918b05-1e3c-4f04-b444-52fa00a5380f	999	1	1
c79b3f19-68e4-4050-9d17-1d9224ed1181	3	1	1
c7e43102-dd85-4f72-8cce-621013e5d7b7	3	1	1
c7eba8e3-07b8-4b69-b728-f75d96b325a0	2	1	1
c7f9da9b-3949-4100-9bce-4d677323fe75	999	3	1
c84e5b8d-41da-42ca-beb9-c6c0ac9ec8f7	999	2	1
c85830e1-cf25-40b7-854a-2c1377d715c3	999	1	1
c873546d-cea1-4c93-a225-c9c7255d6ba3	3	3	1
c891fb1d-f42b-41f4-a358-500e666a874e	999	2	1
c8c46c60-8221-40d8-b302-457791c80dc9	999	2	1
c9d8497a-ff44-418b-a25c-c5e14f6559d4	999	2	1
c9e6f13b-ba57-436a-b453-f4af6b67d9f2	3	999	1
ca2a1f84-57df-4fcc-90f5-5219de945361	3	3	1
ca8558c0-73cf-4dca-a8bf-519a1e68cbb6	999	999	999
caab0b48-ebe9-4338-bda8-f10bc36a7271	2	3	2
caf5710a-4def-4cb1-a6a2-c361db75e5f9	999	3	1
cb35d55b-b5cc-4ea2-a892-3a246b50a47d	999	2	1
cb514caa-18b3-4fa2-b361-217160e5f144	2	2	1
cb6233c5-e831-46c5-8e2d-3611e52b54b6	3	2	1
cbb914cf-e2b7-4985-ac01-e3fe2907e4fc	3	999	1
cbbee0f8-3a4e-4e24-98c4-087100fed8b3	2	1	1
cbbf540f-7b8f-4193-ba7b-b4cb26dff9d3	2	2	1
cbe3a088-7a4f-471d-8a71-26bb21ca6dab	999	2	1
cbe6b6ff-43f5-4804-b0cf-62e82e755ea9	999	1	1
cc1c8e8e-962e-456b-a3fc-41e67e8723ba	999	2	1
cc5be2a8-5d61-498f-b832-2940703f286a	3	1	1
cc8097e8-d872-4653-a938-fa7af355a23f	3	2	3
cc96a0cf-875c-40d2-a0e2-6246cb6b919a	1	1	1
ccd2a4e8-1aac-48fc-99a3-8f545c21c988	2	2	1
cd066041-1739-400c-815a-3667413f5354	3	2	1
cd163e7d-38e1-4919-b6f6-886cb62ed597	999	999	1
cd2066f1-7462-47b7-9d1f-cc187f71842e	999	4	1
cd3692e1-a90c-4996-976f-a4001c086360	999	2	1
cd4e4185-aa53-412d-bf6a-5b9c12d4c958	999	2	1
cdc649f3-bfea-4acf-8713-b463697241c5	999	2	1
cdcabf41-5843-4e7b-b752-68d0401807b1	3	1	1
cdfb22d3-025f-4c5f-8160-c56e4bb3a6c6	3	1	1
ce0b6670-2bd6-43c5-975f-ccba96627609	999	2	1
ce285f59-1cb1-46e0-a30b-a995e6685c19	999	2	1
ce6697fd-d82d-4130-a0d6-150286d34694	999	2	1
ce7d7b6b-75e4-42ee-aece-a3ce997e9659	3	2	1
ceefa9fd-1583-43d7-8ee8-289454bcd8e5	2	2	1
cf13a1e5-fe68-4b82-9d7f-132b9143cab0	999	1	1
cf5701b3-ed94-4c52-ad18-90434d140f15	3	2	1
cf9b55d5-fbc1-42ca-a8f6-fb294a4f1d2b	2	2	1
cfa2e276-7dec-4b27-a044-75ec76640bce	2	2	1
cfccd24a-3da2-4ad1-a553-2810bef00ef5	3	2	1
cfcf3987-ea80-40e3-884c-50c9c4a00d9c	3	2	1
d05a7e21-93c4-4cc4-b972-a33b99058b77	2	2	1
d05dd367-e5cb-4dfa-9ea4-4fa85a8b56f3	2	1	1
d130d7bc-1b9c-4ddb-b36e-fbe5925b05a0	2	2	1
d15050f1-1e3e-4bb2-bc7f-fc15a9c85010	3	2	1
d1b49115-e0cd-47b5-8a54-c52be8bc4ba7	999	1	1
d1cb1db3-4031-459d-9b06-f4d4480fb7e1	999	999	1
d1efce22-d952-408a-ae66-aecd55b5478e	3	2	1
d1f7592d-303b-4a38-bdbb-e0480a787ffa	3	1	1
d237c7c3-7eec-497f-893d-889c0a0168e9	3	2	1
d24d894b-8a72-403d-9717-acee4c26d671	2	1	1
d27d00e7-34cc-47d1-8a99-ab83fe907415	3	2	1
d290d1a7-5b47-4430-b11f-26e015aba0cb	2	2	1
d2e1ff21-3719-44eb-bdd9-959d73ac2e46	999	2	1
d32ea0f7-5412-4654-90f4-8eac58804f00	3	1	1
d33559ff-f625-4d85-8867-60c0f637b649	3	1	1
d36167b9-4069-45e9-abb4-21f1f93a2eb6	1	1	1
d37d62e6-41dd-4575-8c30-9266995e2c1c	999	2	1
d3ff0ada-dd18-48a9-9e31-0b00ec59122a	999	2	1
d49bc3a0-1395-48a8-8451-4b66d773ea66	2	2	1
d4c553bb-727a-434d-b265-e0974a8536b6	3	2	1
d4f9f41c-1365-4da7-ba7e-a2b4eb34fcf2	999	2	1
d520e499-eae8-42e4-814a-1147182c614e	999	999	1
d54ac189-bf70-43ff-9dd7-eda8f97a6463	999	999	1
d5761de3-56fe-4c42-8756-b95a55c271d5	2	2	1
d5c36733-6399-4a57-a84d-2b2ddcbc5aec	999	999	1
d5d03956-ac15-4827-9de8-cf085b039aa3	2	2	1
d5db35bf-b361-4306-ad04-9bc7f72a54f3	2	1	1
d620aa40-3933-4338-a19c-bec2d2d13c73	3	2	1
d62a26c0-0900-43de-8645-2da089b97494	2	3	1
d6326f31-0dff-46bc-bc44-d98a32f7db54	3	2	1
d6c778d1-543a-4faa-b458-9d4388bfe975	3	2	1
d6dad06d-7dfd-4225-b8ec-93a2a1ce8a22	2	2	1
d6fdda92-3011-4764-b5f9-8ab66c2941f6	999	2	1
d705e3b9-28b8-410c-9ecb-1208a58c1ef1	3	2	2
d70cbcd4-0425-41c6-b06a-e6d4368d490a	2	999	1
d716f21d-37d5-41ba-a1d9-c718ab735928	3	2	1
d71f09bf-a1b1-49f0-9991-4dbc05f44f93	3	3	1
d77baa47-300d-4ecc-8b57-dbb3cfc6c0eb	3	1	1
d77cd3db-ad63-4d84-863c-dce3bb4b4c38	999	2	1
d7c21b19-7b52-4b80-b4b7-2dfeb3f85aad	999	2	1
d7eb20e1-ad84-4c99-906f-1d8904644caf	1	1	1
d873c8d4-fe10-4917-be24-eb17d80724f6	3	1	1
d8ce25e4-9572-48ea-8a5e-285349cb0f4d	999	1	1
d92e3d28-bdc1-48a5-b064-d791b21c8cf3	999	999	1
d948c577-ceba-4df8-b906-6a99f36d4560	3	2	1
d9691b66-6fbe-409e-b9df-bd7f2c606b38	2	2	1
d995a969-50f8-49e7-ab5e-868cfccc4b83	2	1	1
d9c5564e-d35d-4244-bbe6-dc7cf56e7bf7	999	2	1
d9f3821a-6ee6-44db-b5eb-980f5bf84742	999	3	1
da371d48-88ba-4b5c-b055-9978d606a4b7	999	2	1
da817113-207e-4e4b-8a39-8dee7fa518c5	1	1	1
da9310c8-6fd2-4125-829c-3d4a45d9f6df	999	2	1
db3f2116-9936-4e87-aeab-304fe146839c	2	2	1
db44bed8-21dc-480d-b6dd-5f4b95401fbe	3	2	1
dbd58d62-bee8-455c-b46d-e75ee39ccd7f	999	999	1
dc09491c-f7ad-4fe6-8a28-fb2cbe3f17a6	999	2	1
dc287709-56af-4968-b0d8-1bb1f58c86bc	2	3	1
dc9c7e1f-4de7-4976-b8e1-d6cf03668fae	999	3	1
dcb884d4-e3da-4c12-b991-33fe73350a44	999	1	1
dccf4c6c-2507-4d96-bca9-02a0667b2b2f	2	2	1
dd262056-176d-47f9-a769-fce33c0d49dc	3	2	1
dd5fc0c9-8f6d-429b-89b1-4ee790f7418d	3	2	1
ddb434fc-058e-48e5-84a3-bbc036068199	999	3	1
de0aa0d8-d43c-46ef-8f78-8d8eb8fce822	999	999	1
de5b4ef0-9b5f-4f96-9c32-04e7674ab381	999	2	1
de83c695-7c2f-4c76-ab50-47273fb976a4	999	1	1
de95aa41-92b2-4532-888b-a343afdee6ae	3	3	1
ded46b99-d7d2-4540-ace7-76c315a8caa1	999	999	1
df144cfa-492f-4101-83b4-748021678bc8	2	2	1
df15beeb-834b-4bde-8f25-516cc6029c68	3	2	1
df34e0f9-132d-424e-aad6-2354a6c4d67b	999	999	1
df35bf88-e1d0-46a3-aaa4-ae4b39ee9aa1	2	3	1
df753fff-4eb0-4869-b344-4540c05680f2	999	999	1
df9dfaf6-939e-4096-8d3e-5816517b51b8	2	1	2
dfac3580-da5c-42af-87a0-15195ed0c367	999	999	1
dfadb90c-50de-4011-a406-ee1bade6eeef	999	999	1
dfafb1bf-ee9e-4f8a-a76e-1b45284bc3bf	999	999	1
dfffecc4-ee5a-4419-a318-4fb56ec06a54	2	2	1
e02211e4-822b-4a26-8493-f87f34a9bffd	3	3	1
e0317f7d-fc95-473f-a9e1-969882b9fa0f	999	2	1
e05b95c3-cef1-4eb4-8446-790c42674287	999	999	2
e05fe6dc-2d9a-4a9e-b9d8-4535e9f468de	999	999	1
e08ee192-d6dc-43e0-8890-84a15888d826	3	999	1
e0a07d29-7ee1-425f-8edf-b0c171f88d42	999	999	1
e0b73ea2-0802-4dbb-89a4-d28f3e2927a9	999	999	1
e0c33afd-5e38-4b87-aaa5-02ec3d3103fa	999	999	1
e0cea512-c656-4b8a-b618-336d803ea24e	999	999	1
e0e64d57-79fb-47d5-a89b-f6bea2c47a27	999	999	1
e0fc2274-38f1-45b8-89cd-9d89c5882d30	999	999	1
e10f9f33-7a26-4b91-a92b-aa0c49893b57	999	2	1
e116f453-dc3c-4e66-815c-de285c9eaee4	3	1	1
e167f302-1353-4d23-a388-daba81ac8f3b	999	999	1
e1a79df8-e5d8-4df0-9393-7973d59da3f5	1	3	1
e1c0dc27-39a4-4ed4-a498-d57c3244fe87	999	999	1
e1da8d19-4fc0-4df8-96cd-be9855c71b9e	2	2	1
e201bd2b-cc30-4c3f-ab32-21ce9d26eef9	999	999	1
e2426c41-d9a2-484c-a505-941176ab1246	999	999	1
e297d3b2-afbb-49a0-883e-dabca78b1611	999	999	1
e2b49356-89f8-443c-9d04-b7297a0a591d	999	999	1
e2cfa12c-c619-4b68-9403-5a58c9a64f55	999	999	2
e2e6a136-8191-4f85-b36d-626eda4238ee	999	1	1
e30e48e1-c6f7-45b9-879b-49f4ad45322d	999	2	1
e3127c41-77fd-4e69-98f4-fdc03ffea67f	999	999	1
e32bd885-60a8-4a4e-a47b-7cbd576b1158	999	999	1
e34123d3-74a4-4e62-8708-de1bf547c896	999	999	1
e353f012-ff8e-47b8-8c7b-ca317bb94858	3	3	1
e3563143-bc8a-48ac-95cf-8d72af9c75df	999	999	1
e35af0c4-923e-46e4-a2fe-f5576e4d912d	999	999	1
e35e3aab-1de9-4e31-966a-8746cf48ff94	3	2	1
e35f7895-5d5f-4dd0-a0fd-2fb0dec831b7	999	999	1
e3968704-f23e-433b-a993-06c7faca2b76	999	2	1
e3999056-1ccc-4e28-abc8-589bcac56521	3	2	1
e39b22c8-0506-405b-8abf-68446036148b	2	2	1
e3feadde-b322-4f32-9f3e-0205fc1d9fa9	999	999	1
e43286fa-fe0d-489c-803e-d90b2655c9be	2	2	1
e43dc6b1-5bf1-4009-bbde-d42fb8e8dacf	3	3	1
e448c3f7-2e6a-4742-8fb5-e8b41c18f2d8	3	3	1
e4494728-969f-4476-9818-ec562175d3c7	999	999	1
e4632e04-6e36-42bd-8a1e-e061ec61aea0	999	999	1
e475c097-bbdc-4979-86a0-68c7e53bf03a	999	999	1
e4953f01-fbe9-41a0-83ef-6476e3df64fe	3	2	1
e4a2e81f-1685-4ad1-b839-5e317b5aac61	999	999	1
e4afc303-f46e-432b-891b-d6250ef5d6e8	3	2	1
e4ceed6b-3c16-4403-ae9d-a07eda361eb6	999	999	1
e4ffca68-9aa5-42c0-b221-2984e9ac56e1	3	2	1
e50637c0-e6b3-4c5f-a03b-1387f328c151	999	999	1
e52f024e-79b4-4398-baf4-25602f26ae14	999	999	1
e573e8c2-fe47-4f35-bbfe-c424e9d1e61d	999	2	1
e57756e7-cf38-4e4e-98d8-d568b5f2427a	999	999	1
e5b83ff9-c4cb-4787-8d07-f3e36b61cdfe	999	999	1
e61beecd-1f88-4e6d-a066-a59b86cab843	999	999	1
e62f155e-15da-4527-9543-ebf944971a72	3	2	1
e630bf93-f448-4b6c-a224-b374b9025588	999	999	1
e631588e-4879-4178-86b7-a45ecc952a9e	3	2	1
e6a3804a-5201-4aaf-8ffe-d8c903c05c2c	2	2	1
e6e9ccd5-68ba-44ce-be77-1b5c01371b45	2	2	1
e7119e4a-3b2a-4dae-b96d-9a85799015b3	999	999	1
e714d86c-c8df-4790-8325-3dbbb8439ef5	999	999	1
e7160fff-5e45-4caa-a43e-c9b8f76d4e82	999	999	1
e71ebd12-ea88-48a8-a8b8-ccb62b7a9e11	999	999	1
e74b0996-4578-4d29-bb78-5b0f7c52dcd2	999	2	1
e74b3f89-ad53-4485-9b9e-c60b5c9ed114	3	2	1
e7873108-87f2-4fcb-b9f0-92bec0e43849	999	999	1
e7a50def-c102-4c15-9b56-22af45cc4b9a	999	999	1
e7aec3a3-0c95-45e8-abd5-37fc102ae040	999	999	1
e7bce4d5-eda8-4cd2-ba4e-adf2f8c9f7e8	999	999	1
e7f07403-b4b9-4c32-8686-0782810ebd45	999	999	1
e822c041-f8fb-4bac-920e-c2ed054a80fe	2	2	1
e83acaa1-ce0a-4019-9ad0-029d24ac6684	999	999	1
e88bc9ef-643e-4abc-91ee-5e4d07224348	999	999	1
e8a3da73-57fb-4c41-9685-d4bada8929fe	999	999	1
e8e16674-5b14-4c9c-8ffc-deaa9de2f0cd	2	3	1
e8f53762-7447-4d59-85c4-a08b45036792	999	999	1
e903d630-0f78-4308-96de-d3df6b079e3f	3	2	1
e91df01a-799f-45db-9042-7f46eb803a74	999	2	1
e9201595-b51c-4463-be3c-da58b44937f8	999	999	1
e9350f7b-339f-4bbb-b924-28ad9250f25c	999	1	1
e93cfee4-5cdb-49b0-a645-2dee65abf274	999	999	1
e94b4806-c089-4059-8f62-75a96869daff	999	999	1
e990c5be-6d8a-46b0-94b7-91f512220af6	999	999	1
e9aaf7eb-2df4-4578-b562-5dc112346a4e	999	999	1
e9bd9721-13c5-4796-90e3-619817ac6b2f	999	999	1
e9c479c2-f653-4c02-982d-e0c1a73ba857	999	3	1
e9d30ed6-e134-464b-87ce-b6916d0ba581	999	2	1
e9e4d564-42be-41c6-a340-35e88e2e7519	999	999	1
ea1c2e31-8757-46f5-935d-c387530f352e	2	2	1
ea20a522-eccf-4fbb-90af-b9d5501d1fd7	999	999	1
ea46e4ed-28fa-4ad2-90cd-4e3ce391d833	3	999	1
eaab667a-3664-45bb-b25d-61c9dd0cbb64	999	999	1
eab74928-e568-471f-92ee-ab5575ed75ee	3	2	1
eabc5118-1512-4116-82de-de9ade9489d3	999	999	1
eacfa549-37d0-4dfd-bbdb-dc1299ebdd52	999	999	1
ead407e5-fef1-4f13-8749-18b776f9aa8b	999	2	1
ead6ac30-5e08-472f-9057-30c989613414	3	999	1
eb1b930e-b36d-4241-a2fc-e585dc594a58	999	999	1
eb661dee-a76c-4ddb-87b4-0aeced6d0fd1	999	999	1
eb7298f1-52ed-4f53-9774-bad18b7bae5f	999	999	2
eb8c063e-0fad-4612-9294-c9e052209b20	999	999	2
eb976552-e8dc-4bcd-93ca-0f9c39e2dadd	999	999	1
ebbba998-45fb-47b3-9097-1a228f1ca30b	999	999	1
ebce221c-218d-474d-8f90-25358aad0b3e	999	2	1
ebceeada-18b1-42c0-8561-98722827ad85	999	999	1
ec0209d4-89b7-4d0a-847c-2b303aec18ee	999	999	1
ec332dc5-c69b-4034-8679-106d42db0294	999	999	1
ec420708-3a19-48e1-89dc-5abe80c4d172	999	999	1
ec7a67c8-8696-42eb-9b49-7b12b3f26730	3	3	1
ec9b624d-802e-48ce-a344-15d4314d1e81	999	999	1
ecf3bf35-2139-479e-8776-c62d561fff0c	999	4	1
ecf58ed1-00ca-40eb-98dc-fb832315387a	2	1	1
ecfaa437-95f1-4376-9b83-a622f2d4a115	999	999	1
ed2d226a-0369-47b3-b5ec-ba0a4604a108	3	2	1
ed430348-e1a9-4d9b-b257-79b894478b4f	3	2	1
ed6e0793-8f69-419a-bb73-14fbcdd84e8c	2	1	1
ed6f1b2f-40da-4475-a350-bf492a5d4f9f	999	999	1
ed726b80-cf04-48c9-a381-dad1d4db288d	999	999	1
ed7ef194-882a-4228-afdc-4b2fd3e42edf	999	1	1
ed8df32b-8ae0-4d3c-b8dc-38dd40d476c1	999	999	1
ed9be465-c90b-44b1-a6c6-509b90d8b838	999	999	1
edaacd56-f0b8-45a0-b932-8595f3f0bcb9	3	3	1
edbd6540-ccdd-4063-8cee-d0e462e23391	999	2	1
edc37abb-5968-4262-b7cd-eb99cbfdb38d	999	999	1
ede39338-0454-42b2-8f62-bb22a8e31659	999	999	1
edf402b5-a413-4e3a-825b-e08ac035d2a9	3	3	1
ee113fb9-ae33-4fb1-9647-c5c636266638	999	2	1
ee13b167-0b10-414a-82c7-7160f0eda682	999	999	1
ee2e1901-f5ac-4e7d-9199-221f5f42308d	999	999	1
ee33b491-527b-4d0f-97e9-44d168654fae	3	999	1
ee389711-7c58-46c1-ad93-f3b74745def1	999	999	1
ee78b9ec-d81d-492e-ac12-cbe139b66e28	999	2	1
ee7c442c-cb4b-4989-a6f4-4ddc1100e162	3	1	1
ee7e4734-72c2-485d-9d12-5049723b1bfa	999	999	1
ee8818cb-3fea-4dcc-9d6a-f2123e833b08	999	999	1
ee8b5ac7-c7bf-4ef2-b9f9-9445451d27bb	3	2	1
ee93178e-7e21-4c0c-9733-2c57d3038f27	999	999	1
ee944e1b-18fc-4458-9267-f9bdeb2c38e1	999	1	1
ee956179-c5ea-445a-87c2-2afe35b2b7b3	3	1	1
eec23029-c256-4a97-b712-bbdedac3bffe	999	3	1
eedb8910-0568-4db5-9010-c3644f4f6e4b	999	999	3
ef4cf533-238a-40d6-9561-ab669645cd4b	999	999	1
ef6e9179-d308-4a0c-a66e-fe9e82edf498	2	2	1
ef88077c-6931-4662-9e1d-4b71a420d19b	3	2	1
ef944cc4-b8b9-41d3-b2dd-cbd46616d4a0	999	999	1
efa7e81a-1fd5-4802-b537-ff3df7d5c71a	999	999	1
efd3e91a-ccb6-42d7-b6e3-e7a389be4252	999	999	1
f004c5e7-2767-41e8-a9ec-1ba23e8bd9b9	999	999	2
f0080cd7-d692-437f-9bb8-baf75cddffd3	999	999	1
f042faf9-6906-42a5-b366-bc733dedc48d	999	999	1
f0501168-5f35-4826-87a6-e1cfd8acf350	999	999	1
f06bf785-4f2c-45e8-ba5a-69fbd9f89563	999	999	1
f07fec5e-05e7-43ba-a934-c175aa91486a	999	999	1
f0821a6d-ccc8-49fb-ba2e-9baf647def4f	999	999	1
f0898c0c-912b-4d61-a607-e8fa7a92bba3	3	2	1
f08b351e-32f1-4026-b6b3-f1542016803f	2	2	1
f0b23306-1ba0-4225-8e72-f74dcdc37cbc	999	3	1
f0e43af7-bfca-4b90-91e7-f18ab630e2ad	2	2	1
f0e526db-7d0e-4104-8ddf-1025ab621d03	999	999	1
f1033dbe-6bc0-4546-a36b-a56069fa5b87	3	2	1
f132196d-0081-4aa3-9b4c-b7efc61943e1	999	999	1
f1346391-ea67-446c-9c88-c7aae31eb20d	999	2	2
f13dde89-a6c5-4355-9b38-801282150aca	999	999	1
f151ce9e-dd54-4144-ac0d-791bb9ab7807	999	999	1
f165af75-f663-4739-bc67-31b1806e3904	999	999	1
f173b23e-3873-4b29-a14d-1825d6183ee1	3	1	1
f18cea6c-9a55-4152-bace-b629ead08f04	999	999	1
f1d01ec7-ce70-4607-b847-9d4ac58eb7cc	999	999	1
f1d4a332-ebba-4a12-9816-dd42b746961f	2	2	1
f1f63fe6-a05b-4044-a263-c74f3b4d2cc6	2	1	1
f21a13a4-e0ae-4eea-aed9-f77237b7c88a	999	999	2
f21a6964-ba7e-4fb8-acf1-84f724ea2853	999	2	999
f238ef89-5c6e-4c4f-b6bd-dfabae8bfd5c	3	2	1
f238f48e-cbe4-42ff-8e61-aac941e38583	999	999	1
f23f1f24-269d-426e-8e06-6ad08f110d0f	999	999	1
f24d8ccb-7b3d-4e2a-b54d-560aa3dcb091	3	2	1
f2615ceb-139c-434a-982f-e98d0506ec2b	2	999	1
f277507b-fa5f-482c-8dd9-88f1d9b54559	999	2	1
f295905f-265f-4820-900e-721ae5f8cc98	999	999	1
f29de582-4510-4c03-9a74-bca64ff0b0a0	999	999	1
f2afa2cd-bc1a-4354-9901-3ee9720cf47c	999	999	1
f2bb6c17-6ba3-436e-9cd6-77e82da32624	999	999	1
f2ea549a-51d5-4183-bd41-1e8fc50fad6e	999	2	1
f2f94512-1853-47e0-9da3-199fa24c730d	999	999	1
f2faf285-eced-4efa-86c2-d9e97d1aa433	999	999	1
f3297bf6-dff9-4a70-897e-812641906497	999	999	1
f3ca41cf-6ab9-4b1e-9ed3-19272ff9c977	2	1	1
f3ea2e0d-460f-4df3-a725-3ee2b447ea86	999	999	1
f3ea6722-ae7c-4663-a62f-41b3b0d4f45c	999	999	1
f3ec21bf-ffef-4d3d-90a7-690c98144ff5	2	1	1
f40d304e-0fc6-4f33-b6ba-b2d7d4e740ce	999	999	1
f44c1772-d263-4f8e-88d4-4e392641a3c2	999	999	1
f44c803d-6c18-42ee-81dd-45a7cccef531	2	999	1
f490afee-39a7-45d1-b686-7597dd9b7a9f	999	999	1
f4a27d39-9816-4e53-9601-3ba527121c43	999	999	1
f4a32e2a-f96b-4442-891f-ea0aa3907b89	999	999	1
f4b48576-01a6-4637-9438-579bdc4ea85e	999	999	1
f4e09a1d-69b3-4ce9-9479-8e28754a3701	999	999	2
f4e15f3d-d9c9-4547-95c5-30bf0716e8e3	999	999	1
f519a190-9886-4741-8c91-fbda880237f7	999	999	1
f55643b4-8a84-482c-9ca5-7543519813e4	2	2	1
f62716c5-b285-4c40-ad7d-f92daf299c34	3	1	1
f6502969-68ff-4c96-9924-9e8681fb301e	999	999	1
f65cecee-9233-429b-a8f9-7a3fd7a58c16	3	2	1
f66f0fae-e8f0-47a9-92f2-0d265e2cd948	3	3	1
f6b6fc68-d57f-49a3-9371-809d92afd802	999	999	1
f6cfec03-886f-4bca-ace5-51c50313462e	3	1	1
f6d78000-0a0e-4bdb-b949-6a6f22feabf5	999	2	1
f6dc394a-f27f-4ef9-80fe-27ed4735ef33	999	999	1
f6ef51c3-5274-4b03-82fc-9770d71bb070	2	2	1
f70f3d67-9228-4b04-9d38-d82a975ad037	999	999	1
f7340c82-2013-4e45-ba0c-43cfaccb2807	2	2	1
f76db5de-f298-473a-a89d-e6e94daca7bf	2	3	1
f7725108-bcba-4540-82f1-634128cd6ecb	999	999	1
f777194b-d2fc-4692-a5ad-38d13da05529	999	999	1
f77f6c74-2ea0-46e0-8aee-279b53893162	3	1	1
f7944770-faa0-44df-a1aa-f8cafaf1419e	2	1	1
f82351a1-e12c-4dc2-b158-5271b4338f6f	999	999	1
f8518665-077b-4046-a9d4-9c197e6d0584	999	2	1
f855ba1c-0227-42d7-b86a-1713da2a8da8	999	999	1
f87e12a6-03df-417a-a311-8028ae8c818e	999	999	1
f8a54095-6994-454d-b5ea-fc83535981cd	3	1	1
f8cc672b-efcd-4e11-9215-12946e142b96	2	2	1
f8d2f7fd-49fd-46ee-8f54-77db38d78b56	999	999	1
f8e50293-6e0c-4c38-8f15-42f38433ce27	999	999	1
f8f76ff8-9af2-4a8f-a2ee-41e6f7ffc5b1	3	1	1
f902e45d-35d8-40e3-9460-a82ce9010fa0	999	999	1
f904a8c9-7814-4d03-ab33-69c9a0c360e6	999	999	1
f913edd4-1ccb-4239-ba7c-5e0423a08f22	999	999	1
f9218950-672f-46b1-a8de-953f5741a080	999	999	1
f954a45a-5d68-464b-939f-dd7cf4074f1d	999	999	1
f97a2e12-145c-4903-86f4-11c883b67a8b	999	2	1
f98bb912-2d6e-4453-8736-755dd96b3345	999	999	1
f9b51644-8e46-4eec-a433-31f2b12e4324	2	2	1
f9cd908a-bbf6-4015-a4d5-7ea2ef2e9afb	999	2	1
f9cf0197-3955-427c-84f8-829c43f3af8b	2	2	1
fa43d4fd-14a0-44e7-a549-196044290346	999	999	1
fa7cb1a4-feec-46ad-a132-a1517cec58e7	999	999	1
fa931b19-1763-42b9-9672-a4c47897f830	999	2	1
fad84e24-5cf5-49cc-bb82-be20380054da	2	2	1
fae20066-9563-41a1-ade3-c240e7eac6f6	999	999	1
faff23fb-223d-4eaa-b412-4aae4cdecd22	999	999	1
fb13e2c5-7b94-4cd1-8903-0c8b494f6ee2	3	2	1
fb172b3e-51bb-4ab5-aa82-8118df40eea1	999	999	1
fb24d4e8-49bb-44da-a840-3efed9c05f19	999	999	1
fb2c91d2-0f01-463e-80af-3ec2d5cbc1ce	999	999	1
fb3a2a20-5d50-439c-9f76-bcde8333bea2	3	3	1
fb7024ba-3cbc-4258-9ab2-a47bf2d0fdef	999	999	1
fb7ceff4-1be0-482d-9b1e-ccc4c322dea4	999	999	1
fb908fd7-e36a-4766-9c79-253ef027ae11	2	1	1
fbd1ea33-312c-4b56-b334-af304ce0e875	999	999	1
fbfedfe8-ab9a-4def-be5e-fe77d3b4b6a3	3	2	1
fc055622-19d5-4bf6-a992-c94235746dea	3	2	1
fc10a389-0a6e-49c9-9503-a33f37e22c4f	3	2	1
fc248157-07e3-41df-9102-6f496991c196	999	999	1
fc24e1d0-d4df-46e9-8a0f-58323bf461fe	999	999	1
fc5eb715-9978-4fcc-86da-be52eb83baa0	999	999	2
fc62f2b8-0ed2-49b1-a74f-2c3af4e1aa4c	999	999	1
fc998959-5127-45d6-a45f-c39ae4825633	999	999	1
fcd35409-6b52-4239-aec7-e6dd62025297	3	2	1
fce89bb2-c094-43b2-bc39-1385210476f4	999	999	1
fced9394-077c-4128-8431-ba2947957df3	999	999	1
fd55d4e5-9105-4d43-bdaa-733f6c2072a6	999	999	1
fd925eff-6c35-485b-93c6-7cf8362c9c99	999	999	1
fda02adf-0a54-4c76-af9e-dabf7e27ff21	999	999	2
fdbaee72-c5fd-4cb8-af33-29c1aea90eec	3	2	1
fde3f0c9-3a78-4dce-aed7-ef91a040ce61	999	999	1
fde9a22e-3267-4854-9fea-e3b5aaf2b82b	3	999	1
fdfbebad-0abb-4130-b7af-e9cefb32cefd	3	2	1
fe244eaf-f877-4a35-b406-b9466b4aec2b	999	999	1
fe726105-d9c8-44fe-a7fb-2f931f87a78c	3	2	1
fe8e4b60-a6f2-4021-9f11-81b8e3bf99d7	3	2	1
fe93b4a2-b239-4c13-9966-9cc3db0873a3	3	1	1
fe997270-3a77-4e22-bcbd-465b860c5611	3	2	1
fec20820-0bb7-4e7f-88dc-1ceb48126657	2	999	1
feef6ad7-9846-4f07-971b-69368d6f866b	3	3	1
ff06aae8-bcc4-4924-a88f-a0fff4152b7f	999	999	1
ff0ab547-e7e0-4357-bc35-6d3723528320	2	1	1
ff151564-197e-4b3a-99ff-503bbafad39c	999	999	1
ff749c9c-1c27-48fb-9c56-cee40bf6ae66	3	2	1
ff80d362-8fd0-4325-9cd8-4d99a71a77ca	999	999	1
ffad5362-e1f7-4e03-8123-7a70c59144d4	2	1	1
ffb27ab9-595a-41e7-b140-9ec158966d51	999	999	1
ffff8f42-3730-49ef-b0d8-3a187ea93ca7	999	999	2
	1= Grade I	1=Stage I	1=Ductal carcinoma
	2= Grade II	2=Stage II	2=Lobular carcinoma
	3= Grade III	3=Stage III	3=Other type of carcinoma
	999=Missing data	4=Stage IV	999=Missing data
		999=Missing data

## Sheet: Sheet4
System Number	Biomarker	Expression Level	Expression Percentage
000459d2-144f-4c08-8ada-fc5192e1d933	Ki-67	+	10
0009d7c4-f8b4-4579-8afd-1ee3de640d2c	HER2(IHC)	-
000abc5b-3113-4db2-bb99-cb03facc2c3d	ER	-
000e0d45-d383-4423-aa43-fe54477d30ba	PR	+
001b9747-a6eb-4650-9593-317b564c65d1	P53	+	7
00222469-ab09-4681-a218-0d676a385ad7	ER	++
0036d8c5-877e-4c2d-825e-5e60684b4f37	PCNA	++
00578569-8f07-47ee-8aa0-0d8309d28a79	ER	++
00687a83-12a4-46fa-81a1-30422508ba9d	PR	+
0075863f-0cb2-4fe6-bcba-8b1bf0c48719	PCNA	+
00788b31-394f-4455-9e2c-fe14794d4348		+
007f9e8c-1851-4ac2-a81d-ec55cc422785	PR	++
0083c31a-626e-49da-8ec0-3337c2ae8972	PR	+
0084f6a8-6a1f-4b33-978d-f04b60d88a66	Ki-67	+
00874f88-a1e6-4565-a566-530c86fc042b	P53	-
009b0b09-4a98-40bb-9e6e-ecd7ec2954ab	ER	-
00a9484f-6723-48b8-afb9-29b4263eb313	ER	++
00b295cd-a86a-4179-8a78-ae150e6511b3	Ki-67	+	0.4
00b54457-ed40-4cd9-a1a3-42104f065fe2	P53	+	10
00c6c49c-7e3c-4025-ac93-8c0bd7822ded	PR	-
00c8c185-1ce3-4d70-9667-ce3d45adf144	PCNA	++
00df3192-1b88-41ee-8b29-591932ef84e0	PCNA	+
010c22fd-08c4-4b36-82e0-0e7042e5dad6	HER2(FISH)
0119d6ea-0f60-4139-bfd1-9d3da4acdecc	PR	+
011d5492-1664-47a9-a80e-2a37f58577b8	Ki-67	+	20
012ef37b-5c21-4871-93b9-cb17bbf6e77b	PR	-
012f71a5-18da-49ff-b7e1-7cd677535138	PR	-
014617b0-27ad-404e-8cf4-55b25e7715c5	ER	-
01586b16-2057-46e3-a9fa-e211184db308	Ki-67	+	50
015a64f2-d0d6-4173-a5b4-7005f6e9e716	PR	+
015dcaa2-1751-42e8-ac77-03c3e6a65acb	ER	+++
015e8cf2-cafd-484e-9954-32d679beee63	PR	+
017e5135-2aa2-4f3c-bb45-c560d69933ef	P53	-
018ec9aa-d9c9-49c3-a7b1-99f915a9a844	ER	-
01949085-b451-4ab9-840f-57acd7601839	P53	+	1
019cda65-c90e-4b68-b811-784d8d721e3a	HER2(IHC)	-
01a5a9eb-63f2-4b6c-986e-e85d8572d02d	HER2(IHC)	-
01b7bebb-c95f-4bb3-b31a-84d31b7c8b55	PR	-
01bdc83e-6565-4a5c-b2e2-d692c1341529	PR	++
01c0c2e5-afab-4d28-9c92-c1d717770f44	ER	++
01c0e9be-69fa-40d9-ab1d-5f16fc1a38e8	PCNA	++
01c711b4-444c-45f8-bd88-0e290e49a60d	PR	-
01d74bfc-4115-45ab-ab69-09eb1da25311	HER2(IHC)	++
01d9cd8d-b4cf-4348-b50e-b8f4867af56e	HER2(IHC)	-
01de37cc-8c76-4605-b19f-360d2bc6f37d	Ki-67	+	3
01ed2d23-3ff9-43f6-97f7-9754f36c01b1	ER	-
023ab383-3ea5-4046-b5fd-215e536f26f4	P53	+	50
023d3198-c630-497e-93e7-843cb70c6ebb	HER2(IHC)	-
0245fb7b-1c27-42d5-8914-d0a887b31eaf	PR	++
0247739a-112a-49db-b87b-71d9a0ff4bd8	PR	-
0248f17b-b955-4cc3-8cd1-4b99ffea9f51	P53	+	0.01
0259ebd5-abc1-4d11-ae00-d9d865b1db55	P63	-
026d4d67-0033-4785-a72b-4ded449e5802	HER2(IHC)	++
0296ed01-40ee-423a-9d10-ba94bfc9c388
02a96699-dfa6-4182-b8f8-cec7e816063d	Ki-67	+	15
02aca2a9-ccc3-4a10-aa3b-d327e3830b8d	PR	-
02b01209-abd5-4510-a8f3-bcb270e4ee5b	P53	+	1
02b03e63-9597-4ad2-9fb2-0baff08744b7	P53	+	80
02b102f3-7d58-4559-be22-e9c4e6ba35d1	PR	++
02c3f1c5-0835-4414-9374-176c96e9a9a4	HER2(IHC)	-
02ca23ec-3531-47af-af56-34528b88d92e	Ki-67	-
02d0db16-2d13-498c-b426-df63d2df08c4	PR	+
0317833f-9b6b-4f07-9cdf-f8f866ceec42	HER2(IHC)	-
03283a99-6f61-4a2f-b2f7-355bfdb430ff	HER2(IHC)	-
032a4f22-73e2-4247-93b4-ef0850db8f76	ER	+
03378702-95b8-44af-bea1-cfeb1751ba8f	PR	+
033f447d-9366-42ce-8b8c-13b6e7e7b633	D2-40	-
0351c869-136b-4927-9a48-f2b3d17d7462	ER	+++
0357c280-f4cb-447b-9a42-d05dc8634a59	ER	++
0372ed5c-0979-4134-a0d1-289bb27ad690	Ki-67	+	0.05
03901927-ae1f-4fdd-92a2-aaffb6916d03	ER	+
03953f89-656e-41f5-bc83-08adc92440cf	HER2(FISH)
03a3417c-6da5-44ea-806f-5d3f1d58934f	ER	++
03afe3dc-874c-4a57-91a0-7b207d6d6309	HER2(IHC)	-
03b4dc3c-4606-4e8d-a075-5590601ecdc2	PR	++
03d6150a-edb8-482c-8210-708201114c43	PCNA	+
03d68551-36a7-47af-ae1f-b117b889c1e7	PR	-
03d8702c-6f73-4e39-a59f-2119106aa6fe	PR	-
03eb99ca-4d44-4721-8116-9792577c2da2	ER	++
040bb301-1d4d-4402-88eb-be08d22ff5b8	PR	-
0422cfc3-d01f-4b39-b11b-fa3e34874185	PR	-
042d85ad-3163-479d-8977-4490f7e328a1	ER	+
0435ec2c-8271-4971-88d0-83b1947e9008	P53	+	2
04388b68-b2f8-47cb-bd6e-710700b49c41	HER2(IHC)	-
045b7b82-01cb-471d-a4d6-df04bebc7c42	Ki-67	+	40
046d89ed-de4a-4524-a9ec-4eaf00981f58	PR	+
04859fac-17ec-4a30-b707-f508efaae68e	HER2(IHC)	-
04882fb9-e328-48a2-84e2-edb9a545b2e5	PCNA	++
0489070d-f7b5-41b5-a40c-663bedabde63	P53		50
0497fab0-b16b-4988-95de-c09677e5f479	HER2(IHC)	+
04aeda68-f048-47a1-bfd7-a3455940b1b9	PR	-
04bbbfa7-4e78-4499-bb07-f4f02032d08a	ER	-
04cd8a48-7b02-42cb-82ec-c4074bab2210	PR	++
04d0b661-bbc5-4dcc-b89c-fc67afc91233	Ki-67	+
04dc4f46-ef46-4ce2-8bee-911b2b57f41f	Ki-67	+	60
04e2393c-7d40-4d1e-b0ef-e86a062ca6fc	ER	++
050a2f78-671e-4a7a-829c-ce4cd65ec6c7	HER2(IHC)	+++
050cc5f7-76fa-4ba5-a3bf-20aa2dd9b6df	P53	+	50
0515a54f-308a-4981-904f-b94c486d9f76	ER	++
052dacd7-0f2d-4ca2-84a8-26e7454e6f46	Ki-67	+	5
053677da-d34e-4b79-b851-88c8c9da7251	Ki-67	+	10
05559887-e97b-470f-88d0-6dba83f10cdb	HER2(CISH)
058bad14-a120-40bf-ad49-17341598b16b	PR	+
05b5ebf3-acd5-4d7c-9ebb-be6d966265e1	PCNA	++
05c3770b-0acf-45ab-bde9-1035c7ef489f	P53	+	5
05c5d120-860e-4c1c-80c0-97bc48fabd35	PCNA	++
05cb1f04-4bb4-47cb-9334-9c8fa417a786	PR	++
05d153d0-7b82-482b-ad6d-bebdceb88279	P53	-
05d86eff-7a35-466d-9875-3c275097a8f4	HER2(CISH)	+
05df6d6b-9578-426c-bafe-28872b7d3e66	CK	-
0604fa2b-877f-4874-af73-546765038e01	HER2(IHC)	-
06130e54-1c2e-418c-9e8c-f73ec4f1dcc2	SMA	-
063f2386-2a5f-4553-87af-2bc9c15e24b0	PR	+
0648e83e-560b-46d7-924a-8557712ea7d1	HER2(IHC)	-
0659f7bf-fd07-4179-911a-43cc528942c7	CD34	-
06650a76-e3f4-481e-8509-47334a96de36	PCNA	++
06715a55-f8cf-4387-9b78-ca06fb8f17eb	ER	+
0682931e-cc47-4538-9163-a176ca44ea58	HER2(IHC)	+++
069c1a49-662d-4423-96fb-c689fa2e5e4f	Ki-67	+	0.1
069ef37c-1450-4e4a-a3e4-fb9d99663d36	PCNA	++
06aca627-8c13-4b32-85b4-56cae3e8eafd	ER	++
06acbbe1-1f8a-4792-acf8-55d0be6b9a0e	Ki-67	+	30
06c52734-29ac-42c0-8a8d-4cc2dac4d06c	PR	-
06dc66cd-c2e3-44af-8e5f-294b05890dd6	P53	-
06e71027-7f4c-47ba-8eea-4237441d9f17	ER	+++
0703ca49-9aed-4d78-855f-72e2db06b89a	P53	+	5
0707f79b-8fd7-4a0f-a987-e7b60750e214	P53	-
070813ab-e4c7-4d39-9912-0390dc9e30b5	P53	+	60
072202e0-c2d3-4779-9843-c8680c962483	ER	-
0728808e-937f-4855-a985-1d9cfe76a317	PR	++
073783a2-24dc-4d39-b7a9-9c33df5216c8	PR	-
0738215d-8498-4600-ae48-0af139d3fe3e	Ki-67	+	30
075cdb5f-2fbb-4e05-81b3-280e635da7de	Ki-67	+	5
076e3988-0417-4fcd-84ea-87a46c33ea4b	P53	+	60
07753184-db0b-4822-9ab9-aac8879d3a0e	PR	-
0795489d-e55b-424a-91ac-1897655f5940	HER2(IHC)	++
07a9a0d6-bcb0-4e7a-9422-ecb15cabeb3b	P53	+	1
07cc2cea-b96c-478f-b6fb-f79a13a9caa2	ER	-
07daa073-f1f0-4f42-b688-de55c54053d5	PR	++
07daf2c0-65e9-4a6d-bc65-5b3f84eb56f8	PR	+
07dcd2f7-57db-4363-941a-be8e10d529d6	ER	+
07e4a11a-db47-465e-af08-12e81cbe1500	PR	++
07f1bcb1-9d98-4d7d-9194-a44582d3e388	PR	++
07fe8920-af0a-4757-8779-57be6fe54edd	ER	-
08077437-447f-41c8-b217-1e6db4a6cf7c	PR	++
080d541e-00d7-42d3-96c8-c27c1cfe99f1	HER2(IHC)	-
08166ce2-e233-4e27-a4e0-d6fa9274ddec	Ki-67	+	0.2
0817aaa7-0e77-44fc-9cb2-7ec560ff9313	P53	+	80
0831d9db-678f-40c1-9678-5adf568bc30a	PR	-
084972bb-8ba4-44f4-8c8d-32ef550f9f3f	PR	-
0868b24c-0003-44b2-9164-d69c73542ebc	ER	++
087c8701-2e29-4ba0-9c69-4c77c70785cd	CD3	-
088d0522-fb51-4615-8cb4-ce971b68ed76	KI-67	(+)1%
0891d560-5e9a-40ff-9b7b-de823b64b997	HER2(FISH)
08aef8fe-6856-4130-a3dd-8f580f00e959	P53	+	5
08b54ed3-419d-4be7-a68b-3d96dc848380	PR	-
08c01ebf-2cbe-46ec-8652-b7a37aa0602f	Ki-67		60
08d41f4b-25ea-434b-b9ab-5c0c5e4f182d	HER2(IHC)	-
08dfc980-d4fa-4b00-8856-ad2b6d96cb81	ER	++
08ea73b6-32c2-4dbb-8760-e6b0f5fa0f79	Ki-67	+	20
08f8c2ad-a50c-433a-af46-89a0f34b788c	HER2(IHC)	-
08fac81a-336b-4242-bf29-63de296f9f59	P53	+	>50
090109e8-57ce-4232-9cb3-cb5d1ce82671	ER
090142bb-bf81-4688-b5f7-b46953146d48	PR	+++
0906e67b-0be4-453e-997e-f4950def4730	HER2(IHC)	-
090c235b-277d-4b55-a1a9-dedf74596d25	Ki-67	+	10
092e9a71-6f26-42cf-ae10-b621184f70a6	P53	-
09478458-fa90-4bd9-b3e7-62e776820c7f	HER2(IHC)	-
094c8a04-d674-4c49-babb-647e38f2e676	PR	-
095b0d9f-2d8e-4b40-b3fb-9383a46233de	CK	+
0964a248-a0f9-4fbb-ad9c-c0b859beb380	P53	-
09a8e653-ef0d-4e93-93a2-1af18eeec7f0	ER	-
09b587ed-cde0-46ca-ab8a-e3944a3bbc68	CK5/6	+
09c7f8c0-d24a-44fe-8978-a593cd19112e	HER2(IHC)	-
09c9d583-bce0-44cc-9c23-547cda9fa211	HER2(IHC)	-
09d47090-639b-4649-8135-d1daf48e0bf7	HER2(IHC)	+
09de6372-3d23-4f4a-995f-8438a1af9e14	CK	-
09e198a0-938a-4b04-a594-141eba17f34f	ER	-
0a046bc0-3655-420d-b519-a9f0e6c14f81	PR	+
0a04e8bf-91d7-4e89-a831-accebe222bc8	KI-67
0a067807-ad25-44f4-bdde-c48d073b16ec	Ki-67	+	20
0a0e8a60-b562-4c5d-bb2a-2befdb1a68be	PR	++
0a5343d3-1189-496e-a05b-31187eef7232	Ki-67		3
0a5374f8-5951-4edc-8177-0e5f8233c812	PR	++
0a56eca6-9dce-43da-b826-320ff9d941b9	Ki-67	+	15
0a6d12ed-3dd1-4efb-9394-6a367ab7ef2c	ER	+
0a75cd49-a59a-42a7-934f-32423b9b9430	PR	+
0a83a724-926e-4850-a55a-86e2e6579be3	Ki-67		40
0a902753-808d-4e86-b06d-f306d9dc1478	P53	+	0.02
0a9f620a-43db-4571-9269-ad9c88f043e0	ER	+
0aa57713-16a0-4f62-9ffc-e4fee03859df	PR	++
0aad68a5-7101-4d25-bdfd-96d4a0f422ba	Ki-67	+	5
0ab97867-c4d6-4d1b-bab3-c6a88600e7aa	HER2(IHC)	-
0abba1cf-5290-4ec0-8499-06dec0c2bb9f	ER	++
0ac631db-a560-48f5-b2c1-777a53fe651f	HER2(FISH)	+	1
0b029d68-be66-4c29-97c1-67053e5a1c4d	PR	-
0b1059a5-de0e-4c81-aa72-e7e178b6a80a	P53	-
0b24ea79-60c8-4448-8752-6757bf808037	PR	+
0b2a04a3-7442-452f-bd55-2557ca782bbb	HER2(IHC)	-
0b333c2a-7a66-4fe7-a1e7-c43b8bbc3a6f	Ki-67	++
0b34f38d-990a-41e9-945a-aa7daffe775c	Ki-67		30
0b5d3bed-264f-4aa9-be2c-bbd3a2f2705d	HER2(IHC)	+
0b7ff245-accc-4e23-a124-3d26c838fc09	HER2(IHC)	-
0b9a78d5-5890-4a5b-bcbb-a5ae78f36f08	ER	+
0bb9eef4-7fb9-4672-a9a7-efae827c5a3c	P53	+	2
0bbca967-c354-4167-b50d-ba8e24b3df66	PR	++
0bc92d61-4d8e-4253-b1b4-969d8c3ec1f7	HER2(IHC)	-
0be69202-af95-4ba1-a167-cbd89676c0f8	P53	+	15
0bfd0416-93f9-405d-bb1d-e2cac3511d4b	HER2(IHC)	+
0c0811d4-8959-4c30-b5ce-197c30376da3	Ki-67		10
0c22d01c-9b1c-4b72-9d59-f53fe919e79a	PR	-
0c280966-5410-4b45-b96c-53a945766560	PR	-
0c311217-2dca-4b51-ba7a-234f34911d83	PCNA	+
0c312edd-1c9b-4d05-a833-755aa45f6843	PR	-
0c4aab47-b0d2-42ba-81cb-0b75e4b9434c	P53	+	95
0c4d792d-0d96-44af-9440-b2beeff3b779	ER	-
0c52c03b-2a84-41cc-8aa2-c9a271583986	P53	+	60
0c7a3b73-9cb9-4a58-b83e-8b63a22c2e87	Ki-67	+	5
0c83864e-05ff-46e9-89f5-9830c4e3916e	PR	++
0c87772a-1791-41ba-acdc-38ff96588d84	CK5/6	-
0c890abf-7895-4a62-839e-fccc4e31e3d9	HER2(IHC)	+
0c92f4b1-060d-48bf-9110-924a299c9fbd	CK5/6	-
0c948b4e-2386-4a1d-aa5e-f9a29bd19d7f	PR	-
0c96ca9b-e825-41b8-822b-e5380eef180d	ER	+
0cc1b553-2467-4ff7-9dfe-3dcfc909fff9	ER	-
0cc529da-90af-4358-9645-78d107bb4065	Ki-67		80
0cc60437-09bb-4af7-b0c4-cef5dfbf7535	P53
0ccf4ec6-e92e-40c6-a4c3-d9e9a0d933df	ER	-
0cd7d525-a888-4e5f-af95-51a5810e8f10	ER	++
0cd7e72b-18ed-4d56-8fb0-8d50af327507	P53	+	90
0ce45fd2-f7b6-4923-9a8b-34c74c555838	PR	+
0ce5e631-371a-4f21-b390-01627261ca7c	Ki-67	+	20
0cf91941-af19-405c-86b1-dd0c9ebf23d9	Ki-67	+	30
0cf9847a-3b1c-41ec-9f6e-b2b00bfebbb0	ER	-
0d0aa5d2-ff16-4d16-a180-8a57550cc326	HER2(IHC)
0d170ed4-2ab7-46b2-8c4e-3a4b16a58825	Ki-67	+	20
0d300582-2bfd-4a7b-811c-6f620f63c286	PR	-
0d3e6fe9-cd60-4f58-be2f-c293d25d0cce	ER	+++
0d4a987c-1b88-45f8-9866-2c9912c929ca	PR	-
0d7b7d67-6685-42f4-bd85-378e850bb4b9	PCNA	+
0d813141-e5e4-4e70-b70d-81394859af14	ER	-
0d9457da-7c1e-475e-a41f-b876b35b7c65	PCNA	+
0da616b1-be9c-4260-af14-7cd945fa57b6	EMA	+
0dc49caf-88f6-4167-ad47-e609e897692c	PR	++
0dc5af52-775e-42f0-9d98-38181e1ed81f	PR	-
0dc9baa6-77ec-4168-941c-6148bb1d761b	Ki-67		85
0dcdb5f4-6b51-4f48-8f9a-435ea7f90107	PR	++
0dcf8352-5671-43c8-86f4-0158a3b8e8f9	HER2(IHC)	-
0e09b94f-3611-417d-b0df-d31ed10b53c3	PR	-
0e1c89c4-a432-426c-b7c3-c34d168dcdb4	PR	-
0e2158d1-4a62-43b1-bffc-038f71915fc4	HER2(IHC)	-
0e246a76-38d9-4ef1-b069-b6ce325a4c32	Ki-67	+	15
0e2a264c-1b6d-4bb4-8833-afc78976ffdf	P53	-
0e3b0818-c135-470d-950c-b2657b0d9606	ER	+++
0e5a384d-fd67-426d-9455-067056965f53	PR	-
0e8ce920-d96d-423a-9bb2-a236f7dbefdf	ER	++
0e95f43a-1812-43d4-a6d7-61ead07d2415	ER	+
0ea795b6-e000-4c16-92b8-27798f295754	ER	+
0ec19ca7-271e-4571-8979-eb7d3e9ae73e	P53		40
0ec3dc8e-247e-4948-aa79-1da6c9cc3534	P53		-
0ecfa8d5-c449-4d30-85f2-5f0d04d3bab0	HER2(IHC)	+++
0ed445dd-4f38-4116-b2c8-cb64f29c8eee	HER2(IHC)	+++
0eee89e3-601a-488f-954e-e29a7380750f	ER	-
0ef0b39b-a878-4f1a-bacc-1530267886b8	P53	+	5
0ef8974b-6ad4-49f3-81d9-7055caa5c51f	LCA	-
0efb853c-5de7-4ab0-9c16-6a842683c097	P53	+	0.05
0f14bb68-f0f3-4dc8-81de-ec49d3e780e1	HER2(IHC)	+++
0f18f8d1-263d-4ce7-8487-1fa0e5b57db3	PCNA	++
0f1a539c-2bd0-4aa0-822e-31e4a8d0fab8	PCNA	+
0f2624bc-4a69-47c9-923e-a1b1a3971199	HER2(IHC)	-
0f332862-5a8a-4cf7-86b4-387fe7ce51e2	Ki-67	+	10
0f3fd491-b88c-4d30-8c38-c01e4181a871	CK5/6	-
0f4814a7-0b52-451f-9972-6602468dc2a9	ER	+++
0f54cd07-9518-4846-b1f6-3604d76f86a0	ER	+
0f66ba54-025b-42da-a918-8adfec0bbdfa	PR	+
0f75b6c2-6bc0-4505-8010-1ef1e4b6aa70	ER	+++
0f8108f7-47c9-477c-896b-d1f099f7786a	HER2(IHC)	-
0f874647-d3d8-48a8-990f-820fef4f6c4a	PR	+
0f8c2054-69f4-4e18-8a4e-40321963bdc9	PR	++
0fa3fbd9-d72a-447b-a9b9-2bd4c7e6583a	PNCA	-
0fb07bab-e888-4ff2-844f-c6800586e468	Ki-67	+
0fb9cc93-fb17-414a-9e90-5d7b969d1026	Ki-67	+	40
0fbe83d7-5eae-4733-ad14-dd501f4d49a2	ER	++
0fed116f-7aa8-4e80-b348-94febbe8b72e	Ki-67	-
1006678c-c5f8-437d-bb56-5cfe35e8393d	HER2(CISH)	+
101c304b-0ad0-4d3c-953d-81b4cecf265f	HER2(IHC)	+
103bd908-e51a-4d33-9e53-97126b5dd671	HER2(IHC)	+++
10416a33-042a-4518-8897-82e208425611	PR	+
10476ffc-f9cb-4a26-9ee1-5d47c490cf82	P53	+	0.9
1070ed1a-c2d6-4a5b-809e-ddd21f45c30f	ER	+++
10793e6b-3226-488e-ad19-f6b05328aa5a	ER	+++
107be64d-5ccf-4cf9-a2bb-15d10dd7844e	HER2(IHC)	-
107e9adc-142a-410c-a652-4539713a2e28	ER	+++
1080aaf7-7821-4f98-8f94-2852d207a0de	PCNA	+
108be9ce-13c3-4368-849f-2aec0489b030	PR	++
10b516b7-b4db-4159-974c-19f8e3f01f36	PR	-
10bddfc9-9cff-4d7e-a9c4-9816c8359b83	PR	++
10d6f570-a9bb-4f78-bb19-860cd406f000	PR	--
10edc64b-81ef-4e1a-9f6d-d07dee602052	Ki-67		20
10f54829-faf8-4da7-b559-daf3b4ef103b	ER	-
11047f08-cc74-4cb7-be4b-894980fb25b6	P53		50
110a6f7b-6f43-44be-88fc-58fa2c448d7f	P53	-
111b099e-ce76-421f-84ca-0e65c16328a6	PR	++
111fea3b-1a7d-4e95-91b5-12d7ffda7c5d	PCNA	+
112d8a5e-1a85-4ed0-9c42-6cedc27427e0	CK5/6	-
11568644-e913-4954-b242-52a9ad9bfce3	ER	-
1167fd0c-6aff-4c4e-970c-ee805b4e64f9	PR	+
119193d6-ae94-42d1-a405-0780af1a8dd7	ER	-
11ae261c-1abc-4e5c-bc8b-842e810a1bf8	PR	++
11af07f9-ee01-45d0-b2b1-bbaf618a52e0	ER	+
11c6ac2c-6c1d-4913-8ab1-349cefefddc8	PR	-
11c77055-e6ac-43ea-9f8e-2e92175642ce	HER2(IHC)	+++
11ce8954-7b35-481a-88c4-51ed560df9b2	ER	+++
1209589e-3fce-4555-b328-140a0b8e0700	Ki-67	+	0.6
1213292e-1c13-499d-ae9e-a51305592204	P53	-
123574e2-edae-4a38-9b58-e93986f1ddc0	ER	+
1239db6b-166b-4bfa-ba9d-6b55d99a502d	HER2(IHC)	-
1241d60c-1382-4d75-863e-9fe09e07ee75	PR	++
1264b5ad-de48-4f72-b46e-b79299d5a26c	PR	-
1282ec60-ba63-4e5f-9efa-df84f8f16468	Ki-67	+	20
128841fc-9839-4eb0-84a0-c8f8db1a5d2a	PR	+
128e185a-c331-49a2-8de4-fceba91117ab	PR	--
12a430d9-07b6-47a7-a5cd-bd592a4ff538	HCK	+
12a91c6e-00a3-4e5d-a91b-2bb5c3433704	P53	+	40
12bd0fba-456c-417b-8ab8-05349d706e7f	PR	+
12cb5183-22e5-4a29-8abc-14be2494e5be	P53	+	5
12cb7d22-9490-467e-9953-b85928113cd5	PR	++
12e6c54d-0dc3-4329-aaef-7c86e7307058	CD10	+
1300aab7-3e9c-46a9-9473-a1d20251849e	ER	++
131092cc-dc9a-4e4f-a9e3-9a995d416d40	E-cadherin	+
1312415c-ad6d-4493-8b1b-3b354112a522	PCNA	+
131c69e2-933e-4030-ae07-1a140e858db4	HER2(CISH)
132fb479-4015-46b5-afbb-717f98d7967d	ER	++
1334ca82-8f73-4c64-9747-3e5823c1974a	ER	-
1361dd32-eee4-4793-a3c3-71fec853dac9	HER2(IHC)	-
136e7c29-d740-4a13-a329-ca3c6401648e	ER	-
1370ff90-2632-4961-8c1d-0a94b92aad0e	ER	+
13725b04-1381-43dd-af69-50b17e50698a	ER	+++
1381ebd8-2454-4e8d-8940-993a32532756	HER2(IHC)	-
13875374-e7ac-46be-90f8-6b503e1d9cc1	ER	++
1407eeb1-69b2-44c8-b46f-a11b68fa7516	ER	++
1411d111-2ac8-489f-a9ee-f3411d9bafab	HER2(IHC)	-
143490d0-9f62-454c-b9f4-97d9afe59a19	PR	-
144b82d2-452a-4e38-9569-7ac1fb371318	Ki-67	+	40
144c0a42-7a80-4a32-ad95-c0560f74ccdf	ER	++
144d5dcc-6d78-479b-a860-8bd67dcc2dbe	ER	-
14675c7e-0422-42e4-9c44-18d7f1f9c1c3	ER	++
14756fdd-a04e-44cd-b98c-6c9922b8df76	P53	+	70
14b8814b-937d-4762-a8ac-dc0df96acf47	Ki-67	+	60
14c04cf1-b542-4b0a-bf78-fe348b497b02	CK7	-
14c8d0c0-9cf4-4277-bf9a-eeab0899cf9a	P53	-
14cfba10-66f2-4548-896b-69ff4291ac40	ER	-
14e533d7-fbcf-42de-acea-6ad0c27fcb68	PCNA	+
14f3753f-3b78-429f-854f-d0af0d65f95c	HER2(IHC)	-
150b55ff-d36a-4c86-af27-230590591383	P53	+	5
151fec00-dee1-4670-8a31-a13bcd4018b2	P53	+	80
15223e0b-36eb-470f-aa3d-467789a0f905	CD45R6	-
15272b19-223a-4bcb-ad43-9b7b3d801702	HER2(IHC)	+
152f8742-3640-4d7e-b939-059f6b202e0d	ER	-
15406473-3fec-42c4-a780-2eaa96c1735f	PR	++
155717e8-1c96-4c68-a433-1e07acc9b2cf	HER2(IHC)	-
156ede16-7800-4a0d-a97a-577686fa5987	HER2(IHC)	-
1575dd0d-5e0a-409d-aa3f-88101c7152d2	ER	-
1583520d-8e2c-418c-b4e6-031b240011fe	ER	+
159321cc-ec1e-492c-9432-377d72de9d22	P53	+	1
15dd3553-eede-46de-9db4-95a904f8e543	P53		40
15fe114e-26de-433f-9966-9abc35e3d333	PR	+++
160169b2-632a-475e-99aa-3bf7e7723e92	HER2(IHC)	-
16245bc0-f871-42a5-821b-2851b70f0310	PR	++
1627c493-7734-4c15-8e36-082e96be8deb	P53	+	3
165f5ab7-b88d-4d13-b1c8-23f400fa0909	PR	-
166cd643-e58a-44a3-b33f-8d5325ebf06e	PR	-
1674ba20-7061-4586-8b58-387af72b9d43	HER2(IHC)	-
16831c27-b094-4a27-9451-8827c5586b77	Ki-67	+	60
1692ecdf-da28-44cc-ac5d-4103a2b2d417	PR	+
169ba1e8-f1d2-44e8-b5f4-f3294aefd8ba	ER	+
16b0d9e5-7eb2-4cb8-bb82-43115062308a	PR	--
16ba5ae9-de7f-472e-a0e2-be2a951d4f34	HER2(IHC)	-
16bd6501-bee5-4aa7-856e-b170a0549d55	HER2(IHC)	+
16c4798b-dd8e-4b11-9782-f602d8483afb	Ki-67	+	40
16ca7007-2f9d-45f9-825c-24e110659376	ER	+
16ca9a68-0e26-49b8-a54a-bd1a46f86276	PR	++
16d08c28-96d0-475b-aab5-e1a652d0fdbb	PR	+
16da5341-06a6-4cce-81fe-2e4feabbe434	PR	+
16dda249-2874-46d5-9d07-1eac0f3b2a59	ER	-
16f2d804-534e-4658-a860-bb5a94c9f73e	Ki-67	+	10
16f7acbd-1237-4a60-bea1-fa011f47c94e	ER	+
174734cd-7e33-418b-abf1-045e917c6fbf	PR	--
17495c08-9669-4769-9afb-85ca1d83c93a	Ki-67		50
174975a5-e4ec-4b32-9dfb-b815d9bfe1b7	PR	++
174a84a0-e56d-4e4b-9904-2cd327e34924	Ki-67	+	60
175b7858-0534-43cb-86fb-9d1e95a8e6ff	P53	+	5
17615aa6-f06c-4ec2-8904-dbecd17099de	PR	++
17719219-23b8-4b79-a80f-bc72117a34c1	ER	-
1790aedb-c7d7-41fa-954e-0975ce3e8948	HER2(IHC)	+
17a92639-3027-48e2-8f80-098023277362	P53	+
17bd9758-c905-43e8-b2dd-cd74bc972266	PR	-
1812b476-4803-4104-b7e3-fa949de70a85	PCNA	++
184997a1-bbd7-4a64-b201-acb9ebffa872	P53	+
18544f68-92e6-4cb6-beac-b9ea095aa3c9	ER	+
189141ca-1717-4323-be47-05283585599f	ER	-
18c1c22f-50ae-4518-ba99-fbd06ed1f86a	PR	-
18d17875-ea23-469e-832b-c8061da7f2dc	ER	+
18d5faa1-7974-4836-a515-838a0842b381	ER	+++
18e65211-e232-413b-a380-f1ab7c56b912	Ki-67	+	0.5
1900ebad-2138-440a-9b71-18dcdce3c4ee	Ki-67	+	5
1929b1f7-765e-44b3-8638-912338a78a31	Ki-67	+	10
19334c25-e6bf-41b1-929f-56bc6e16d467	SMA	+
195959f2-b4ca-486b-8100-b4e0be7eb126	PR	-
195b2fad-b198-40bd-a0a3-a75595a6c6c6	ER	+
195ed7cb-33d4-4bd9-9667-493c8de59d2a	Ki-67	+	30
1962526a-4890-4348-8228-5d6b92c2e3a9	HER2(IHC)	-
197184ed-9362-4f79-9350-26632c32b753	PR	-
19779d4a-b854-4a9b-8a52-8980c9ada72b	P53	+	60
197c8e7c-73b8-4a9e-834e-8c8c27919108	ER	+
19848b93-cac6-4d8d-a671-a9a2ffd13724	HER2(IHC)	+
198da541-d54d-493b-90ae-7daad9efced0	PCNA	+
1997a5c9-ceb4-4b67-a81e-d63e99dbeb20	ER	++
199886e0-2024-43b5-8445-990e7537743b	ER	+
19a216b8-4ad5-405e-9860-62e57c2c350d	HER2(IHC)	-
19b23a1e-44e6-4d7a-aa31-6530db891654	ER	+++
19bf50d9-6741-4f54-a3c9-73411424fe65	ER	-
19c337fe-4bc7-4687-bcf5-2188f5b3a40a	ER	+
19eb30f9-2573-4cc3-beee-e893d2157697	P53	+	20
19eb344c-28a4-41a9-8435-c7f2243ef92e	PCNA	++
19f8e823-9672-4df9-acb6-195d37c1cedd	PCNA	++
1a06fad4-cf89-4817-9dce-33960eb41ffe	PR	++
1a07d1b1-fab1-4d63-a268-193ee419c59e	HER2(IHC)	-
1a09e0a0-012b-4799-8d94-fe1d4e1629b6	PR	-
1a123223-0e17-4e6f-9dab-fc0ce5cadf57	PR	+++
1a1474b0-0f94-4630-ae17-d33f5e18852b	ER	-
1a3b09b1-bb5a-4be6-8f22-f6b80c53f46a	HER2(IHC)	-
1a3d9ab9-c66a-4221-97bd-25180cf0ed7f	PR	-
1a43c16d-56f0-486b-8ff5-051ad58d1119	PCNA	+
1a58e820-ef6c-4562-a554-8b94761fd704	P53	+	2
1a685672-966f-48b8-9fc5-333c243e9a5d	HER2(IHC)	+
1a6eb6ed-9877-491c-b60e-84953bfa7ef8	HER2(IHC)	-
1a76a108-32e9-460c-8438-14aa864058dd	S-100	+
1a9b9b68-08a8-433c-b9ab-7533b062883d	Ki-67	+	5
1ab88709-7081-459b-a300-c4ec734517d0	ER	++
1ac8947b-0588-4082-8870-8aded1306c40	PR	-
1ac89e7d-7219-4ebe-aac5-539301e2c794	PCNA
1aefed17-b1f1-499e-bfe1-3627c42374a6	Ki-67	+	10
1af15619-eb04-4f79-b671-a1981efb032f	PCNA	++
1affad4b-3429-4a4b-a45f-51c19384a439	ER	++
1b048c02-009c-4653-8f80-20ebb546d975	P63	+
1b08eb67-aeb5-481a-82de-661b2f8a994a	HER2(IHC)	-
1b383a64-c59f-4880-93c4-cb8d4de38170	P53	-
1b422bef-402d-4f29-99ff-7036d5ceab7a	HER2(IHC)	-
1b724d23-eeae-4efe-9c04-47c066a233b3	PCNA	+
1b74825b-6824-4586-b4f4-9faf29bba7fe	PR	-
1b75c759-278d-44c7-b2de-fb4c873ad267	P53	+	1
1b7b25e6-ad18-4cea-a9cb-9c60f13306bd	Ki-67	+	20
1b830242-c580-415d-9b22-0fbc4353f738	ER	-
1b9afad5-0d06-4311-9064-b3a116507117	PR	-
1bad7780-6a9a-45e7-8ea8-35de07e5248c	PR	++
1bb3ce74-e925-4975-8f9b-768d217c100d	ER	++
1bb3d295-51b0-4b97-bb8b-358ba08cd26d	Vim灶状	+
1bb64066-a4ec-48bf-a029-8188c86725b9	PR	+
1bc21953-5b12-4171-9917-ed169ec9e238	ER	-
1bc97d1b-11fd-40d5-b7c0-3f9f644283c9	PCNA	++
1be0ff81-7ebc-45a5-a0c6-3c2fe34d92f0	Ki-67	+	50
1be6c182-7792-4c03-b532-f9c7028ecb05	Ki-67	+	1
1beedb7e-c7da-41e9-adf4-9ff701b725f7	ER	+
1bf34c0f-8a0c-4235-a7e6-afed728edd41	PCNA	+
1bfa62e8-09df-4492-8eec-928c863c09ad	PR	+
1bfe43ca-4ff1-4b5f-86ae-00d3a9e29e21	PR	+
1c08ead9-8d95-42e0-ad27-530c7ebc1a0e	E-CAD	+
1c4344bf-38eb-4645-a711-3d9207c78846	ER	+
1c74f0d0-b705-43f1-8df6-ce895e4ff534	PR	+
1c805403-e254-44f3-981a-68a439889528	Ki-67	+	20
1c82356e-9181-4568-8918-eb778962b9dd	ER	++
1c8e287e-4c83-47a5-8a09-4268eb12fcee	P53	-
1c91a595-b6f7-430a-a72d-01840cbb6607	PR	++
1ccc58c1-9069-4207-b614-1a786ad8b7cb	PCNA	++
1ccd93f9-b399-4676-a778-4f4ded652599	ER	-
1cda19ec-7f38-4dae-9337-2c2f39a45ac7	PR	+
1d131175-f0cf-422f-a147-917ca94ca6fa	PR	-
1d16878e-723f-485e-9e9b-29eebf98c13c	HER2(IHC)	++
1d190670-1355-4d98-9ae6-6563c8b818a9	ER	+
1d245ada-b786-452c-a2be-6408a3c8e095	PR	-
1d294e74-35b8-48b2-a30d-3947fc1d0be1	PR	-
1d40abb0-0342-41cd-9dec-cbc83294b60b	PCNA	++
1d41ff10-57c8-489c-9296-71404a1ac319	PR	+
1d51c68c-fcc6-4e05-8a24-c8b190266764	PCNA	+
1d5234e7-3a11-4a0a-ac7d-41a95981bbdf	ER	++
1d6db503-5c5a-44fb-b54c-0304efb7172a	PR	+
1d75cfc1-25a9-4b7b-b563-580d7226f77d	PCNA	+
1d7ff9f7-6bf4-4380-b709-12baa2fea15a	HER2(IHC)	-
1d8043a6-c110-4c2c-9a33-a933d75d2f61	PR	-
1d925f1c-a497-4a05-8276-7fde6ae52b7c	HER2(IHC)	-
1d9591e3-dadf-43bb-b6cd-69ff5a1dd625	PR	+
1d963ddc-25d5-411f-ad34-a589f0dfbf36	ER	++
1da1f6ee-0828-4891-99f6-9a78bf2005fb	ER	+
1dabb26d-d648-47f3-9ed3-7883a5247677	Ki-67	+	10
1dba51b8-72f4-4442-9c61-62eb752c4679	PCNA	++
1dd5d3e2-73bc-44a5-99bf-3eecf2352895	P53	-
1de1793e-0d96-487c-a0eb-da7eba515556	Ki-67	+	45
1de96744-d7d6-44b3-b3ec-0b9dde230e2e	ER	+
1decad7a-0a3f-4a47-84e5-8c14f260362f	P53	+	7
1df5d405-c1cd-4681-80bb-46085ca9bff1	HER2(IHC)	-
1dffa197-77e0-4e08-b3d2-ec55d7503284	ER	-
1e1e5bd4-b592-405c-9fdb-edd88195250e	PR	++
1e28824d-ad3f-430f-b571-b7d20560fbe5	ER	++
1e36e45b-882e-4fc0-9a99-f6ee0bd731b1	ER	+
1e57df86-babf-4d24-a168-de062ba793a9	PR	-
1e5c0d86-0d3a-40c9-b3f8-9785eef8900f	ER	--
1e75b09a-22d7-4d39-be6f-a11bc52dae44	Ki-67	+	80
1e9d33f1-d48a-4f04-b334-5330c04e0e17	PR	-
1eb0bf3d-f4d8-4300-93fd-abfbe00990b7	PR	+
1eb23465-1400-43c7-9e9b-d5acef5d75cf	HER2(IHC)	++
1ed07731-cfce-4c6a-ad90-45a096e710e3	HER2(IHC)	-
1ed7e0fe-4753-42f3-8af9-a84b16d23c01	Ki-67	+	5
1edb7c9c-65aa-4adf-838e-5ea030f37e27	HER2(IHC)	-
1ef42601-87a1-4287-b01c-6a74300fcf48	PCNA	++
1efa4be3-f0d9-40ed-bd83-9e49caca1767	PR	-
1efe9962-07e2-4f06-8893-f076d442cbfe	ER	-
1f0508e9-9169-4526-b8e3-dab2ae9dfd4a	PCNA	++
1f083ed9-3322-42dc-98a2-98cff8f68888	Ki-67	+	10
1f1579be-1729-4567-936e-3973af6f6837	ER	-
1f198122-364e-44a2-90de-bb7ce99d5618	ER	+
1f1b6c5f-3273-4855-9b54-e0fa62bf03ec	Ki-67	+	50
1f1ce37d-90c1-41b2-bd6b-4296cc136e2b	ER	+++
1f444d36-2ee3-4f5e-9863-a435c2d6215b	PR	++
1f4839ef-e958-426f-8c60-df90332b5a4d	Ki-67	+	2
1f59f738-229f-4e1c-a772-833b51fb1708	ER	-
1f5cbbc7-5d3e-45a2-a229-ff50625cc090	PR	-
1f70ea0d-0d28-49dd-82a8-4cd1bbda4679	PCNA	++
1f817a24-ac59-44c7-91e2-8c147fb47c81	PCNA	+
1f825e35-b0f3-4ffa-99d1-a191ac05ba5f	ER	-
1fa99e0c-cff2-4bc8-b72d-d38e2199de03	PR	+
1fc58f1d-59e2-4e96-be58-93bcd94f208b	P53	+	30
1fc6a738-8c25-4e1c-a3f9-29ff0d0d0374	HER2(IHC)	-
1fc7516c-734e-4955-a575-013ce399b306	P53	-
1fe49048-a191-493e-85bc-636eeeeec791	PR	-
20035c26-f35e-4436-91c6-b59de0211620	ER	+++
2014ae67-b98c-477d-a8a8-c8f09ffa3584	PR	+
201afbc5-806b-4236-9c65-d9edd54de1b9	PR	+
2025ea91-e723-4e34-9006-823f39cd37c7	Ki-67	+	10
202b2b27-c9fd-44e8-b32d-02bfff0e1c9b	E-cda	+
204d6b82-07b1-4dde-b0ef-963547e6fc0c	PCNA	++
204dca3a-c08a-4521-bbeb-e2cda5c9b857	HER2(IHC)	-
204e2f99-41be-4e09-adf7-91ef54f61f53	Ki-67	+	60
20665738-d64c-44d0-8c24-188d10fd0485	P53	-
206fa37d-10f7-48d9-a3ef-4b85701a18a7	ER	-
207cf255-a8a4-4118-aff7-e7b49e25e665	PCNA	++
2081a70c-c2c9-44bd-abf6-743943d45345	Ki-67	+	0.01
20870e65-b52c-4d77-9b11-d1cee4f2caf8	PR	+
20a4ddd7-8797-4b59-a909-0888f85d8fd4	Ki-67	+	10
20a93349-4b8b-40e8-b574-3b645d8d4d30	HER2(IHC)	+
20c16b13-115d-4b43-b59d-b4afc9d0c531	ER	+
20c642cb-0e55-444a-9809-906b38731ad6	PR	-
20d06502-6605-4c9f-aab6-1ac381e5e9fa	PR	+/-
210124d2-dfc7-40e5-af8d-ab6b465b96c9	ER	+++
213018ac-3e08-49ec-92c4-4302d1f13737	HER2(IHC)	-
2130a01f-9006-4730-8051-a9f50a728cf2	Ki-67	+	10
2131ca17-cdde-443e-a03f-ef2bba7e55f2	HER2(IHC)	-
2137b452-c299-4a34-b638-66f38324761f	P53	-
213fbaa1-4da5-46e9-b5e9-c22ec7c417fe	Ki-67	+	50
2158cde9-7348-4025-8529-944f7f9e1e07	ER	+++
217f29fa-2e28-4223-9fd6-9702bf50bd06	P53	-
218bb521-588d-4948-b0e1-b8062b626f5a	PR	-
21afe62a-0b94-4b06-9f2d-4682764eb29f	Ki-67	+	1
21b16052-0783-4c0a-9c53-45a97b387409	P53	+	3
21bbbc64-6d9a-43e8-80be-fdcb8029b07f	HER2(IHC)	-
21c64202-982e-456f-a60e-551ee847fb60	P53	-
21ca25f4-b44b-490b-8f69-6609450c9b56	PR	+
21e1de5b-7909-46a9-8114-64619bcde7b2	PCNA	++
21e26f29-e9a4-42c7-a6ef-b125c108e9b4	ER	-
21edfb88-9088-4e60-b3aa-fc2a41dc3092	HER2(IHC)	-
21f5353e-5af1-4a94-a2ba-071aafc80f6c	P53	+	80
21f593c9-67c9-4244-ba91-7c3ad0c84d09	HER2(IHC)	-
22040caf-65a7-4d10-b497-9655569be2af	PR	-
220451db-dd3d-4ac7-b4be-c22dda276d23	HER2(IHC)	-
22142388-42c3-47c9-b8db-24a2a3948dd2	PR	+
22159841-a4e5-47b7-b984-3bb72b86636b	ER	+
221adcd3-3e65-4fa8-8b11-94b7ac660f85	HER2(IHC)	-
22299df2-1ada-4d49-9cbb-d5cd901fd95c	P53		10
222d9ebe-63a1-42b5-b403-98fb94f88b82	PR	++
2281e508-7b3b-4409-b09c-d50a0f037023	ER	-
2289aee3-5132-4361-a109-5060d1e9ecb1	HER2(IHC)	-
228adde2-1422-4fdc-bbea-ecf7189096cc	PR	++
229d650e-33b9-4ee9-aaa0-46d1a61f0141	ER	-
22a93e9b-7605-4179-8485-4d45a273818b	PR	--
22ab33cf-8a95-495d-bbfc-2b41792e5b2a	HER2(IHC)	-
22cc5a45-c00c-46eb-bc1c-5605cd5a9669	PR	-
22d7abfe-ee06-4fd0-84d2-4ac311300b65	ER	-
22f7ae9f-a672-4170-9da7-4c5075591873	P53	+	95
2322e63e-4eef-4ba3-8459-dc648f5eed26	HER2(IHC)	-
23440148-8f3a-4287-b0ae-2f19a564abca	ER	-
23454a1e-501d-4d80-ae60-507361782fd4	Ki-67	+	40
23636988-4b45-4d23-8210-3a0809e21741	HER2(IHC)	-
2369b281-5a2c-4e0c-93b3-7bca3dc4246c	ER	-
239a0981-f3cb-4b2a-82eb-2ad964d1bab0	Ki-67	+	3
239c5039-a05e-4e65-a9e8-48ea3b6202e8	ER	-
23aff3ad-d2f1-4607-b126-db436076cd3f	PR	++
23b11fce-8169-4934-9714-697a233745c8	PR	+
23bc90ff-d2f7-4efc-b8db-5c4614025413	PR	++
23c5c33c-02cd-445e-a454-074ed46403b7	ER	+
23cef3b0-37f8-427f-b71a-2ed912dba867	P53	-
23d0cc52-0195-4467-b9e4-4d3fed42e529	Ki-67	+	50
23e3cf91-9746-4700-8544-7145be21f81b	PR	-
23e474f6-3075-465c-9d26-a3da59b27b8b	ER	++
23ec2868-7300-4257-9965-710321e8fa11	Ki-67	+	40
23f4ad27-3cd7-4bf6-95bf-12537368555e	P53	-
23f7ec4d-b6b5-4b5c-aeb0-b567c22fd777	HER2(IHC)	-
23fb87d6-fa67-4238-829d-bb0956ae1e10	HER2(IHC)	++
2401dacd-b194-4574-a03d-d0f09c356bb1	Ki-67	+	40
240b8e36-866f-4b3a-b58a-615b85b30c4b	PR	++
241b72c3-a753-4595-b7ff-cb41f612703b	HER2(IHC)	+
242b9660-7f60-427f-a3ed-f112da0f6c0f	HER2(IHC)	+++
2438006f-399f-472f-9bc7-f798473416df	P53	-
245facee-a3b4-4d39-8a8b-f0d63853bc45	HER2(IHC)	+
24717768-56be-4507-8586-41982ada926d	PR	-
24a1fd87-28e5-442e-a262-02a5b2b38738	ER	+/-
24ac3379-4ba9-4132-aa86-2f85b49f352f	HER2(IHC)	++
24bca833-f2c3-4cfd-8bcc-082b00c29b46	ER	-
24cde6a2-15ea-4b98-98d9-ce3cd3c16f1f	ER	+
24d53d46-db6b-48bd-9712-aba69fac7b18	PR	+
24dc1cc6-8482-422f-ac40-4df023bca5f0	Ki-67	+	<10
24fd1fa4-658a-4d75-a34c-26502f15dcf9	Ki-67	+	10
24ffb025-0d5f-43bd-b746-08566d3410f1	PR	-
250f06dc-151c-409c-9a86-4729b91ef9c0	PR	+++
25114287-b57b-4cce-8be7-42c22d7636c9	ER	+++
2517bdb8-f6db-411d-af0f-2994ff5d72d1	Ki-67		25
253f6b8e-c5ea-4296-ac2b-233b59571220	HER2(IHC)	-
2542bcb5-466d-4f28-8b16-3492f24fd66b	ER	+
25451604-438a-423a-9067-2ecd3704d648	ER	+
256360c1-2acb-4a12-8ba7-9b9042321d93	Ki-67	+	30
257c3a61-d506-44ae-9f5e-f3cc19360cd9	PR	+
2582dfab-6c76-42ce-b193-5482f1315754	PCNA	+
2596e256-9bc3-43c8-a5ac-21f495753a78	PR	++
25b32639-0586-416b-bfff-a1a5703e6447	ER	-
25b43936-a1ca-41a0-a76b-638311b15b30	ER	++
25d0e3b9-f163-4bed-b7f0-835a52b3fd65	PR	-
25d812f1-5b49-4e3e-a313-abd292b52591	ER	-
25f619ff-086a-4830-85da-0dd6bc6a73bb	Syn	-
25f6997e-a121-4c84-bcc6-3d85761a79f8
25f73274-60e2-4009-8f04-42dc0e35f440	ER	+++
2602bd27-6bc0-408d-bf09-5fa7d12d306a	HER2(IHC)	-
261675a1-95b9-4520-9d0d-b0d8bdb30bc7	ER	-
261ecf57-1f24-4d69-a140-4b56270ff20c	Ki-67	+	30
26330dc9-9d4b-4a3c-b870-d73524e8bfe0	Vim	+
26486e7b-1cd5-43f7-bbd5-b550522aa527	PR	-
264a44ab-5842-4848-b540-8541add6464c	ER	+
26549896-817f-4df6-8e6c-9a6641752830	P53	-
2658ebde-744f-4688-a676-867f22498c89	Ki-67	+	30
265d196c-d85b-4123-abc2-12ba3b8e7b9d	Ki-67	+	80
265f39e8-85ce-418b-9e79-f995f8076abf	HER2(IHC)	-
267091b7-59be-4ce0-9918-767bc893db98	HER2(IHC)	-
267c7e22-a7ed-4216-b35c-e24e4fbf0a8b	PR	--
26878cbf-df28-4982-a0f4-6c1c0b3d8995	ER	-
268a3c0e-9316-4b27-8624-fa5e07a5a3e1	P53	+	1
268d05cb-21f9-41ce-8e7a-3c3c3959d359	PR	-
268d59cc-ff54-40f4-a48b-d533fe7e31cb	PR	-
269165cf-9327-44f1-9711-90818af30dca	HER2(IHC)	+
2691dc20-b574-41b6-9cc3-307d8737063a	P53	+	98
26ab688c-80ad-4adf-a3c0-c3fbb84bb393	PR	-
26d56918-63c1-4c7b-ae4e-9627771e1041	ER	+
26ee8a23-674b-43dc-b27c-30b2ff9cc257	HER2(FISH)
26eefb39-81bb-4028-8d51-72692a3b8ea7	ER	+
26f52604-6bb2-424e-af64-3c9ef388187f	P53	-
2701339e-cbeb-451b-b6ef-25ed361f7f5a	HER2(IHC)	++
272d2cf3-4173-4e44-98dd-abeb1ad735a7	PCNA	+++
273270b9-966c-4154-ba88-02b3b837fa4a	Ki-67	+	70
2742a935-c792-4884-b70d-737be3bcec15	PR	++
2753f04a-3a74-46de-b486-5fa795056779	PCNA	+
2771cf94-63fb-4832-a090-ccfca597ec21	PR	+
2774f731-3aff-4223-aee8-2bdb989eba23	HER2(IHC)	-
277d1fce-3f4d-4654-8c29-19d716c32020	ER	+
278961e1-4673-4894-a5a1-87bb930e3bd7	ER	+
27b7e43c-af6b-4738-8bfb-27420a52eb35	P53	-
27d489f8-0011-494f-a453-03e22987197c	P53	+	<1%
27d4e125-f187-4fde-8b35-1382b29fa487	HER2(IHC)	-
27fa000f-cef4-474d-ab21-2f5ea18cd2e0	NSE	+
27fccfc6-907d-482c-8f9e-ed3c3de733ff	Ki-67	+
27ffa855-7afb-413a-af89-13a05e54585a	ER	-
282c7243-dddb-48a6-8ab1-138ef427a159	P53	-
2847ea0a-1771-4f3c-bf29-84325598750a	P53	+	5
284e9d10-6f31-4e8f-a0d6-a072a90ef72c	Ki-67	+	80
2858537c-1ef0-464f-94c2-35282d85a6d7	PR	+
285889ae-2fef-4dca-bec6-0c7ddac20a27	HER2(IHC)	+++
28656561-f11d-47f0-af07-a2ecfc2eb5ec	ER	-
2867c935-48d1-417b-8c61-987a1ee5d4ec	HER2(IHC)	-
286a56ff-ee0e-440e-bab7-a7c3365943f8	ER	+++
2879c58a-1fbc-4c66-9e46-043db8e63f1a	ER	-
288db596-3d3f-4b27-a6f5-f8a3a203f388	PCNA	++
289a3c43-05e3-4bc0-97cd-ccfb7251de4f	PCNA	++
28ada354-9d93-4b40-b5c0-b50aef70c7b5	ER	--
28dce517-a1bf-476f-b4ec-d6bad58da75c	Ki-67	+	0.03
28f70e8d-f5c3-4a71-999d-216b6b641e5f	PCNA	++
28ffec52-b4ed-4bad-9c28-97ba6c105cfd	ER	-
2908a614-91e0-4b64-8c22-42ade24da4d7	PR	++
2929b7fb-fe4d-4141-b656-55f06f53be0b	PCNA	+
292d9827-8bc9-440f-888d-6c740ab3a158	PR	+++
29321aaa-c07a-42be-8d27-9a22cfde0204	HER2(IHC)	+++
2944d133-c76a-43b8-a9c2-51c4324f3693	Ki-67	+	30
294b8328-0fbe-4d0c-b3d0-7e0063667a65	ER	+
295d8b58-ecd9-494c-8014-0a2bc369065d	PR	+
2961678e-8b7e-4cf7-a664-26c0e80918f6	ER	+
29783f7c-b23e-4000-9d59-b73320c3bc89	Ki-67	+	7
29936862-9db2-42c8-b1ad-ea80a0e5ac6a	ER	++
29958a4d-4e3a-4ae0-b429-4b7b125be028	ER	++
299e8242-689b-46a8-900a-5d5950bc3bb5	PR	-
29aa4f8d-4879-4a8c-b45d-bb41a3cd441d	ER	-
29ae3cd7-4ec9-486e-b132-b609746af8e3	HER2(IHC)	-
29aef7d3-d0bb-41fc-9076-44df441adf9c	ER	+
29afb44a-1eba-4b2a-be9c-5e44dc0862f4	HER2(CISH)
29c8437c-8c56-4a00-b7f6-5e88889ee093	ER	+
29c9a78f-0419-4152-b322-1b97a38d659e	PR	+
29cdd725-96e8-4a02-a405-b41210f5f806	P53	-
29e08589-3523-4d38-b382-cad1114e8d9f	Ki-67	+	5
29e42d56-e10e-4baf-ba39-4d02665fc58c	Ki-67	+	30
29f756fb-cfe1-4343-8704-d1e07a1f3ce6	HER2(IHC)	++
2a0297c2-9d60-4add-a5f6-b03f7ebfdf06	P53	+	10
2a0d4d07-e6df-401b-be07-54c687f7cc5e	PR	+++
2a1f2e8a-7f95-40ff-a4a0-e550a61846f3	ER	-
2a424582-e17f-465e-8d67-73a85b3ef493	PR	+
2a4b303f-3e65-4e97-94b5-53cfd2d8838e	Ki-67	+	70
2a5c45a4-92f2-434a-a1dc-c95bec4ac160	Ki-67	+	15
2a89699e-cf4a-4b88-a352-8a99a6bbf673	PCNA	+
2a8e31f5-5496-4847-81a8-f6e7dd782e26	P53		20
2a930cb2-cb75-4b38-bb5f-6a64170c8f2d	PR
2a9a826a-8787-4e49-8cc8-df124d1f712f	HER2(IHC)	+++
2aa2511f-94a8-44b9-9b3a-4228662e6b26	PR	++
2abad160-85fe-4b30-ad05-8ff3a842321f	P53	-
2acf178b-4968-4f27-a208-4b3f202571cd	Ki-67	+	2
2ad8dc66-ee30-4efa-bea5-a97d757566a6	ER	+
2aebb980-2e78-48a6-95a6-b7b57b6f4cb9	ER	-
2afe0d51-8453-4e30-9b6e-1eedeeec1ff2	Ki-67	+	10
2b03d4ff-594a-4cd5-ad70-802a92a9cd1e	Ki-67	+	15
2b1f17bf-41de-4c8a-9c48-d548222e9b46	P53		10
2b328271-3357-4103-a8e2-0b59609deea7	PCNA	+
2b45071b-d6ea-4e90-9c3f-5b490fe5fd05	PCNA	+
2b5e9631-a76f-4d12-b59e-033267082470	ER	+++
2b8032ad-6982-4be5-abbe-50566544cad0	ER	-
2b81fd86-7c6e-4f00-adca-1e372ca297da	HER2(IHC)	-
2b839348-0d94-4898-8602-ba06053e508f	ER	++
2b8af275-aa7c-4054-bc50-812d5934eb96	PR	-
2b8b9011-85b7-4b1e-82b1-ec81d32f3927	PCNA	++
2b90a3fb-b5d8-47ea-9082-06762354fcf6	Ki-67	+
2bafde69-041a-4bcc-80e7-9c64c2ecca6d	ER	+++
2be671bb-cfc7-4625-bc6e-9db4c6993721	P53	-
2be7363e-7226-4a7b-888f-e126584a8252	Ki-67	+	30
2bebc0f5-f574-4967-ab9d-67c32d620acb	ER	-
2bf973e0-3b7d-4358-aa0c-430904960419	P53	+	1
2c0a5699-efc5-468d-a5e3-bae4215aa2cd	HER2(FISH)	+
2c136f05-465f-432e-af49-0832f306a390	CK	-
2c33cbeb-19c2-4f14-b1cb-3840bb9b710e	P53	+	30
2c7209a1-3d3b-4fca-bcc8-0972fbd34cdb	P53	+	5
2c9287cf-9941-48f5-8f61-267554f2454b	P53	+	5
2c95d8d2-a62a-4113-a039-4cacfaa0bfcd	Ki-67	+	30
2c98b6f9-51fc-4ad5-abc2-942e038ff466	HER2(IHC)	-
2cb5e5cd-cf43-4198-b60c-c5ce3d235b15	P53	+	0.01
2cbc029d-6ba8-40e5-8d17-e050dc889719	P53	+
2cf67d59-3ae4-4776-b071-7d47af178352	ER	+
2cfa62ac-c4f3-4a01-8af8-4cd509f45509	P53	-
2d4b4568-2edf-433e-8136-ca02839f617d	Ki-67	+	80
2d5c1cbe-a210-4d9f-bab9-9b63ef393381	PCNA	++
2d719594-8a0f-454d-82ea-ae5601b64875	ER	++
2d73bf64-d6b4-4a25-89db-93f75c97487e	Ki-67		10
2da881fb-c413-4710-8723-3e4181a66b03	HER2(IHC)	-
2dc767f1-b813-4326-83ae-b32016a314c2	Ki-67	++	70
2dd4bf0b-61ed-4dec-bd3d-27f614059975	PR	+
2ddf96b3-e6f8-463f-b4e3-004847ff9e68	ER	-
2de33fab-5d0c-4ada-9640-690a47bb175a	Ki-67	+	50
2de8666b-b1fb-44a1-a5c1-8c165587e5e8	PCNA	++
2e06f9ea-1b15-4aa5-a7bd-afb95461eaff	P53	+	0.1
2e16b6c1-7ccf-40ee-a766-febe54de4bff	PCNA	+
2e296c28-9bb8-421b-8694-d6b06255c3bf	P53	+	30
2e29a447-4942-4d4e-ad0f-56f918334032	ER	-
2e34b227-0a15-469c-ba65-0b21afeed52c	PR	+++
2e39fb87-ad2e-4bc6-abbd-e73b2f1100de	Ki-67	+	56
2e4b3f78-73e5-456c-a06f-7e1cd5a71424	CK	-
2e508d8e-c901-4752-9f94-3c5fd3c99a31	P53	-
2e8f594e-f6b6-4b5d-8902-8447a1b83acd	PR	+
2e95a99a-1b93-4518-83c8-df617e02f3c8	ER	-
2e9b9da5-07be-4f47-bce4-b65d141c5628	ER	+++
2ea10914-667b-48c6-b101-fad125f49d06	HER2(IHC)	-
2ea6a079-7ea2-4841-a76a-484b3ed3a67e	Ki-67	+	20
2eac8eb1-b93a-4ee5-b74b-4bb2702714d9	ER	++
2eb5cd88-35a5-4b74-9b71-0749f87887a6	PR	++
2eb6ee54-0131-4967-a291-44f467da5e88	PR	++
2ec38556-8325-4e3e-bb5f-9ec0f78c09d7	ER	+
2ed0683d-2e44-4582-810d-23498c20bd8f	P53	+	20
2ed83a52-8e88-49d4-a3e0-53eb91383447	P53	-
2ee31b83-95d4-46be-9c13-689685bf4b24	Ki-67		40
2ee60606-22a2-43c3-bbe2-e8ff37b99098	PCNA	++
2efbaa56-8fdd-4ab6-b3e8-61e7b67570eb	P53	+	5
2f06070c-c4f4-44ff-887e-701524ed4772	Ki-67		30
2f13a152-08a4-4353-8edc-aac8280154b0	ER	-
2f420fe1-ae32-4721-be69-f70ef6009510	Ki-67	+	10
2f475631-6bd9-489c-8b56-14152dfab586	ER	--
2f48fb75-1c0a-4780-9039-d225c851f483	Ki-67	+	0.05
2f4b12f5-0d2c-4dcf-aac8-3dc7741af147	PR	+++
2f5066b8-d26d-4bb0-8808-61987666d986	PR	-
2f53829b-4662-4e9c-a06c-a7521e096783	HER2(IHC)	+
2fa1b5e8-b356-42b4-9d94-e2874ee0a0ea	PR	+
2fab38c5-ad3e-47be-a91c-b2008c1fb401	Ki-67	+	3
2fbfe746-f30f-487b-beb8-66dc509f787b	HER2(FISH)
2fc30d26-bbe2-458a-ac9f-8c36456b4f23	PR	++
2fd551e5-8795-435f-9e79-7fada0e972b8	Ki-67	+	40
2fdded89-999d-4201-b84f-b4d5a1bc5913	HER2(CISH)
2fe09330-6eed-4c27-80b7-340da4ec2fb9	HER2(IHC)
2ffad32d-29a9-428f-b8a2-ca2a83a0559f	HER2(IHC)	++
30052c98-affe-4e6e-9a3a-b9b09f67b49a	Ki-67	+	80
30061035-91c9-4a65-80f6-0cdbd8e31cd0	CK	-
302aa8ea-25c2-4255-a354-3df254973e26	HER2(IHC)	-
302defaf-3850-478f-959a-07fcb23cd581	HER2(IHC)	++
304090ec-d669-43ba-992c-fbca2c63b7e5	Ki-67	+	60
3076e59d-17bb-4f3d-b99c-40c70786d030	HER2(IHC)	++
3087f66d-94d3-4b82-b91e-9d9470a90a2e	Ki-67	+	15
308eb66d-415f-4aa9-b346-034b5c821bec	Ki-67	+	40
308fecdf-d40b-4a52-9a92-960b3d7ccf5e	P53	-
309680ff-23ec-4c8b-bbb2-ebda11fd46ae	PR	-
30a8a51e-d63b-497c-b2fc-e2fc36fb99c2	P53	-
30b0b6e0-2140-4fcc-914d-d0e2eb04c42d	ER	--
30cce2f1-48b3-4e79-bcb7-f4ae8d3d9753	PR	+
30f42134-2265-42d3-907e-90658abea748	PR	+++
31172c76-a1cb-4835-9f26-c0c26594bd64	PR	+++
311ddcdc-ea4d-4209-a6a4-11947102855d	ER	+
31409459-57aa-440f-b20b-643c95d6124b	Ki-67	+	30
3147b558-cc47-4c96-8d15-1dd29ee4e944	P53	-
314da36d-3eba-40b0-be77-05a7326d3124	HER2(IHC)	-
315f0c76-c6a5-4380-a85a-f86598a26798	ER	++
31626d7e-ae57-4e8c-b16f-3b44b6a19704	P53	+	3
316cfcfb-aa3c-49b6-85e4-75e97cb97d3f	PCNA	+
317f1905-240c-47d6-8553-667995065be4	ER	-
3188073e-c954-4a25-b109-bdcedcd640c2	PR	+++
3197773f-bb43-4d2d-b049-6b9d682843bf	HER2(IHC)	-
3198e23d-1f5d-4f55-a311-b9bc56d926b0	PR	-
31994de6-cbfa-4e1d-adcd-5ce8a60c9622	Ki-67	+	0.1
31a99b07-46ec-48dd-b04c-2adba7d76b6e	HER2(IHC)	+++
31b188ea-d51c-4c59-8210-a892b1500bdf	ER	+
31bd9f23-9fc7-4a73-a705-b9442aff016e	Ki-67	+	50
31c1e38d-f5a9-438e-90e9-e2650e5c4d02	PR	-
31dcb076-7377-45df-95c5-b78fabd68158	ER	--
31e2d321-f3e1-4251-a389-7283fea1056c	P53	+	90
31f28c98-c31b-4d73-b6ac-65c5e9cf26a6	PR	-
3209b33e-b2d4-4257-8d52-453651c92355	PR	++
320ae6a3-872a-4658-93e2-bf0a11e11034	HER2(IHC)	-
322b774e-143e-4f41-9d62-87ada22ab5ca	ER	-
32383413-1e7a-4509-b766-b4ab7e1919dc	ER	+
323bd920-763d-4c1e-80fa-acce75779aa4	PCNA	++
324c4631-7265-433e-a358-843837527279	HER2(IHC)	+
3251f390-2560-498c-a98e-5bfbdb4bb0d9	PR	++
32594ff6-f433-4a2f-ad1f-002d812a551d	PR	-
326ac628-9d40-4bb9-a5d6-7c0d926b9e94	ER	-
3298887a-fa06-4d07-9e6f-1257bb4f0338	HER2(IHC)	+++
32ac8856-7e22-40e7-a67f-589735f6adbe	PCNA	+++
32bd7426-678e-4a18-bbc0-a95a4da03566	HER2(IHC)	-
32c0f547-3a7f-4858-8858-c6328c8a0402	AE	-
32d42409-913a-41ec-a1b0-bef57109e5cf	HER2(IHC)	-
32daf9ef-6876-4c1d-b3e0-0891e9ffe262	PR	+
32dc23b5-1963-4c50-864f-2fa047abb7b7	Ki-67	+	5
32e0ccbf-3019-4836-b4f8-4d58262eff91	HER2(IHC)	-
32f9b52a-7faf-4069-8463-020c31da4207	GCDFP15	-
33074e01-19e7-438f-8ece-4e54472a52bb	Ki-67	-
330cec39-244d-4b7f-930a-779007fd8c8c	Ki-67	+	15
3319ae89-e242-44de-8347-71319938f65e	PCNA	++
331cb846-2fff-4455-8dc6-466effcf41c8	HER2(FISH)
33221234-e0e1-436d-8f6d-467757e08355	HER2(IHC)	++
332364d2-6a32-4033-b8d8-4f265a2caa0f	HER2(IHC)	+++
332a216f-9b81-4bfe-82cb-86845c337dd6	Ki-67	+	10
332cb585-a79d-4abd-a62f-86ae126a9709	PR	++
33414469-6be6-496c-8308-ded9c28265b6	PR	-
33485c04-6015-4e63-98e3-55dd17be0fed	PR	+
334926a1-25ed-446f-9c8b-dce6e6eab25d	ER	+/-
334940f6-e6bc-4270-81bd-3c6c433175f2	PR	+
334adbb3-d517-4e61-bb43-80b7a6100d18	Ki-67		5
3363133b-5b0d-4993-9b98-46d02a0670eb	ER	+++
33663f84-beed-4d42-ad03-b604d799932c	ER	+++
3373c92f-5036-4697-afb5-8e5e6d213f0d	PR	++
338aefb8-66e5-43b8-87bf-f7fa9f32aa01	P53	-
3394124a-32ea-4f31-9bed-64256e4db843	Ki-67	+
3396b049-ad94-4137-b1b3-b6f84aeeb61f	P53	-
339773f4-4e5d-4f61-84f6-64b6d03a4498	ER	-
33a3894b-42fe-48e9-8af4-a14866e28afd	PR	-
33ad876f-3737-4e99-991c-7a55c9564eaa	Ki-67	+	5
33b4c0b9-85a7-463e-a227-bfa7b3050900	ER	+
33cf6c4a-bd51-4b29-a170-451a9031c5b9	PR
33df976d-25a8-4efa-9418-cb3e2fa3c834	PR	+
33e4c2e6-a4e0-4831-b0c8-98fab0e7b90a	HER2(IHC)	-
33e848c8-cb3c-4f12-9db9-1658b47a63ea	ER	-
33f06935-be12-4dfe-94fd-1d7bf6288b47	ER	+++
33f4b4d5-29c7-40b9-8f2e-298f0e23de72	ER	++
3413228c-5a00-4d7f-9ac0-685564921639	PR	-
342d3adc-2310-42a9-ab80-c1e359f41fe0	ER	+
342d6d41-b4c9-4db9-aec4-2fef1ea65efa	PCNA	-
342eff7d-de8a-4778-a9eb-66a749e14601	PR	+
34329bcd-2181-49e3-8a9a-585560164fa0	Ki-67	+	10
3435c8b7-4d1f-40cf-b231-186ccf6f26e5	Ki-67	+	5
34686f6e-82d2-4773-a6b0-2d0bd9795fb6	PR	--
3468a04e-9c99-4eb4-8a49-1a26a9506b1e	ER	+++
346ed4a0-6e60-4bfa-a44b-9bbad018adce	HER2(IHC)	-
349ee3d1-2899-4359-8018-8bcbc4b785b3	PCNA	+
34ad67ea-18d4-4f85-8340-26150e1debd6	PR	++
34cc47c1-582c-4a31-b1ad-dbd7812a3038	PR	+
34d2b2d1-1e80-4715-a220-0886b491b82a	Ki-67	+	10
34d3c596-bcfa-4d08-bce1-e33243575790	Ki-67	+	80
3508c842-2ad7-4938-acab-32aee5b87984	ER	+++
350bbef6-273b-486b-9fdb-7c5aa7ce9c54	P53	+
35150ccf-917f-49dd-ad21-f01ea62ed724	HER2(IHC)	-
353bffb7-111c-49c0-84eb-8aa9dcdcbb3a	P53	+	90
35409a58-cbda-424d-b33d-93ea5c1ec10d	PR	-
354db3bb-f87e-43d0-bb1d-6701cb035a2d	ER	+
35678c28-8ee3-472e-b420-ca0518e95f63	PR	+
35778cee-c793-4c8b-abf1-63fb7f3ba89d	Ki-67	+	0.01
358b7218-1a16-40ad-91ca-94d3854a2071	PR	++
35a5dca4-d713-4002-9977-9e37d3924a8c	PCNA	++
35b2dd6e-db43-4de0-b72a-b2f4f2033176	ER	++
35b56edb-d72d-4ffd-ab39-52331754474d	HER2(IHC)	++
35ce6241-4d1b-4b3b-8c43-7985a9250e20	PR	+
35d69391-5121-4618-b892-632ec1e5c749	PR	-
35d931f6-6d61-48c2-a9c3-f9ac9f0f7bc3	ER	-
361277b1-d81e-4911-a959-a7ec05c694df	Ki-67	+	<1
3625a7c0-29a1-470d-a21b-81ef95e8d879	ER	-
362a508d-46ed-486d-803a-0aacd1309a14	P53	+	90
363a2bee-8c10-477e-a7e1-3dc81fc70949	HER2(IHC)	-
364ca3a9-5c07-4444-8489-caa10758d71e	Ki-67	+	5
364f2ea5-7de3-495c-98ba-6f5e834c17c1	PR	++
36506f6c-672d-47b4-b6ef-0291d2275d8e	Ki-67		5
36736eff-8f5b-4369-8890-78187a11f67d	ER	++
3680dd87-3607-456d-b666-888bcf618a88	HER2(IHC)	+
36873942-3ba1-43f7-acd1-d6bb95653e66	PR	+
368fff30-8d9d-4ec8-b509-482c10af78fb	PR	+
369f3cd7-3cc3-4927-9e0f-61ac78912860	P53
369fd827-adfe-4d85-ae43-ee2dabeb9168	Ki-67	+	0.2
36a08a79-db27-43c7-9f2a-be31a8f222bf	PR	+
36a96bbe-9790-4ef9-b473-20e8c4658469	CK5/6	+
36abf6f8-f374-4c89-bb0c-331665b2f7e8	PCNA	++
36c7bd56-f39d-46e2-8f8c-65fdd6d111e0	P53		30
36d20c71-dcf7-4fd5-b373-a9270df9fe28	PR	++
36d2c4c9-82ab-4771-9b8f-1644afac3492	ER	-
36d63447-2a9e-484d-9783-fd256c4c5c75		++
36f6b80e-da60-45fc-97ac-bbffb53688b6	ER	+++
37009acb-17db-422f-92db-da185ccc6e3e	P53	+	<1
3714e470-63f3-4144-aeb5-f91bfc026b0d	Ki-67	+
371e9c1e-83bf-4765-94c4-1ae354d137be	ER
372962f4-9e9f-4571-9f61-37d435ad0347	P53	+	1
3733824b-d0dd-4ce0-84c3-5431708ede0b	HER2(IHC)	++
373680ee-c430-4cd8-819a-9bec5a3c9643	PCNA	+
375f110c-5e01-4278-8759-601eea670818	PCNA	++
37696c6d-fa77-4d13-ae22-e73f0934bcb2	Ki-67	+	0.01
376db4a3-e3ad-4014-9378-8ae84a85baea	PR	-
376e20c6-a99f-467a-add8-253c20256009	PR	-
377e8f2a-35d4-4ba7-bcc4-d884b2c023ae	ER	++
37862194-126a-486e-83e2-9c3baf47c228	ER	+
37b0f6a6-3fcc-48c9-b59c-d2f1693dde8f	ER	+
3816ca40-357c-4f83-8500-bbe756dd0f9f	PR	-
3831914d-cd41-4f32-87f9-816f27a9ddfa	Ki-67	+	20
38429d7d-f77b-4bb2-a7ec-430f68649602	PCNA	++
384b83a0-7d98-4352-9e2d-f6aa514931eb	ER	-
384edfc5-36e3-4915-a6aa-aa3885a18d84	ER	-
3875b51e-db8f-4e5c-bf43-00e3bc9cf090	ER	-
3878f4f9-54b7-4807-83e7-41835f31b280	PCNA	+
387a0f22-59fe-4084-92d2-7d2bccc2aa8d	Ki-67	+	50
38876f5c-9ee8-4ff6-a825-71539b4b9e2c	PR	+++
389b624c-8774-43bd-ad18-04817bf007a4	PCNA	++
38b2a0e2-9edf-40bf-af9b-20f65df92b44	PCNA	++
38da35f0-4e27-4f50-9742-474e070da9fd	P53	+	98
38ff0212-b449-4742-8e06-2fa4429ce6b6	PR	++
3900db25-e26d-4081-8fa9-d8210cc9850b	ER	+
3911ce87-112e-49a8-b622-ff86d36c7f70	HER2(IHC)	-
391a1c9d-b8c2-43e9-a201-e80898d77681	ER	-
39564186-fe2c-4cda-a06f-388821cac0f4	PCNA	++
395d4966-c296-43b2-9dea-64193e609ce8	PR	+++
3968290a-2a4a-41b3-812b-5561b241ee57	P53	+	20
396a5b2f-7a69-44de-aebc-acb62c5b5793	HER2(IHC)	-
39a9eabc-cf4e-4516-bace-963460287781	HER2(IHC)	+
39b19c02-8303-4d55-8616-bc030d1ddcc5	ER	-
39b9f1b2-caea-4c6f-9dd4-b60f63290d33	ER	--
39ba6653-da2f-4513-8835-b838aa6356bb	HER2(IHC)	-
39d47e33-d86c-4531-9f9e-2bc6a43cd73f	PR	++
39d70cb6-eefc-4b2d-b4e1-09fe7c2ff552	ER	+
39ebe540-aa85-42d3-9784-224cb563fe8b	Ki-67	+	80
39f0b987-9960-4481-a228-457ad3193b1a	P53	+	40
39ffe280-64a1-4ecb-b207-1cb26c1a51ef	P53	-
3a3accbc-a14f-40ed-843f-1679dcf6016d	HER2(IHC)	-
3a3b435d-3aba-49aa-aff1-d45a69f9be43	HER2(IHC)	++
3a5b5567-e610-4fd0-8bc7-12d462772d9c	SMA	+
3a8bbbb3-8809-4c61-883d-74b95aace523	HER2(FISH)
3a9abda6-2948-4a61-b213-82e29eb69ee1	HER2(IHC)	-
3aa6725d-4e97-47b4-b3b7-fc1128c0bfdd	P53	+	70
3aa71ccc-1c43-4785-9885-7c6a4ed8f5b7	PCNA	++
3aaa9f2c-ab6a-4989-b2b1-8b472589324e	PR	-
3ab0b374-5086-49e9-bec4-ad749b02181a	P53		90
3abb32db-4f2a-44e3-ac69-66554006250a	ER
3ac975e7-6b89-4e9c-b0fd-5700f3a78dde	P53	+	1
3ad95c16-7adf-4386-9962-152ae360cc41	PR	-
3ae94f78-05a1-414c-bdcd-3e96bd87d10d	P53	-
3af7fc62-8556-4f78-a875-498837e6b28d	CK5/6	+
3b023a02-602d-48d4-bfc0-d1620b401797	ER	++
3b0ba01c-82f3-4e45-a958-77dff886140d	P53	-
3b1a5058-bf36-47f1-869c-6ee2fb6912ec	HER2(IHC)	+
3b376434-40a3-48da-963f-1f4c084e31f8	PR	-
3b466bba-3b2b-4408-97df-89af118a121c	HER2(IHC)	++
3b67c026-9953-47c9-8c68-5753e1b8f344	P53	-
3b79ff8f-2184-442d-9dd7-76c70f6198e3	PCNA	++
3b7ee7a7-cb50-4c01-959b-051a69c6b63e	PCNA	+
3b82fa1f-43aa-426b-85b8-9f2f2d202101	HER2(IHC)	+
3b86344a-1b09-4b6d-a4c8-aeec7eb97483	P53	+	1
3b948d1f-625b-40ac-aaeb-603831f90f48	ER	++
3b9a725c-4711-4ea9-acf0-81f7cb0d03df	PR	+
3b9fe1fe-2b69-4048-b943-b1bec1a5c8a1	ER	++
3bb6126b-9798-4e34-a8b4-b659312d39df	HER2(CISH)	+
3bd1a63a-b7df-4df5-bd71-7a0c12c13f6d	ER	++
3bd5d7a4-aeae-4ba4-81f8-c6c62ea0daac	ER	+
3bff24d4-a03a-4ca4-a619-1718b4917f52	Ki-67	+	40
3c081c2e-e094-4695-9fef-037f1b425255	PCNA	+++
3c1155a0-d948-415b-80eb-18d8c3b61ae5	P53	++
3c59c286-1310-4f76-b5e3-75b3e02e8cd8	ER	++
3c6a7146-2da8-449f-8b27-0b8b978b7f86	HER2(IHC)	-
3c7b5243-98dc-41d3-bc6f-f0954f1698b2	Ki-67	+	30
3c80b2fb-edfb-4527-a2fd-45788672f395	HER2(IHC)	-
3c84f7b2-33a0-4e82-966a-6180e235d5b5	Ki-67	+	5
3c8a923f-1fe5-4e84-a578-cbee3f5070d4	PR	++
3c8be02e-ce7f-4638-b0bd-a63d4ade80da	P53	+	5
3c9ca98e-4d3d-4274-a51d-0e7444e82b6b	ER	+
3c9fb6fc-001c-42b1-843a-e1af48b8ce76	PR	+
3cd43089-7c6c-46c6-aa36-09fe1b0391c1	PR	-
3cdaf0f2-9326-46e1-b980-181eac987575	P53	-
3ce67e0e-cb36-4a57-b704-c7a8b9f3ef28	PR	-
3ceb152e-4a59-4310-8cde-4c6ce44840c6	Ki-67	+	60
3cfd374b-b551-452a-8c61-a53ad1405f34	P53	+	80
3d00f462-8243-4bea-bcb4-e254bcaa109a	ER	-
3d086d85-3788-4022-8c84-fdd250338629	PR	++
3d171aa8-c283-4f97-8a11-e500c8efe8fd	ER	++
3d256bb2-b79f-45b7-bb8f-43a18baba3f1	PR	+
3d3a5c07-11d3-4150-9149-ab9f9cda69e9	HER2(IHC)	-
3d450e13-4a41-423f-b7ee-fd9317a190c6	ER
3d50c70c-86db-484a-83fb-9686f65cd4f5	P53	+	0.8
3d53318e-5372-4804-ba2a-90026d243748	P53	+	70
3d767f6a-b354-421a-98e6-de8427ca73d8	P53	+++	90
3d821c98-7366-40b1-9176-59c14b4c35e3	ER	++
3da4e521-356a-4272-bcdd-4e26947e7df2	P53	-
3db85f32-23e6-4770-8871-b25dbfc8e1b7	Ki-67	+	30
3db9b046-43a3-4795-9fc7-5d2ff42cbb25	PCNA	++
3dc1dba6-6346-40b9-9ce6-3dddd70ffc0b	ER	++
3dc29d9a-02ce-48e7-a55e-130dfa234933	P53	+	5
3dce8358-ec1b-470d-a88e-c475218cf6fe	HER2(CISH)
3dd50cf5-8e1d-4cf5-b971-832ad956399b	ER	-
3e0c8245-7e76-4f98-9c3e-663505e75c80	PR	-
3e117702-831b-407e-a86b-402f287f8512	ER	-
3e2b1150-dd48-4c65-b316-6d7294ab4ffc	HER2(IHC)	+
3e33903a-9e48-40d3-90dc-f45abdc09a36	ER	++
3e3882a5-d382-4ad5-84b4-76620c22ee70	P53	+	5
3e4ea81a-7dac-474b-b377-2ee727acf2fb	HER2(IHC)	-
3e55e89e-1a09-4d0b-86e3-7b0ace39415b	ER	+++
3e667abe-393a-4751-b61a-44b0f6881920	HER2(IHC)	-
3e68bb8f-804c-4cb5-b321-59a8358815a6	Ki-67	+	0.15
3e7945a9-3c2f-418e-94e2-f0bfdfb534b7	PR	+
3e813f77-6c35-43d1-8855-f6446f44ac9e	HER2(IHC)	++
3e8ac7b6-b927-4cf0-a753-4ffaf35e5363	PR	++
3e9072e4-0659-4e36-91cf-d65de9d51a72	P53	+	1
3e915e8f-ab58-4271-a0e6-fd04a0e11a35	Ki-67		+<1
3e9f2549-6998-4011-8371-92719fc650eb	PR	++
3eaa3aa5-b011-461d-997c-12b153e0a603	P53	+	3
3eb946fa-bfdb-47b9-a62b-423ffae57c00	PR	+
3ebb697f-59ea-4bae-81da-d242bb7fc36f	P53	-
3ebc88c9-15ae-41b1-9715-35fc285b0f79	ER	+
3ed299e6-14be-4c42-8e6d-0997896fd27f	Ki-67	+	20
3ef1de58-bb03-47af-bb8b-42d98fe1246a	PR	+++
3f024aa4-5849-41b0-9b16-da613a687332	PR	+
3f0e2725-2b45-4676-a736-9071e264ba80	PCNA	+
3f1a93bf-63a5-4052-a036-97c16253bfb0	ER	-
3f20b814-8cb7-4040-becb-fb1f5fd97c8e	Ki-67	+	3
3f2cfa33-61a6-4ea2-951b-4f98213b82a1	PCNA	++
3f4b1b81-7400-4e29-a059-e6544f252025	Ki-67	+	0.3
3f4f51e1-944c-4731-9355-4c2910ddf900	PR	-
3f5c6570-77ae-450c-be47-8a7300940fe9	PR	-
3f7557e8-68d5-4932-a994-cd5df4df562c	ER	++
3f79bc6c-e223-4bc2-a192-de019b6493d7	HER2(IHC)	+++
3f7cb10d-0a23-49dc-b13f-8355c2cc6d22	P53	-
3f8b9aba-6fd2-4287-81d3-8d6113c0a65b	ER	++
3fbc9eac-ca85-43e9-b91d-9712366c7a1e	Ki-67	+	5
3fcb2cf0-ee2f-47bf-a9b1-707c1f9d78e0	ER	+++
3fd4f45e-4466-49cb-a96f-4dca574cdcc1	ck	-
3fe966ca-aa00-4114-9ce2-4d1debbcf787	P53		0.9
3fedc711-fc7b-459e-a1ac-60f6978b9ade	HER2(IHC)	+++
4009a2fa-73bd-4108-bedb-06d022aafffa	PR	++
4016f8c0-341d-4153-980f-39573368d651	P53	+	1
402058aa-7a32-4143-91b7-38a352b2fe06	ER	+
402957c2-edd7-4aea-a860-7973a1e2624a	HER2(IHC)	-
4076122d-2c9e-4a8f-ae1f-0ab0d88f3e8b	P53	-
408cb6f9-1055-4174-b589-308bf495aa06	PR	+
409e1fc1-c34b-4893-89a2-c4d52bde6e51	P53	+	1
40aad0d0-1ffe-45c5-923d-296bb28e9d8d	ER	++
40bc0718-f7ba-46bc-8fe4-11fe44b56bda	Ki-67	+	0.5
40d5874a-c8b5-47b5-885e-9a0f58147ea3	HER2(IHC)	-
40f0c7c2-7490-4061-a039-d5ecf23b46c3	ER	+++
40f67b98-4f24-41ce-8620-e2ff75dbc77d	ER	+++
40ff23df-cb3d-4eb9-98ef-c4ba98574aa7	Ki-67	+	0.02
41121dd3-700a-4663-a5c5-cbed1dea740a	ER	+++
4112cd97-020c-4d7c-9f0c-4e25dd3aa713	P53	-
411fb0b8-466c-4ae8-bd02-752988259bd6	HER2(IHC)	++
412cd31d-3259-4baa-861b-deaa3cbdb0dc	Ki-67	+	70
413b1a05-da8f-4c32-9b47-bfa0f2d9c276	PR	-
4143c7a9-9c9d-4216-8646-0b292a6670bd	Ki-67	+	5
4144388a-d6b9-42cc-a5aa-8ed2398d6a43	PCNA	++
4152d158-1037-4aaf-9fbb-768868a0bc39	ER	+++
4164b746-06b6-4a47-bb0a-777b18245dd3	Ki-67	+	20
417605b0-d112-48e6-b0d3-a877094955a2	ER	+
41887341-68c5-4729-8a40-8b39c37c6398	CK5/6	+
41a29f4f-57e1-4f37-930f-9c9b98338671	PR	--
41c9fddb-b548-4c20-840b-0bfdae4b7aef	PR	-
41da1e01-154f-4dec-b029-42a8792c8004	P53	-
41e1835c-b134-408b-ba46-8b1da2d8f996	HER2(IHC)	+
41e3d35c-9c57-4f49-9b82-4dd69aed95a7	ER	-
41e4ef45-1574-4df7-b47b-564538d94e3d	HER2(IHC)	+++
42033512-106e-4ad7-8afa-f6cf001de1bd	S-100	+
42053f4f-e69d-4eb9-8731-2f012712a978	ER	-
420bcb3a-cd12-4d30-a70b-8be6f0e17d41	PCNA	++
422928df-496d-45ea-8bb8-1675f3cd16ba	ER	-
4236b1d4-a321-4d03-b930-9d5721f7a97b	ER	++
424284f8-4a70-46c9-9f2c-e15f0e870da5	P53	-
424a957e-3381-4feb-a148-5723a7852a70	HER2(IHC)	-
4252dff9-4c97-46aa-913a-15e5e242c844	ER	-
426d8530-6230-4d29-a793-ace8a7e8aa3a	HER2(IHC)	-
4274cc24-e13b-44a8-8210-da4096b03a7d	PR	-
427b5d8a-0576-487c-894d-47cc187bfe9e	P53		70
427c7290-6044-40f0-a7c1-c42a51ba9ad4	P53	-
4287e957-36fe-4edf-9a97-cefaef6a9472	PCNA	++
429ab119-64b6-4c3e-b51b-12931e83751a	Ki-67	+	20
42a95f50-9ca3-4ba0-a654-d58af7baee74	P53	-
42b30399-c722-4dc0-b3a8-57e1493d797c	ER	+++
42c2e0c3-03bc-41e0-8a68-7182798a8329	HER2(IHC)	++
42c6f317-bc6d-4264-82cc-25ca50a57939	P53	-
42d15f54-4f18-4961-9881-673bfa489f58	Ki-67	+	20
42d88d74-31e1-40d1-b283-3c90b579418b	ER	+++
42d8cf73-4c7e-4d32-8051-32f22c05d5fe	ER	++
42e39656-4a3c-4e7b-91ec-cbd65e4839d1	P53	-
42fc8c63-5af7-428d-9a41-8f67bc7ebc31	ER	+
4309afc2-c4d3-489d-8137-d937d6cf946e	ER	-
431644a6-e713-4d43-bd4e-4ed210270c1c	PR	++
432b0e5e-817c-4e5a-9e28-d82f20165676	ER	-
434fc870-79a0-4ac3-a854-332855d42d53	HER2(IHC)	-
43931672-f28e-404f-942a-f1fc24294e67	Ki-67	+	10
43c2d71b-aa93-4dc5-b082-73843a00eede	CK	+
43c4fded-0b52-4d19-b10c-99ac2e2feeb9	PR	-
43c6b100-d361-4d82-9e2f-ea956db92b81	ER	+
43f566c5-5f0d-443a-b7c6-9d6e01fa1c30	ER	+++
43f59c1d-a6b7-4545-8e93-2fbb614715ca	PR	-
441085f0-9fb2-4818-bcb3-cdd2c1d285b8	ER	++
443fe471-d4a7-4680-89b1-fe4ec8f146c7	Ki-67		0.2
444e5ebd-7fc8-4af2-b886-63684c799857	P53	+	5
444ee8ae-fce1-46db-a2d2-4b35dea418aa	ER	-
44530fc6-09b2-4d22-9516-eb6cead27d71	ER	-
44723f0d-dc46-4b1f-b3b9-66a8fcf18271	HER2(IHC)
44792fc0-3488-497e-abd0-b4811a1764cc	ER	+++
4483b48f-3a99-4d9f-b977-a4d29297cb93	Ki-67		10
448b9e71-b0ae-4d92-8219-46bcfdb49c02	P53	++
44a74fb1-03d6-4d21-b4b8-a8fbeafea1a5	PCNA	+
44c72500-5e14-447b-8247-5f55d574b96b	HER2(IHC)	-
44d78082-c733-4aae-8060-5a4661d343a9	ER	+
44f061fa-d07f-484b-9b8a-cf2d9b075229	HER2(IHC)	+
44f60177-4d32-48ea-9f0f-776f4f7588d6	P53	(+)5%
44f684b9-766a-4317-9b40-1147e91452f3	P53	+++
44f6bb2c-f9c8-4a42-81df-17e74aacdea0	P53	+	80
450f18ca-fde0-42be-a235-9a6dc48e21e5	Ki-67	+	20
45121aaa-c291-4e07-90ee-e8209e84dad8	HER2(IHC)	+++
4514eb90-c5d1-4676-a9fe-19a17818ec5c	HER2(IHC)	+
4517ed22-c114-4b58-9afe-1be9a2d762cb	PR	++
452ef076-d149-46d4-8bc4-7ba23ec34b85	ER	+++
4534a95f-5521-4308-8655-fda98505c098	HER2(IHC)	-
453a0f85-f6ec-4fc3-9f5b-0ba4732749d5	HER2(IHC)	-
45538309-374c-4458-8d1a-a8c8fcefa125	PR	-
45756cae-474a-431b-b251-dff2c9cb0b63	PR	-
459b6342-817d-4b95-b3aa-55b397fda40c	PR	-
45b6d8a8-07dd-46fc-ac08-f159d3ad202e	Ki-67	+	10
45c0380b-5968-4958-b35b-2cc7d36a0d78	ER	++
45ec1f30-4081-47e3-9d7e-7a5a355f48c2	ER	++
45f586e6-c1b5-4b65-9bc9-7e79e6bd579a	P53	-
45ffbdac-dea7-4d01-b497-9b65023feaaf	PCNA	+
460bd5f5-a039-45dd-b52d-3cea6464f02c	P53	+	0.5
4610f088-8817-493f-8ff4-2a3a5ca7009b	ER	+++
46205319-f274-420c-a8b8-611298c034e5	P53	(+)90%
462c1664-f019-41eb-9961-322a56755183	P53	+
464b5006-51ec-4c20-95f1-c53da6350a5f	ER	-
46523dc8-877f-4b50-915e-ae2c1500bd95	ER	+
465a36aa-96c4-4f97-8657-f5f91c455985	ER	-
465c802a-dd23-47d8-ac73-37320b7787af	Ki-67	+	5
46845c2d-c490-4579-a207-75fedf43c95a	PCNA	++
4684cf35-7ea5-48fd-9d85-9d00a066f2da	ER	+
469b3bc5-e566-43d0-a3a6-b3e13121d2a2	ER	+
46c5f407-2031-4964-bb14-a21c40d2943e	PR	-
46d26335-cfb3-4a1d-a53a-818324dee0ec	HER2(IHC)	-
46da7c1a-e750-4e6c-98f0-910043ce2ed4	PR	-
46e76de0-81a8-4282-986d-9edc16831393	ER	+++
46fa07f2-c593-4f30-94ce-536445c08943	PR	+
471cd1ab-23fc-4076-9400-41549cf19682	PR	+++
4721a413-9e4c-4604-a1ea-ec5515c56ddf	ER	-
4731a268-5cee-4cb8-9218-d5fa99ab8ac5	PCNA	+
4733fa1a-8e20-424c-a777-2ab3976e1482	HER2(IHC)	-
473cc08c-eb9b-46aa-bf1d-b8391cb4adf0	Ki-67		70
473e68e2-7b2b-4979-bc68-62a4b09e4c4e	HER2(IHC)	-
474028db-3817-4d82-bdd5-8052f71045ce	Ki-67	+	2
47469240-80b6-4d3d-8ff2-f17932edcfa0	PCNA	++
474f0805-061a-413a-8f0f-eb50801dfb91	PR	-
4750576e-cbeb-42a9-8e45-1da8b8f9c371	ER	++
4766419f-1f13-41ac-a5b0-3894a181bc73	HER2(IHC)	-
477453b3-9348-49ad-b2a1-fc2b7fd4dfb7	ER	+++
478638c1-52a1-4b53-a6d0-30a46f4e1376	ER	-
47a5218b-5a3b-421a-a3f0-b845e7d8dfe6	ER	-
47ac4bb8-2b92-4251-9453-f50380f46c4c	PR	-
47bb27c3-58d7-466c-b4d3-e215bf477cbb	ER	-
47d3cf34-2d02-4ad3-bd68-d81549f8d82a	Ki-67		10
47e65871-9c68-4679-8d2a-450b501ce099	PR	+
47e95c33-e9de-433d-839b-7af0d0c22ca4	SMA	+
47f4ca21-04ae-46ec-882e-5f7ec58ce091	ER	++
47f8244a-98d7-465c-bf4e-dcc4c20e52cb	ER	-
48155209-efc5-47be-99c3-8da349f0291a	PR	++
4821b70e-f5ac-4dca-9a0a-cbfa81e4c364	HER2(IHC)	--
484a15cc-87ef-429c-9d8d-7db2c5bfee8e	HER2(IHC)	-
485bbca3-792e-42d1-886c-0e2182b71d02	Ki-67		60
486dfec0-9701-4e26-86a4-53d46373ad4a	PR	-
487100de-4f76-4562-a11e-b5b84863fb56	Ki-67	+	3
489d0d0c-32a2-455f-8ca0-7fb6cbb87c46	P53	+	80
48a5920d-694a-44bb-a60a-b42696f4ffe1	PCNA	++
48b98f91-4a4f-4b88-a6a3-25e8c27f5b82	ER	++
48cf2b01-0c41-4dc8-909b-438efc348dc2	PR	+
48d32c2c-9c9f-4807-b72f-f12f91256655	ER	++
48dfe08e-c2ef-400b-acd6-8ccf5fa0d209	P53	-
48e19d15-40e1-40ff-b6b9-79882c241c2a	ER	+
48ea4d8e-cc76-4a13-8c00-eed539a13098	PR	+
48f64e31-1581-477b-a138-704bd6df52c6	PR	+++
491279d6-84a1-4ec1-9483-a5e3de290ddd	PR	+
49376460-f0c4-4a93-8bb7-06c8cd16b747	PR	-
49514e7d-9551-48f8-a002-19b8ac282f5d	Ki-67	+	205
49647d18-fcca-4239-bc52-cc04d596d11e	PR	+
496ed7be-d39b-4540-b344-79d88cbffc56	Ki-67	+	60
497e7145-77c7-4ea6-b134-401dd927f210	Ki-67	+	40
49814783-d67e-4c81-9e25-15f3d854e86b	PR	+
4996f6af-52ee-465d-ba9c-8a8fbdaff8bf	ER	++
49a428d4-9f85-4788-b718-7346d7981ae0	ER	+
49d5436f-a3f4-42e5-a1c3-6e195c2278b8	PCNA	++
49dd8999-a6b1-481e-ad0d-de0da3e6666b	P53	-
49ebe083-4c43-48bd-a90d-7e51dfca51d3	P53	+	60
49edc240-5610-4a22-9197-f3e076f9ab58	ER	-
4a09a0c5-0c71-4240-a5c4-c4160555f48e	PR	-
4a0e44c5-f439-4961-af5c-abac6c4996db	ER	-
4a0ece73-db27-4d7a-a113-8a0fc2adf59e	PR	++
4a0f3a99-52d0-49d7-aeb9-2ee7ddc99356	Ki-67	+	0.02
4a3518c8-4788-4a04-95c5-f79ef83c453a	PR	+
4a3d42e4-31d4-49b1-b0eb-4ba4e911fc32	PR	+++
4a40d54a-4e56-4f9c-ac28-f5d686c09b93	ER	-
4a5ab9ac-2616-43f2-bf18-5e908e5df69d	PR	-
4a5c70d8-bca2-4df9-8c2c-e9f5e3a5ed01	HER2(IHC)	-
4a622b3d-8417-4caf-b02c-3b4e8de34ae0	HER2(IHC)	-
4a692fd6-8452-40d2-b510-219dd09d54a8	PR	-
4a81f18d-d99c-4059-8856-bb36475cdaef	ER	-
4abc8928-b3c3-4cde-b3bb-5dd792c4b10f	ER	--
4ac78b59-b1c5-49c1-88b8-fcc948af7133	ER	+
4af272bf-1d82-4052-a9cf-b9707ba4267f	ER	+
4b1d5b9e-dee0-410d-8be2-38459e9be63a	PR	+
4b1f39f9-bfb6-4bec-b287-46fac8b38e87	PR	++
4b2aa077-eb2b-4b30-abe3-4bc5ef035623	P53	-
4b51b914-7be4-4a5e-86df-1801648d2b68	PCNA	++
4b86d2b5-ace7-482b-ad12-2452510dffd0	PR	-
4b945500-ab6b-40ea-a3bd-98b795ed83d2	HER2(IHC)	-
4ba7dcbf-8409-47b3-b059-43b6685ea128	ER	+
4bb19aff-71bf-4da0-8daf-5e7e060c232d	PR	+++
4bc8daaa-880a-4705-85e4-3c00280a30a8	HER2(IHC)	-
4bd43906-d19c-4884-943a-d74eebd021f6	PR	-
4bf3d8f2-f8b0-4bf5-94a1-279eb80a97bd	PR	-
4bfc51a6-0f6c-4c99-b47f-772b646e3bdb	PCNA	+
4c0953a2-2b69-4d35-88e9-0c3bf5cb3098	PR	+++
4c0cb5fc-c21a-4cb9-b331-fcd23da30496	Ki-67	+	3
4c10e2c7-9ce3-49a9-a956-ee5cd1fc87ac	HER2(IHC)	-
4c133858-7aaa-4fae-9cd9-b76c45510087	HER2(IHC)	-
4c2d7029-479a-4303-a1b1-af228061f801	P53		20
4c4f8eff-9b9c-4012-a28c-dd624280fc91	PR	-
4c549adf-06fa-4bdd-a9fe-533776f057ee	P53	+	80
4c6e38d6-bdd8-4dd1-a4bd-088fa2b408c7	ER	++
4c8de6c5-cb25-4c3b-bcaa-ace47e599136	ER	-
4caf5089-dfbc-448f-bcdf-c5e047db1a2a	PR	++
4cb919a5-ada9-4a8f-9c63-c9725c318a20	PR	-
4cc55bb6-56fb-4f05-abb0-94de0c8257ac	ER	-
4cc61c70-5429-42f4-8020-6e2d6566772d	Ki-67	+	30
4ce9a777-18c7-4466-9ff3-6a24d51da010	PR	+
4cf32fbf-f11b-458c-8a66-e818f829bac7	HER2(IHC)	++
4d0f95f1-b505-4719-abb2-eafe494fcdec	P53	-
4d21edd3-8055-42a3-8da6-d185675e36dd	ER	+
4d2a1f4a-f4ae-44d8-806c-e4e75d8bd219	P53	+	0.7
4d44488c-f56d-4bfe-8f2f-51047b7df07b	ER	+++
4d56e991-52ab-4b68-9807-353b11300b35	ER	++
4d596cb6-f76a-49b6-a84c-90a0fd982b5e	ER	+
4d7f0ec9-47ef-47b9-8abe-fb35582904b8	Ki-67	+	30
4d936f2f-836f-4d67-b2e1-2303cd794c13	ER	-
4d9bb09c-31ea-4c8b-9845-6a2b10690b56	Ki-67	+	50
4da692fd-1de2-40fb-ae49-614587c8ae19	CK	+
4dba68a7-620a-47de-928a-451b9aec42f1	P53	+	20
4dcbf5f2-70ab-4f02-8af1-fb61d0306fd9	PR	+++
4dd34159-864d-4caf-8166-9279c790c4fd	P53	+	80
4dd42afc-bbcb-4040-a929-2468b30735c1	ER	-
4de1c182-c6ac-410b-8fa4-1c289be81acb	P53		99
4de5510c-1a4e-4046-a71a-502f625dce82	ER	-
4df77890-d31d-4150-9869-b31a94d13170	PR	++
4e0b2129-bddf-48ac-af07-4f74321e98c8	PCNA	++
4e20aa52-0c96-482a-9717-a0390b0a0065	PR	+
4e256ee6-1865-47c7-952e-ac483722f925	Ki-67		1
4e26a5eb-a10e-491c-9ab7-0abc16483931	ER	-
4e3fb0a4-7619-4ea1-9f50-420ff490219b	Ki-67	+	40
4e4175da-a610-4c44-9115-ded85fd9cf69	P53	-
4e46beda-7e41-4836-9103-7ed96681d99b	PCNA	+++
4e4affa1-30d3-492f-9aa4-c1f5c2ff76df	PR	++
4e600bea-adcf-4e4a-97dc-c6c7e1293c33	P53	+	90
4e6c3383-d3b6-4a5d-bfc1-82b2b15ef5e2	PR	-
4e849af4-e52b-4435-99d1-f7be7252a8de	PR	++
4eb9288f-f19e-4fec-be3c-29a50354c367	Ki-67	+	40
4eb99e41-ad8c-4c47-8135-e16466d0212d	ER	-
4ebd21d7-ead2-4985-97d7-968df9f5047d	ER	-
4ecd6aa3-d3e9-4356-9968-61793afaa69b	PR	-
4ee941c9-66b4-4a45-bedd-438e6bf6635d	P53	-
4ef5f010-67b0-485c-b296-10359d2c4d9f	HER2(IHC)	++
4ef94d19-a189-4ca2-8b82-20b1efbc2e3a	P53	+	1
4f03307a-cb48-4b6f-b828-dba5bbee965d	Ki-67	+	40
4f074d07-f237-41ae-a32d-d99db8bd1ae6	PR	-
4f10e752-74ca-4a2a-a061-53bb6c24d247	Ki-67	+
4f185070-0b83-4652-9f79-f6daddeca212	PR	+
4f2176db-3a05-4d1d-b946-8e6332ee11c0	Ki-67	+	5
4f2690bb-0882-445a-879f-c396e6ff7545	Ki-67	+	5
4f2ac657-955c-468b-8b41-52f9ecf9b525	PR	+
4f413d9e-4d11-40a2-811a-41ef30349cb7	ER	++
4f5549b4-f04e-4c2c-af20-0fbac59cfc98	PCNA	+	60
4f630742-632c-4fe8-b350-c0d6bf275ddc	PR	-
4f816607-1d4d-4fee-9f56-8ca0f74966a0	PR	-
4f89b2ab-dd01-4fc3-b583-a4cd93d79aa9	PR	+
4f97d7b0-8b89-4641-8fb1-9d9505627da4	Ki-67	+	5
4fc0ae88-f6ac-429e-b35d-9db6c93920c1	ER	+++
4fe7b886-f612-4bf0-ab77-997cd4953043	ER	++
4feb9db4-5798-4191-8edf-de04b799f973	HER2(IHC)	+
4ff6bad6-ee39-49cf-aded-e2f97bba5b06	PCNA	++
5027ff9e-22b1-448f-b95b-8958960d6de7	Ki-67	+	40
50356af4-3ea4-4cb7-ab9d-7ecda20df23a	PCNA	+
5035aa5a-c7af-4a87-a857-952c1b408ee9	P53	-
504a8025-20a8-46d0-a84b-b6834363f742	PCNA	++
5060f098-0e0d-4f41-ab35-aafe88c15c55	ER	+++
50701946-1416-4dd4-92ff-b6cb3c1b1c92	Ki-67	+	25
5075bcaf-5122-4c42-9b3f-b21ee8aea8b7	P53	-
508978ec-8c14-4017-a9ac-c842d84b44c3	KI-67	(+)10%
508bfa69-64d7-486c-af70-eba2863bfada	Ki-67	+	15
508c9cc8-19ff-4e16-b7a1-50372982e085	CK	+
50a9aaf5-d4b1-4393-88ed-c04b5bdb7500	Ki-67	+	50
50c2a2a1-95c6-41b7-86b1-20bf2cdd0252	HER2(IHC)	-
50c457c8-3134-455b-a94c-7d32fc047cbc	Ki-67		40
50d9a2d2-5602-411d-804d-36b25d6bdd86	PR	++
50e2d6a7-da39-4764-8cf0-2d06ac00b0ce	HER2(IHC)	++
50f2fa0e-7c32-408a-8e16-2f27dfe5077b	Ki-67	+	90
50f7a29d-6db8-4b31-aa36-9141bd1db91f	ER	-
5100936f-f920-420d-9390-723baa346218	PR	+
511cc6ef-dd12-4f10-85c7-050ee849620c	HER2(IHC)	-
51227fb6-49c6-4e68-a713-fe3407849ada	Ki-67	+	<5%
5128a271-157c-46c8-9215-70fb3bf6efac	P53	-
512e263c-6203-4d1e-ac6b-351697925c10	P53	+	5
515fbb39-f59e-4077-9885-e04764699803	ER	+
516b22c7-bddf-4404-bd56-d8f238b60da6	ER	++
517125c6-4f02-4012-ab4f-a2d6110d5745	CK	-
517c1361-52e1-4397-80cd-48542b2f937f	KI-67
5197917f-fd74-4832-b1e0-2353f1d4643a	PR	++
519f5a39-e101-497a-9a9f-bf487c9f23a1	PR	++
51a40ca5-5f2e-4177-94cb-dfefff2a44b6	CK516灶状	+
51aca842-c32c-4eb4-976b-33dcabd1e97e	HER2(IHC)	+
51bbfc0f-2b3d-4d56-b016-c5fbd7cc797d	PR	-
51c00397-6658-4296-8e33-57cf1018c370	Ki-67	-
51c5b703-6611-4d9e-93bb-2e08e00c4020	PR	-
51d3a92b-36d2-4735-9944-642cea97b239	PR	+
51eda265-19b5-490f-a137-6bb24eef9be8	Ki-67	+	0.01
51f998b9-444c-4c7f-9156-475e75e02d1a	ER	-
52010b9d-2c0b-4fad-b6d1-15a6c28d2a60	ER	-
520901ac-a1d2-40e8-b5e5-f8080ed63bd4	ER	++
520b5a72-45da-454d-af90-b7d7d7e50530	ER	+
5211409e-ab35-4861-9020-d8c58264a370	P53	-
52144189-187c-4646-8a10-8f569abb0695	ER	+++
52238d12-befc-417a-958f-2a288bc8ebf9	P53	-
522bfe2d-3c60-49fd-a192-fa2dab99af1a	P53	+	0.1
522e1e67-6139-435e-b132-776ad03d36a5	PCNA	+++
523051e0-aa8a-4ab7-8dd9-535eaf2e2591	PR	+
523a0bcf-36c5-4adb-b747-93cee5ebbbac	PR	-
52502eb9-48f0-43c1-97fd-3d75d6dbf683	P53	-
52842142-4a82-48c4-8c0a-2be44cff5204	ER	-
5295d2af-41b4-4007-9e7c-e4246d9e7ad6	Ki-67	+	50
52986916-ecf0-47e3-8ea4-c582ab1eff0e	PR	+++
5299dff9-9e20-43d4-bf4c-d2aaf10c1b51	ER	-
529ad4d6-0cf7-48f8-b045-a0d691d45887	ER	++
52a558e8-dc22-428c-9f6e-d25682c10430	P53	+	80
52a9cf2e-be1f-4b8b-948d-4a6dd6718d95	Ki-67		3
52b005a2-a741-46ff-95cf-e66c7e4f3d94	PR	-
52b14680-7220-467d-b78a-232346183573	PR	-
52bdbac0-84c2-45aa-aba6-3ea613a3937c	HER2(IHC)	-
52d0292c-3c12-423f-b329-9e1de454c373	HER2(IHC)	+
52d19b57-e8dd-4bf2-8975-0e22b6450b55	PR	-
52dbfb56-3b19-4910-a3ac-eb9dec5dc291	P53	-
52ec323e-7a4c-4b41-acba-907df950d578	Ki-67	+	60
52f3e7fe-7fde-488d-b9a4-3c0d61be00b3	P53	-	70
53032158-936a-4a60-87c2-fa1810f56cbd	PR	-
53221873-2156-4424-aa95-6fce68278e1c	Ki-67	+	60
53243f43-8bc9-4afc-9e36-e7e30df61d3a	HER2(IHC)	-
5335ca42-d328-4685-8a87-f5129429c588	PR	-
533fc3e4-38fe-4f58-bbf8-9519660b4614	PR	-
53542018-97a1-4ef3-8d54-8a94957e498b	P53	-
5382453a-ca8e-4c35-8229-ced0d9bcaf27	HER2(IHC)	-
539249a7-50a1-4dd7-bf8f-b7a7aeaa5f15	HER2(IHC)	+++
5399f734-c074-433d-911a-0e9f525c5739	PR	-
53a6badc-f730-48e3-8b4c-09d8b7dc24f7	PR	-
53b00c9d-a3af-413e-9a51-d2197da626b6	PR	-
53b04e97-a3eb-4c89-8f41-6030875b57a6	Ki-67	+	80
53c71cd2-f7fb-489f-a681-98561e967f88	Ki-67	+	0.6
53e0d365-001d-4e96-8532-9f2144cb3547	HER2(IHC)	-
53e8ba1d-b4c7-48f7-9995-c1b56207d582	PR	+++
53f1a815-7f2d-4360-85fb-92e03fbe2c5e	P53		-
53f525cf-86bf-4ca1-8246-ba69f1288461	P53		5
53fa2333-b4ea-457b-8db4-62cd38663291	P53	-
540b1423-ff47-4e57-b395-2bd59e4c20ba	HER2(IHC)	-
54135cb8-ee56-486b-8692-6d74c8f8b5ee	PR	-
54229e33-ea59-4538-8f2f-5f7c2ae223a5	HER2(IHC)	++
5435fa58-c560-42e3-9673-95c8197c178b	PCNA	+
543d5a73-d4e9-4b83-93c5-12eb84eb4e32	PCNA	++
5455552e-1ca8-451d-a5e0-a8f94cf6c507	PR	-
545b61a3-77da-4292-a1e3-39b7c982f3eb	ER	+
545bc842-94fe-4787-ac7d-211a48194b8e	ER	-
548330ad-8bd1-4c63-a311-755e813c1335	HER2(IHC)	-
5493f385-77a4-457a-aedf-379563487c46	PR	-
549977f3-f0e9-4be6-8fc1-4fec02463905	PR	-
54a58dab-8540-4aac-a0dc-83c8aee31075	Ki-67	+	50
54b2a7f8-7503-4e66-9312-3b3b3dbcb099	PR	+
54d135dc-a55e-4060-ab28-fc350f8122aa	ER	-
54edb20a-e4e0-4539-b803-168be3ddce43	ER	+
54fed14b-a1b7-4322-a5c5-8ef685a96d91	P53	+	3
550ae739-b387-4c19-b0ed-f8cb6eab0402	PR	--
5527ceb6-fc45-4e57-83f4-c726a1e8e6c8	P53	-
553029a2-6091-4267-8905-a62f89c16b67	PR	+++
554bb705-a6b5-430b-8615-b177f03262af	HER2(IHC)	+
555fda93-120d-4da4-a7fc-93baebdeb728	P53	-
557726e3-f5eb-42f6-beaf-05b7757dfc2c	HER2(IHC)	-
557793c0-1efa-4af0-a904-8f37e344e7fa	HER2(IHC)	++
55830a99-1bc6-41ed-9b72-3582956e0e49	P53	-
5589dc9f-c967-4efc-a4ce-663993eba75d	P53	+	1
558e30bd-803b-44ed-ad0e-4470c3b966e0	P53	-
559e5bd1-2217-4bf1-bc93-3d7cc278f080	ER	+
55ac0d3c-ec22-46a5-8970-8d7fe62f0e71	HER2(IHC)	-
55df1870-57a4-4896-9085-22fd26450ba3	Ki-67	+	30
55e0dc53-0793-4abe-baf4-5e1a822fc2df	P53	+	2
55e7543b-bf16-4bbd-bb1c-3882c52002d4	P53		5
5614e640-6cc3-4807-8587-3f042675d749	Ki-67		20
56358c6b-30a0-4b74-93bb-90ab6facc97a	PR	-
563a4ca1-2892-40af-8c65-b9ca43f7c429	ER	+
565b9756-ecb7-476a-a4c9-d6327be8fcbd	PR	+
566284bb-d7e0-4a6c-910c-34e044678e24	HER2(IHC)	-
5678a25b-2053-4634-9a82-ad9170debf61	PR	+
567b9a92-a242-4d5c-8c8d-5fb05f2d1e10	Ki-67	+	20
568b01b6-462e-416b-9b80-8f2a64546d13	PR	++
56af508a-4e16-4665-8a46-c44d5661c933	EMA	+
56ea6a7e-e030-4651-b486-6e5fc2cd4373	PR	-
57011a39-c10f-4c36-87d3-31ac410f1eb0	ER	-
57170d49-ce77-4cb5-a79f-fa4b307df246	HER2(FISH)	-
571c612c-1f55-49a2-b420-e1bf1463d4a1	PR	++
5736b182-4b0e-4ea9-b0cb-4109726771ce	CD117	-
57532714-c402-4578-ae40-e8411a904688	Ki-67	+	30
575c0028-ea5e-4bc2-91bf-3a129f881adf	HER2(IHC)
57769a79-91da-4d55-b685-01697b52903d	PR	+
5776e42c-aacf-4248-8448-fc6142f23b4c	ER	+
5789ac65-9417-4b96-8c21-ab3cd0d58e16	ER	++
57b27fcf-ce69-49ff-a975-81d139f669d3	ER	-
57d24aff-bc3e-4133-8c02-e8f6742a3ae7	PR	-
57fa67bc-2414-44e5-bbd5-15eea84a15b7	P53	-
5808a07a-79df-4f19-bbfa-7c3a5e9d1be1	ER	-
580bf540-3e9e-4df9-afa3-2ebdbe9850b8	ER	-
580fd17c-5ce4-48cd-9f5d-901568688f71	Ki-67		17
58162023-3db3-4114-9aef-7fda3140d6d5	P53	-
581f5daa-ef84-4e29-8e85-6e889efeb5aa	PCNA	+++
584dd8ca-5dc6-4402-92e9-e89ea6781493	ER	++
585f8c24-2608-45d4-bc0f-655ae5b95112	HER2(IHC)	-
587c8b24-7770-4db2-b0b0-5485bfe1dd9a	PCNA	+
587fe1c0-b62c-499c-af36-3ed7a6067ad6	PR	--
5885ac8b-b600-40fa-a293-de2b59fc2742	PCNA	++
588d4f3e-f773-4f93-a073-032f86835679	P53	+
58975e23-c5a2-4408-84fb-91bf727ade8c	PR	-
5897a8fd-eb38-4de1-b8f3-217cc89feb5b	ER	++
58ae6527-fa72-4b8a-8120-1ba314ea9590	Ki-67	+	1
58c1b77e-578d-4377-81b6-296150e0366a	Ki-67	+	5
58cd84b6-dce8-4ff2-a61b-6eab3aeab522	ER	-
58e2ef86-d3c3-42e3-b9bf-9ae0cb1fea29	Ki-67	+	50
58ff38cb-e4b5-45d8-b3be-9090a1400ccf	PCNA	++
5911573e-6dad-4477-bd3e-7eb780782d1c	PR	-
5916fc48-0c18-4011-8cab-3d7f8de1f7a7	ER	+
5966620f-0960-4b9b-8e2e-70825c936b0c	HER2(IHC)	-
596b2ff2-f1da-47de-ad04-1ded876c1561	PR	++
597e378c-f003-4c5f-b8c3-d5bd1bf576fb	Ki-67	+	30
599f8b12-049b-4cc7-a15d-52736880893b	PCNA	++
59b03313-159d-4c6b-a9eb-78e1e94a083f	P53	-
59b04973-a22a-4d7f-9881-0df296631996	P53	+	80
59c16ec6-34d2-48ab-b2ff-a646abda25d1	ER	-
59cdf615-8166-49ae-8463-824dd48cc079	ER	+
59d1aaef-52f8-46bb-be5b-3d0ef6665c23	HER2(CISH)
59f9f681-c2aa-4c9b-b577-7a6af2f8a2c1	Ki-67	-
5a096b1a-1611-40e1-aac6-f392e25e27aa	PR	+
5a13af43-7a9d-44ca-b598-7b6176d820d0	EMA	+
5a1826bf-2c86-4262-aedf-2df6e661fd26	ER	++
5a1dff40-094b-4685-9eed-13458e2957e1	Ki-67	+	30
5a2a5307-a2e0-4ff8-a99b-2e0277bef4d8	Ki-67	+	5
5a388c75-1079-4c72-b4f9-0ace2c48a96d	PR	++
5a553ebf-97b7-4da0-9887-3e1a5d5e4116	CK	+
5a561a35-fee5-47c1-a50d-d63fb5532a5f	ER	-
5a6165dc-e8b0-48c8-8d12-9ec52b3e9a74	HER2(IHC)	++
5a64d1f0-8dcc-4249-bdfd-fd55428ac62a	HER2(IHC)	-
5a690300-785c-462e-9e7b-25104649db61	PR	-
5a6f32d7-e9e5-496f-9283-9d937811387e	HER2(IHC)	++
5a88a1fc-8693-4d7a-8f0b-361a139e9caf	PR	-
5aadae84-85df-4d97-90b6-570ec7e96459	ER	+
5aaf798f-d8a4-4cc0-87d7-28548677dae1	HER2(IHC)	+
5ad3405f-a649-461c-8329-32c3a682c57f	PR	++
5ada3a22-d8d4-414a-8760-b9f6c91eb468	HER2(IHC)	+	3
5adb98b6-c1ee-473f-85e2-6ffb228a0b86	Ki-67	+	0.02
5addafd7-ef9e-419e-a61f-2b13476d24f2	Ki-67	+	10
5b0c51a8-03a6-4fb4-adc3-0accd43ab0bc	P53	-
5b2735ec-e1bf-4643-ad2e-888afaf6f6e4	Ki-67	+	1
5b286b80-d9c4-45cf-9198-533e01d41610	P53	+	80
5b299215-0aaf-40f8-8f78-8ce9f92cdac6	HER2(IHC)	-
5b3fd6cf-7467-47a5-ab60-9efd0fc34c1d	ER	-
5b493204-7a9b-4bc4-9ee4-27ece131fd3e	ER	+
5b49b21b-3987-4f80-826b-488d2875d8b5	CK	+
5b4e4283-a5e2-437e-87c6-81ec6ceade54	PCNA	++
5b55e756-7e4a-47b8-92fb-ceba9d7ae05a	ER	++
5b9e759f-a179-47c9-bb3d-068b9553b576	PR	+
5ba0799e-8bda-43ed-9e45-b3d423dafe25	ER	++
5bac3544-4b3c-4959-80d3-e6a378a2041d	Ki-67	+	40
5bb172a8-4861-4427-952d-dd44b298e64d	Ki-67	+	5
5bc6e12a-ae39-4da5-841b-606a9fbfa00c	k167	-
5bc79567-dbbf-4a6c-96bf-53d69927330c	HER2(IHC)	+++
5bcb38d0-e9a3-4064-895a-cac5bf5ef366	ER	-
5be4557f-7e2a-4470-92e6-7f72330a63e8	PCNA	+	60
5be6a811-d679-41ab-9d99-c2c09826bd2f	Syn	+
5be9930a-63a0-4118-acc8-2360d089c9a4	ER	++
5bf3b5e1-61d5-41f5-9fd1-8ad005971b22	CK	+
5bf89bf8-8fac-4c42-90a7-76ecf61db8c1	PR	-
5bfc93c0-7af5-4639-b284-45b9121834e2	ER	++
5c0ae1ba-f446-4002-b752-796d3e94321f	HER2(IHC)	+
5c0f746a-e915-4a20-b594-b127a7bb91c4	ER	-
5c30c508-d0a2-470f-8ead-184e2d006b83	HER2(IHC)	+++
5c33b50b-fa08-4633-9c07-76d697b209b5	ER	-
5c4cc37a-5cbb-4510-bc3d-9c3772fb554f	HER2(IHC)	+
5c524369-9a4d-4897-8bcd-88a869326a0d	ER	+
5c755fa6-f646-411a-99fd-14da882fe7e2	P53	+	1
5c848ed0-cb37-4c3f-ba01-877d994e4b50	ER	+
5c855768-3c46-4bfb-a9a9-92fe0cb8ce68	ER	-
5c9380b7-bb51-4363-a72b-816bf6cb7fcf	Ki-67	+	10
5cc4dc8b-3492-4f9e-b26d-06793d3afcb2	HER2(IHC)	-
5cd6bd32-dde7-40fc-b3a6-0db1adb63318	PCNA	+++
5cd98475-e001-4f36-bbcf-254ec0d4ebcb	PR	+
5cdef8f9-6990-4ae8-ab4a-b947a20f5491	PCNA	++
5cf5f356-d602-44a0-921b-a8ccbf82a63a	CD20	-
5d013d6f-6140-4d74-b96a-d9d9369f3cf8	PR	+++
5d08f72a-d900-4435-a259-09bde22eb75c	P53	-
5d0bd8f9-2316-479d-a1d5-a8e62b1ce239	P53	+
5d0f4453-8143-418b-8ebb-793ea313a444	PCNA	+
5d12876f-8cc6-4655-8c76-62010097c55e	PCNA	+
5d394b9f-d52a-4610-ac07-dd15dfc237c3	PR	++
5d3d8f34-5c3e-4bc9-a98c-9b1efe8d877d	P53	+	80
5d3e2f18-fa5c-45fa-8419-1e654068739b	ER	+
5d5dab3e-949b-4d5e-862f-0e4f7e10d589	PCNA	+
5d6bbc30-7d9e-4174-8c41-2c8751c3621c	PCNA	+
5d729d82-540a-4603-bbff-6b5f5d161f1d	PCNA	+
5d7c237a-2b82-474a-9d8f-02d51a798d41	ER	-
5d903631-5c0d-4a5a-b508-00f0860a1670	P53	-
5da92bbe-f197-407a-803a-0a66d3576cc6	PR	-
5dbe0b5a-e7dd-4914-83c7-d474e2e7e9d1	Ki-67	+	40
5dc75463-7ab1-4c34-a273-8192667c2fe3	ER	++
5dde11d2-3420-42c7-acb0-6dc0104626bc	ER	+
5de66641-5958-4ae8-84fb-21eb41671329	Ki-67	+	10
5e0e20f8-6d88-4761-b276-70c36b609b49	PR	++
5e179de6-a383-40c5-93e0-771f9fe41ce1	HER2(IHC)	+++
5e29fa66-d780-4e96-be01-e5a6be801de3	ER	-
5e30ae69-c9c9-443b-94a5-b97139f438f2	ER	++
5e30bc73-393d-4552-9198-c370166b432c	ER	-
5e3f4c3c-4104-4fd7-b6d9-9dbb766127c7	ER	-
5e508431-dd41-4555-a6e6-fe5b4f2c1e74	HER2(IHC)	-
5e5a3f21-23d7-4da9-8c9a-5fdb4c17e55c	Ki-67	+	40
5e5aeda1-a6b0-4c7a-a0ca-0d9651c868e9	P53	+	3
5e6c69f1-caeb-4e1e-9d1f-fe8d0abcb70c	HER2(IHC)	+
5e765321-aad8-4efd-8849-c695efc9c9a0	PCNA	++
5ea1c713-cc56-4b37-a615-b01ec44955f7	P53	+	80
5ead3c57-771c-41c5-9ae9-2260f09e7caf	PR	++
5ec09109-74a1-40d8-891c-c2de561b335b	ER	+
5eeba38e-507b-4ddb-ab3e-a7258d284f1e	PR	-
5eed224c-a76c-416b-a10b-ff7b8b162d45	HER2(IHC)	-
5ef088ae-33c3-401b-9115-9a78be6e2076	ER	++
5ef53e9f-0724-4304-8ceb-0ce6809b7e16	P53	-
5ef94e5c-23fe-4aba-a815-6c24a408b651	PR	+++
5effb2d0-5f02-45f3-814c-4bc5e2336fe3	Ki-67	+	0.5
5f1bdf04-31c6-4953-9c3e-2a9f606906f8	HER2(IHC)	-
5f1e22eb-109b-4380-a0f2-5dbb502a858e	Ki-67	+	50
5f230271-64b5-44d5-b6ff-ba3f1f467b06	ER	++
5f24d396-c140-4ce2-a58e-a83ea93f121f	HER2(IHC)	-
5f2d1124-7d46-4a38-897d-8f527b7fda2e	Ki-67	+	0.02
5f4a1907-2475-4358-9ccd-2594a6fe51b4	HER2(IHC)	-
5f733ccd-2981-4683-b98e-56f9a2393b17	ER	+
5f7f27ae-76f4-4188-9ddb-55c760839e9c	P53	+	1
5f88c0ae-bf53-4290-9848-b1e2c698f619	PR	-
5f8e6279-b945-4856-9b20-3ce4b888c39d	HER2(IHC)	-
5f931f10-c13e-4122-81e4-b49594ed4680	Ki-67	+	50
5f9c6b4b-c7df-4217-a519-940713a8c6e1	PR	+
5faf5cd7-0936-49fb-acb0-35b98001332b	PR	+
5fbcb2f4-5362-4c06-8790-c490321440b9	HER2(IHC)	+++
5fce680c-5777-457d-b1eb-7246a76b578e	P53	+	3
5fd0777d-6e14-4a4d-8842-eea5f3a06f4a	ER	+++
5fda2bed-4558-4a5e-bc38-8f134c3d4f9d	Ki-67	+	50
5fe49abf-4026-4c54-ae71-53d5cc7bc287	ER	-
5ffb47e6-5e6b-47bf-9a95-9dbe00d95350	PR	-
5ffcc08f-7793-4acd-89ca-544ba1d3bfc9	HER2(IHC)	-
600553af-12eb-482d-855e-de1550e0be88	PR	+++
601a8326-32b2-4b81-b057-53b0d17a2736	P53	-
601f2813-2ef8-42a5-862d-cc23d067d9fd	Ki-67	-
60222b3a-a2ab-4477-98f6-7ad4be0cb7b3	HER2(IHC)	-
603b2c48-bf92-457c-9ae6-b039a800418f	ER	+++
60511f0f-a0d8-4e51-bc54-8e79d7129e93	P53	-
607930df-f1e1-4960-8d56-e5299b4b3faa	PR	-
608dc37a-c8c1-433d-a07f-3ceef3cb16c2	P53	-
60aad467-37aa-4de9-8511-1983fca5503d	P53	+	80
60ac0908-e2cb-43b6-a487-50bdc1ac1bec	KI-67	(+)90%
60ccd03d-0746-422e-81ed-695692cd9f97	PR	-
60deee73-0ba3-4213-824b-fa2428066eda	HER2(IHC)	-
60e7e6f6-ce4c-4374-953e-37c9b528749e	PCNA	++
60f2218c-ec41-4a40-b22f-3965135ab1dd	ER	++
61157b06-c059-4cf7-9713-5b93c309dcd2	HER2(IHC)	-
61547e5a-212e-4d8d-8668-ca94c76ed738	P53		1
61569243-737b-41fb-91bc-6f94a511e5c9	ER	++
61672e63-6fff-4966-950b-7adc96811363	PR	++
61690428-6c9d-4e0e-bcf0-1a27d2d3f43c	Ki-67		50
617d93d9-d8b4-495b-9840-88dfcf5e8315	PR	+
6189ab68-5576-4359-a9c5-6d692728b2c3	HER2(IHC)	++
6195c798-f87a-48c9-87c4-8a5e429a02d4	P53	+	60
619dfda8-0346-46c0-afd9-a682bd36e02d	ER	-
61a3fab8-3a30-41ba-b1fb-4e66f70b7088	P53	-
61ab3cde-5ed9-4fdc-b824-75b385e0edea	P53	-
61b0de2f-e33d-4b6e-9ffd-80d5793c73a1	PR	-
61c49a68-d83f-40c0-88d9-7826c53b5e96	P53	+	5
61d45330-ea66-49c0-8976-58bd315301d3	Ki-67	+	10
61e3dd2a-1155-472a-a08c-d4aae1ca08c4	Ki-67	-
620231ea-7782-4044-9075-b1ebe98c6038	HER2(IHC)	-
620f635c-c785-4a81-81ae-762f7a0f6399	PR	+
62282620-c8c4-463a-8c62-007f75351283	PR	-
623832dc-a85c-4446-9c66-190c0db19ae6	P53	-
623eddd0-6d00-452c-bd86-22357b50d23f	HER2(IHC)	+
623f525d-d115-4f5f-a52f-da78bade392d	P63	+
624d408b-d917-4056-932d-8a2c2e0335d2	PCNA	+
624e64e9-6c8c-4c06-96ef-1b24960dfec4	P53	+	95
6254065d-b213-44a6-8c20-13fc446224f7	ER	+
628fe6de-7bb8-4906-ba3c-97806f1217b3	PR	+
62abef4e-2e19-4a33-8085-638e532dca25	PR	++
62b33f78-5275-4965-b01e-f977cedcdbfd	HER2(IHC)	-
62c0be04-2f4e-445f-9883-128d0ab7c769	P53	-
62c2ae29-0db5-4876-b9f6-eb9b410cf15d	Ki-67	+	60
62c3a808-ecde-41bb-a2e2-e15d0d941e2d	Ki-67	+	20
62c8f335-c487-459f-8927-4a44ad5c4697	ER	-
62cbb16a-82c2-484c-934b-3a433962e7e0	Ki-67	+	10
62cdd483-3f6e-4cf2-b9a9-79de945856f2	Ki-67	+	8
62d4cdc2-f8fe-460c-924f-764f2e8b2632	HER2(IHC)	-
62e9ee8a-7a7d-44aa-818b-f4ffe57bee23	Ki-67	+	20
6303f566-fbe7-432e-8064-47c31b704a49	ER	+
630bee17-6ee7-4c16-bb12-3b91cf35f359	ER	+
6328b8af-beec-4954-bd19-d26cb0c3b986	ER	+
63305ab1-ec21-4122-a1b8-c18a1939e7b9	PR	-
6334b38c-bb09-4afe-b362-74895cd204a1	HER2(IHC)	-
6335e3ce-f523-4813-8a33-631b124a0afa	PCNA	+	60
6368b2f4-a536-43b5-a7fc-d4c35de40a8e	ER	-
636985e4-28c2-4135-8d5c-366627e0535c	HER2(FISH)
637910d6-34f4-4f00-be3d-d0406e5741d2	ER	-
63a57b37-7e25-4db2-a67a-4d4aa08c6fa2	Ki-67	+	5
63ac80ba-f365-4618-90fc-58c6dd2f7462	PR	+
63d66177-5e66-49ae-b871-e1066da43bec	PR	-
64080f4c-ba17-4d57-9bfe-070eecdb5050	P53	+	1
641b115e-b990-4b14-886c-fd0c668f1c97	P53	-
6420897f-51f5-4e01-87d1-372015d95e14	PR	+++
643627e5-ecc5-4fa7-aae0-d4cf47e55091	PR	+
6451bfc2-a2a2-4e78-8ffb-fba7a1e3b42e	ER	++
646c7d6d-e72e-4c09-a708-1b2647cbd8f5	ER	-
64794224-9027-4fe3-8273-bd7d7be5a282	HER2(IHC)	-
6496d47a-09b0-4936-b204-f95ca2c43219	P53	-
649a510d-b894-4995-b272-860f659d8e5d	P53		30
649cb55b-f823-4d50-a4e5-d81c99186c4d	P53		5
64af4a85-8e0d-4db7-859a-f83b9f5acad6	PR	+
64be29ce-e811-4e1a-964d-2e78660f149a	HER2(IHC)	+
64cd73bc-81b8-43e4-bf02-95a86dd97108	PR	-
64e2ca05-50ba-4015-ac8d-22b4d153a185	ER	++
64e83345-a686-4433-bf1b-74282e68bf57	P53	+	80
650410b2-e6e2-4469-b5cd-3c32bfb5f57a	HER2(IHC)	+++
650d16cf-2c44-4d6f-b835-e8bd34840e41	PR	+
65129b2c-888d-4e07-b98d-0246e218ea14	Ki-67	+	8
65148866-4b89-456a-8d54-19bad29204f4	ER	+
65176619-5786-473f-8b34-10bee03cd943	P53	-
65235fca-104c-4038-8a88-c26e7dc46639	HER2(IHC)	-
65385061-f6fc-4a26-85e7-42f7344844f2	Ki-67	+	70
654347ab-ebab-4853-86ea-e373a60a0845	P53	+	90
656d3083-83f1-4a37-b870-6f5b2220eebf	ER	-
657131f6-ff49-4c83-8bd9-2b6ded6aee59	Ki-67	+	10
6578204e-23c8-44a6-be04-3ad92f46796e	ER	-
65a4df6f-7f9d-4492-b8a9-2b0ab294dfd4	P53	-
65a68eff-c746-45cc-9be6-4cfa230b6dca	PR	++
65d701af-5700-4218-8655-2d74dbdbf86c	Ki-67	+	30
65d837df-0b23-4fac-b04e-6a0e1445c17c	HER2(IHC)	-
65dec901-d0d7-417e-82e0-2f981f7ab712	P53	+	0.01
65dfa41f-cf63-4814-9ebd-3b9f0c67d6cc	PR	++
65fd1ece-5312-4d7b-b985-cb10c77e16a9	ER	+
6605e0de-f66f-4875-8c24-cd546350f324	ER	+
6606b8a7-d34a-4ddd-8113-50c013190293	PR	+++
66243178-b056-46ae-bdce-8b2da2576785	PR	+++
662c7a73-9630-4174-8c61-77036214cc0f	E-cad	-
663289e9-d06f-4c37-afea-47e76950084d	P53
6639113a-d0ae-44c1-9066-9ea5061018b6	P53	-
665bcec1-becc-415f-90e1-ef667bd49e8e	PR	--
665ee5a4-4874-4ad4-9bd4-2af8d6baed05	HER2(IHC)	+
6681a3a9-8050-4e7c-a165-447440b45eae	ER	+
6687e835-d894-4bbe-ad40-190fe91ea9f1	ER	+
668dbb80-6de4-4b89-96d4-1250b73c9da3	E-Cad	-
66a53568-f16f-46d7-9f0f-e35a29b033ef	PR	++
66bbfa33-f20a-4eb4-8fe4-69cee83a3eb2	Ki-67	+	70
66d08cf1-7620-41fc-b8b3-14f1141e6088	Ki-67		30
66ed735c-ba12-4eb6-8569-c08f8908f537	ER	+
66f3bd1e-9382-441a-9853-e8487f270ebe	P53	+	30
670b706a-872d-4999-a0e4-fc73b83c0f13	CK14	-
671879c7-b78f-46d1-94b2-a99590017e31	PCNA	++
675a13fc-2f82-4dfd-a5d8-e25de1f6fbf6	Ki-67	+	20
675df241-d4e3-4193-b09e-f2f13eca14a1	HER2(IHC)	+
67666136-6ff9-449a-81a4-0946d33ac4db	P53	-
6775e41e-daa4-469f-ba93-fc31ab6f6655	ER	+++
6788cda5-0370-420d-9555-98b840b14f19	P53	+	20
679a390d-20f4-40a3-baf5-0d676d76f46f	ER	+
679bf51f-f0b5-4ee3-9a62-0693718b874e	HER2(IHC)	++
679fab9d-324a-4627-b0fc-260f875cae41	P53	+	80
67cdeb09-5010-4000-94cd-2ab4b586c56e	PR	+
67e3ca3f-6643-47b8-baae-1bec10206904	PR	-
67fa16b8-274f-4f19-ace4-bb8d0220fdbf	HER2(IHC)	-
68114e58-2248-43d8-a178-a3f55f90ee91	ER	+++
6812ca4a-d5a9-4856-a339-24c98d7905ed	ER	++
682779b1-0286-48f8-9535-547fd6b57d03	HER2(IHC)	+
6830b9a1-bb0b-4bf5-a997-abba61a3d389	HER2(IHC)	++
68352d1d-7349-4471-8521-af3b3a5193ae	PR	-
683c5486-1e38-42c6-a561-d2aeb15a9d33	E-Cad	+
68440449-3c24-4f65-b297-ad7c0e513545	PCNA	+++
6851a858-1327-44d2-b3e8-b77d1da2df79	Ki-67	+	20
685a077b-fc25-4f78-80ff-4d530cb980c8	HER2(IHC)	-
685defb9-d8dd-406a-8354-4a9a5086a77d	PR	+
686be935-6ba5-4b1c-8737-0cdfd85430cc	ER	-
6879c365-7157-49df-8716-7d510ded1c43	ER	+
689a5973-e67a-4a89-b227-9b05661c78b9	PR	+
68a9db02-7524-4673-9a22-a4f215bf894a	CK	+
68b79266-17b5-4241-8289-8ff17a961f46	ER	-
68b9d2dd-a96c-4e9a-8b03-8dbb3c907f54	ER	+
68c0e371-020a-4625-aa65-16ee86201755	PR	++
68d2ac36-6396-4ea9-934f-35291219d334	PR	-
68e87ae0-6a88-4818-9ce2-9118632df09b	Ki-67	+	1
68ea737d-0638-4286-99a8-2ea7afc9b336	ER	+++
68f2043c-0e38-4e41-a35c-c12472644e26	ER	++
68fbc422-a991-4b3d-883c-730698ca350a	PR	+
69125edd-05da-46aa-9f87-d5fad3a81926	Ki-67	+	80
6939f466-967c-4166-b78d-4ac9f8101474	ER	-
693ba916-6b97-4b3d-97dc-6659eb02bf62	HER2(IHC)	++
694a7558-695c-4eaf-80be-4a5b18b14c6f	PR	-
6953f141-f505-497b-be40-29199341595d	Ki-67	+	30
6962d9e9-acd6-435a-8300-35f1eb25fc7c	PR	-
69781f7b-039f-4d9d-8209-7ecf90bb6ac6	PR	-
6980e2e5-4436-4dd8-b751-9ddb176a045e	Ki-67	+	20
699b51ef-e934-41a1-8448-5866fbf8806e	Cga	+
699bf820-fcd0-42ba-92d5-456859fb63a1	高分子CK	+
69be2e2d-7fc3-491a-b3ae-5810e65e84a0	Ki-67	+	10
69d1fd35-8c34-4445-95ba-e59181bc1ffb	HER2(IHC)	-
69df3f68-40e4-44d8-b4b8-a98409c63c6e	NSE	+
69e171bb-afaf-4bf4-8dae-a8ee5c538888	PR	+
69e6d24c-25d5-4f5f-afe3-3f9dded9fcf4	HER2(IHC)	+++
6a00bef0-20b1-44c5-bb34-5d803988e9dd	P53	+	80
6a121a2c-742b-4179-841d-5b9216635815	Ki-67	+	3
6a13ff0d-9ea9-4730-a6de-aeef23d95f61	Ki-67	-
6a19d083-1341-47ed-b2a9-ed14586fcc4e	P53	-
6a2f6aab-2fe3-4a7b-abb4-9220715406e1	HER2(IHC)	-
6a31000e-4148-4e41-88f4-6185b7a37793	P53	-
6a34f0e7-beb5-4113-9acb-d5bdeadce22c	PR	-
6a361412-6133-4ede-96f6-1cc2e496dd9f	PR	++
6a46750b-e03a-4659-a281-70a3156989db	HER2(IHC)	-
6a47eefa-d3c5-40d8-9138-a3172f788d2c	HER2(IHC)	-
6a4a98d1-3f4a-4173-a64e-628759213056	ER	+
6a52213a-be5e-4d2b-b6dc-64e43a640c7d	Ki-67	+	20
6a589f47-141a-4be8-85d6-d9c0d1f32621	HER2(IHC)	+
6a6848d7-1271-408c-bbdd-820db58940ef	Ki-67	+	70
6a685031-7a5f-4df5-95cc-fa43b176d8cd	ER	+++
6a7d485e-7126-4159-a72d-6c7419feb3e5	Ki-67	+	20
6ac333bd-bd0b-4213-b3ab-60b8f8f93cf5	ER	-
6ad2e6be-ab1a-41b1-a6e9-fb4fd7f1ec67	P53	+	5
6ae1fc36-282e-43e3-aae2-38798be19d4b	PCNA	++
6ae8134e-78b4-48a1-835a-730a10319b47	PR	++
6af07256-d379-4845-8bad-3dd965f94e62	ER	-
6b062b17-929a-4194-b528-b4dd69e436b6	HER2(IHC)	-
6b1c347d-f488-43c1-9e99-8e9454f6556d	P53	+	0.4
6b202f2e-ac17-4e45-be74-b35c2bfe5ded	E-cad	+
6b2da789-6ec7-46e9-b32c-7a23b564ea32	ER	+
6b47c8ac-e2fc-44a7-a0fb-5b58855636c0	P53	+	15
6b49d51c-e2f7-4ef1-aa62-9ca5ff302e43	HER2(IHC)	+
6b53ca1c-aea3-4ea8-869e-2496e2500d2b	PCNA	++
6b559d12-ec09-48ef-abb7-8704ac80a8ef	PR	++
6b55ac51-7b11-441a-859e-af3589ec5b66	PR	+
6b62bf78-2e43-4fe7-b7c3-8cc9c36bf1ff	P53	+	40
6b6cba91-2c2d-4c2f-88de-ad093efbc688	PR	+++
6b7019b5-5434-4cdc-b491-7596bd4b84dc	ER	-
6b80c14b-c5f9-42ce-8ba7-0919e7530f77	PR	-
6b8cf363-e403-4309-8445-fa924defe9d5	ER	-
6b8f7f4c-a52f-4777-8e48-68bcc829c5a0	HER2(IHC)	-
6b91ed9d-c611-49da-9a64-26214a0f6a00	HER2(IHC)	++
6b952031-a8e0-403f-b8e1-a0aecb5e4862	P53	+	60
6b970b76-4786-4ff2-a6a3-1815a1de3183	PR	-
6ba92bea-bac6-49b3-8397-8eb79c391c34	CK5/6	-
6ba9adfe-e0f5-4328-b3fe-b53ca10def88	Ki-67		<5
6bcf8424-9a61-4f65-b0a3-4fc836eaee95	P53	+	50
6bebea87-0ad8-4ecd-9b9e-25e1977aae41	HER2(IHC)	-
6c03d7b0-3696-4677-bbef-b54372dbd14d	ER	-
6c17c5d2-181a-480a-b212-b0b0b91107c3	PCNA	+
6c216382-384b-4551-9cd0-d1cc412c5b1c	P53	-
6c21a871-ce01-42b3-9880-ea21953c97e3	PCNA	++
6c26b694-b5ec-4f19-8e34-402feff355a6	Ki-67	+	0.1
6c3423d2-cfc7-4be4-92d1-5a71c215fa7c	PR	+
6c43354c-08b0-419d-8ad6-7a1c0796015e	P53	+	80
6c6b94c0-80e2-4efa-98bd-67b5d11556a4	HER2(IHC)	-
6c6f6028-8018-404a-a298-282534e86f75	KI-67	(+)15%
6c96b87c-51f4-4aad-b056-1a21a75299d8	ER	--
6ced99d4-dad2-4378-8c4d-784c4168ab2e	Ki-67	+	10
6d1427c4-8ae5-43c8-b17a-3b390660ce39	Ki-67	+	50
6d2c1d98-19d0-4aaf-a40c-0cc8a0791a49	PR	++
6d2e23e9-e773-4f75-9ab2-1faef7fbf1e3	ER	-
6d31c310-a998-41d6-89e6-502b55a45155	PR	-
6d3b8e25-2192-4007-8e51-bb8ed2b9770e	PR	-
6d472e0d-3f8f-41b0-b817-5a36eebcd2c3	HER2(IHC)	+
6d4bf597-ec4b-47dd-98f1-1c7a6f53ad74	ER	++
6d55ad64-ed6e-44eb-adb0-2564aa6b0cc8	P53	+
6d582fc6-8e5a-4b35-9699-34e45c3fb78c	P53	-
6d703bb2-a1bc-41fa-a1e6-9441c7d0bd8d	Ki-67	+	50
6d7ec757-45e8-4453-b405-fc40803a7499	PR	++
6dcdf547-fbcb-47c2-8ec7-a330bdb77cc3	HER2(IHC)	-
6ddf2901-a36f-4449-8ae0-6e194841399e	Ki-67	+
6e14e015-d5e4-4a4a-ba8f-103f88c48bfd	PR	-
6e14f667-63cd-4006-b15e-b7a867b6588f	ER	++
6e2828e2-5761-40ee-9aca-79143f4f2315	ER	--
6e3d96c2-b2b0-4538-8353-2f3ba440278e	HER2(IHC)	-
6e472886-3ca0-47fa-9fdc-bf5cbfaca577	PR	-
6e56b60f-a8af-495e-adb7-1411e1921ff1	P53	+	5
6e73ad18-608a-4383-ad1e-7604d26246e1	ER	+++
6e900558-931f-479f-9242-b97e46e715c4	P53	+	1
6e94ef30-d150-4222-b139-e7e55e9586bb	ER	+
6e9f7f66-42ed-4a6d-a3c6-5d8668317cb3	PR	++
6eae387e-02bc-420f-8fb5-866395f5774d	HER2(FISH)
6eb553ad-fba9-49de-a195-0306dab957df	P53	+	80
6ebf3bf9-2c46-4310-be01-3020b0a4b6cd	P53		-
6ec0b769-5741-4fb5-97c5-1a4349f44bed	E-calherin	+
6eca8c4b-62ea-42ad-8ddd-ba194351ed75	actin	+
6efbbd7d-d228-462f-825f-bae9ff97df67	P53	+	50
6f068f6e-92ff-4db0-a8bb-172f2cc14c30	HER2(IHC)	-
6f1153f6-c014-4943-a85c-2b2173719adc		+	3
6f1ef5ea-74fb-4bfc-a006-7663a8c4ba7b	PCNA	++
6f2f51cb-d919-44a5-959c-f6b35596659a	Ki-67	+	70
6f44786e-27ed-4e4d-a4cf-a318a688c927	PCNA	+
6f472149-47f0-49e5-9f7d-cd8295270ea5	HER2(IHC)	-
6f48400b-9bb0-4555-b656-55d29416987c	P53	-
6f5e60cb-524d-4f61-b2e3-e4052b6db75e	PR	+
6f6f3a26-45e1-48d2-a328-0a57c94a273d	PR	-
6f73760e-e15b-41b7-9984-fc76b1eb344c	HER2(IHC)	+
6f918149-3e56-4b1e-8600-35f5634d31e4	ER	++
6f941218-e3b6-4ece-9832-4616f8016b2f	PR	+++
6f959486-915e-42db-8737-c98b79d32fd2	HER2(IHC)	-
6f964b41-a44b-4d38-bc82-3c130e9f7eb8	P53	+	80
6fa850e0-2319-42b5-85bb-2841cfec9990	HER2(IHC)	-
6faf0428-e9aa-438b-ae95-b5cc7526fc7a	ER	-
6faf922f-dd14-40e0-aba3-b748974256a9	P53	+	70
6fc12aac-26d5-4386-beb7-6c19dfec1a90	Ki-67		20
6fcdf6e5-c63a-4ba7-8a55-6dbb4ff44b46	ER	+
6fce2109-eeb1-47cd-ad1a-50d1e665df02	PR	++
6febc4e7-fe0f-4fb7-84ec-d7084a719d39	ER	++
6fee60be-6045-4dbe-b367-118577d77f4a	ER	+
700593cd-1e3a-4291-960a-455d32598c9d	P53	+	80
70184a17-4745-442b-95f8-4baa26f9b0d7	PR	+
7020a540-38d3-41bc-ac73-cf2986a0a6c1	P53	+	5
70280629-2481-43f0-83dd-8259a9c60773	PCNA	++
703b5edb-e199-46f2-851c-fa878c4587f0	P53	-
7055f567-adf6-4d6b-ae01-f5ae6d3b3800	PR	-
707a5c4a-b333-4bc1-9b11-a7c62ae0657e	PR	++
708651b8-56b3-4a23-9f03-047901dc0e43	ER	+++
70a4d526-a080-4d56-88a6-b32e4c568bd1	PR	++
70a4e7d6-d33d-4125-8303-7945cd9edbf6	ER	++
70bf3019-338e-449c-be2f-c0ca1d073501	HER2(IHC)	-
70d464cf-d665-42ab-99a2-476c22ab6ce3	P53	+	80
70de26b0-246b-4107-a2cf-a74589a490fd	PCNA	++
70e2a75d-45d1-4a51-8058-7df4ca9ef044	ER	+++
7107a826-a17d-48ab-b805-3ed4f49c0bc6	ER	++
7124581d-9dc3-4252-bdbe-89d70542241a	HER2(IHC)	++
7130a7f9-c908-41ff-89f2-674d8e0bc879	P53	-
7138cea7-2baf-407a-bc36-e394ae9f1c4b	Ki-67	-
714656ea-15c5-4069-8a5c-97d0492cbc3e	Ki-67	+	10
714b776d-a7cf-4a50-b8d3-7123ba609fee	PCNA	+
714eca0d-0bce-46cd-b046-fa99d4f5257f	P53	-
715b34fe-8afa-4812-97ec-625c3d073908	HER2(IHC)	-
715bd501-79e8-4727-8137-233a58753c69	P53	-
715e1a23-450f-4660-be78-821267af7b7c	PR	-
71600bfc-5fff-40a5-b414-6532fe49a373	HER2(CISH)
71835855-add5-45a9-9abe-4e10f0ad4b98	HER2(IHC)	+++
718a7b87-fa3e-46d9-a545-f680ec686125	ER	+
718baeaf-cdcc-450a-a19b-9cbde3be36b5	Ki-67	+	0.4
718e1a4f-a707-43b9-93f1-5bb32143bb89	HER2(IHC)	++
719d56a6-81d2-4eb3-afd8-ee81b8e79c0d	ER	+
71a69238-99f8-4d20-9c2a-f15f594ff847	HER2(IHC)	-
71a6b193-695d-4462-9098-12aedfc670f6	PR	++
71c2cc84-65d1-4680-af2e-2d9931028cd7	PCNA	++
71c88a6a-05b0-4f2a-934f-fc698d59608d	ER	+
71cdec3a-8bc5-4645-b37b-cea79d59c7ab	HER2(IHC)	-
71da7bb7-cfa9-40ae-bd9b-a20ef53f6c9a	P53	+	90
71ef5834-ec03-443b-9e9f-404cb6bd2e49	Ki-67	+	30
71f31ff3-235a-449e-ae93-87920db083a2	HER2(IHC)	-
720da33f-0d30-4d21-a818-b8fd5b70fe6d	PCNA	-
721b4c40-0347-4d00-90a7-0ff4f4146adb	ER	++
72288b71-cc37-471d-aeae-968ec1372df4	HER2(IHC)	++
7292d6c4-b3d2-4394-acb1-f5e672b60d0a	Ki-67	+	30
729a07c7-77e3-4c07-80e4-5e96212ab8a8	PR	++
729d6628-c7cc-4021-b21b-dc3d6c22bdd5	P53	+	0.9
72aff5b6-d2c7-4f65-a1f8-c58628f43af6	PR	+++
72c634a3-af43-4e23-a652-1bfe7739f30a	ER	-
72d0eedb-1c1a-4e74-a4f9-dc9b4e8caef4	Ki-67	+	5
72dd066a-a85f-4c01-9f22-5856d3ecd996	Ki-67	+	20
73085bb3-4f68-4ab8-a83e-91f075968a13	HER2(IHC)	+
730a46ad-c064-4859-9654-9f2cf96ffed2	HCK	-
7316992a-1d81-4eaf-b4a5-9f0c31a126cd	ER	--
7337baaf-a4d9-4270-b38c-9e90a3b55bb8	P53	+	70
733fd847-a380-49ae-845a-d338c67c2caf	PCNA	++
7358a0de-a72c-41b2-bf30-bc409a7fad33	PR	-
735a069f-580b-4f35-9648-3cc4e84ecf71	HER2(IHC)	-
737ef130-f519-4ff7-88de-53806e10e105	PR	+
7394fa3a-ccdd-41c7-91f3-f35951d6d871	Ki-67	+	80
73aaf824-f152-4e2e-b2e8-2b39d825b413	PR	++
73bf9281-4945-4357-a45a-ee1d2c3bb77e	S-100	+
73c0ba59-29a6-4bf9-aaac-bf7182478421	ER	+
73cbe6f8-965f-498a-ae53-56db102b09d7	PR	-
73d0a23a-3068-4eeb-8304-0971437e22e5	P53	+	60
73dad849-ee05-4d43-8864-1d1dd9c8e536	PCNA	+
73fe2b4b-c207-43ab-9c10-af55d9b795b5	P53	+	50
7400aca4-a141-4436-9066-12aab28bd366	CK5/6	+
740e190e-3d7c-44df-ad26-cfc7f0104071	PR	+
74559553-b769-4f05-87f6-e29736e43f2b	ER	++
74610b05-4450-41cc-95c7-fd6da629adfc	HER2(IHC)	-
7485c91c-8419-4227-9fb0-e4e05dfab88a	Ki-67	+	65
74af416d-949c-4fe1-b3a2-8cd0f6b2014d	PCNA	++
74b11d7e-1a6e-4c56-9627-4866f28e0cf8	P53	+	30
74c254d9-3bc5-4862-9f2c-728e84d6ca48	P53	-
74ccd081-ac80-4372-b5a7-95fb9846c05a	PR	-
74ced375-0a38-419e-a344-6aae516dc68f	P53	+	80
74f9bb8c-d00b-4dbe-8145-1f3cfb28f871	HER2(IHC)	-
7504e31f-c82f-41bc-a779-6ebeef725d1a	P53	+	1
751828dd-bf52-40c7-9295-217fdf6ec3ff	PR	-
7537b583-6980-4111-8708-9916443f415d	HER2(IHC)	-
754d6db8-771e-4e3d-b088-0606cba9db98	ER
7574d6fb-9e57-4ab4-bb91-7eacb6062a4d	P53	-
759ad31e-326a-453b-beaa-319e255a52ed	PCNA	+++
759b5bb2-8a84-448c-9d3a-1932e7361648	HER2(IHC)	-
75b1a9fb-e854-4322-aa09-52c6115d516c	HER2(IHC)	-
75b84f0f-25c1-4c42-8094-7ee84fc4676a	P53	+	95
75cb22bb-69f7-4992-9737-114e1b80c1f9	ER	+
760431f9-93f8-4447-99ae-f544d212b2f2	NSE	+
762464af-4f3b-44b3-95a5-f3d2dcda29f8	PR	-
763b24ef-c3b3-4ca7-b621-bf5dd1c7f2ad	PCNA	+++
76440fc7-099b-4224-b9dd-a1d20013ec81	ER	+
7644d710-020e-4a30-82be-d064825e03f6	ER	+++
766788fb-9a25-44b9-8c94-96938744a7dc	HER2(IHC)	+
766dd12a-a985-4a8d-982e-a80b2db1ce46	HER2(IHC)	++
766eccf8-c96b-4564-99ca-7e68ea29c81f	PR	+
767a84e2-931c-4724-947d-db686ca105a6	PR	++
7682ba48-69f3-4ea3-b308-60729a75146a	P53	+	0.05
76876427-6e82-4f5d-864d-5fb599732956	HER2(IHC)	+
76a8185f-67a5-4025-bd12-cc5b19b62361	PCNA	+
76ab8e45-9594-4dd0-9b9e-9f443d0c5eb6	P53	-
76c47fe3-531e-44d6-a453-17973aa0c6ad	PR	++
76f74469-38fb-4393-90a6-3ae9b78d54c8	P53	-
7721c583-dbbc-4c8f-99a8-5eb328f8d677	PR	+
772719fb-0cc1-4d81-983f-6df516f7f4f6	PCNA	-
7729b134-b6b8-48eb-a584-777f44fbd1a2	PCNA	++
773245bf-856b-4aa6-863d-35db4d7debc8	ER	-
7744eeb7-3e91-429d-a9a2-897de940ef1a	CK5/6	+
7759dcc8-996e-4b48-ac70-4c57c890a979	HER2(IHC)	-
77655755-8645-491f-919c-8552e02729ce	P53	+	10
777d046d-1f3b-492a-bbc0-205321422330	Ki-67	+	5
778ab93f-7203-4809-8b74-6bb24f1d8ef3	PR	+++
778ae24a-8d74-41ca-828b-9e5087d960f1	P53	+	10
77bcfd65-0bd5-4488-bc3f-e6276d09750b	PR	+++
77be223e-c5b7-4117-abc8-2d3e2ccb4a76	PR	+
77d6a689-2aab-408c-ac92-e49148b51269	P53		90
77e94409-6fcd-49e1-adb4-ff8d8b01ef37	P53	+	5
77f4a668-0ea0-4005-9624-8385b5d8b8d5	HER2(FISH)
77f6252d-64ba-4c3d-9122-af684705375b	P53	-
7808552e-c2d5-4c85-ad34-a000678da4c8	P53	+	<1
7808e92b-6493-48a4-b5a2-746665f4649b	ER	-
7809dbfb-7341-45aa-9cdf-78e36157bbf8	PR	+
780dbcc7-2f34-4a1a-8b6f-45855070b38d	ER	+
780fda67-0f89-4231-b039-ee83c382bfb4	HER2(IHC)	-
78162246-a982-4280-8282-ed8bc80a9031	ER	-
78226b75-be70-41cb-b82e-dff3b556afb1	ER	-
782288ee-b965-43d5-b494-46aa96e22c7a	ER	-
[truncated: 2,277 more rows]

## Sheet: Sheet5
System Number	Types of operation	Operation
00615c5d-65b0-4ef2-abfc-8d3cfeb652ba	1	1
00638d0e-ea3a-4abc-afae-df6b4a4d2804	0	0
00774f2a-04cf-4abd-9e25-7e2a442e8fe2	1	1
00b29812-71ad-4b1c-94a9-b8ffdd825c5f	3	1
00d34f6f-e3f8-477c-b18d-cb69e9d1eeb0	1	1
00dbcc43-7bef-49c4-aa52-cc87a804ba7b	1	1
016d6d4c-ac93-48cd-8fef-c979f24bf6d1	1	1
01b1ed51-e005-4b4f-bd24-dd16c8493be5	1	1
01e13ba5-4ecd-40a8-85fa-850cceb3daf6	1	1
0210c3c7-a158-460a-a692-a0177b635adf	1	1
023627d5-aa18-4be5-8384-af232c4c7e27	2	1
023b0b6e-b1da-4d37-a2c0-22dd5f475bf1	1	1
02a2a9cd-8055-4517-8e51-00dd3abcbd3f	1	1
02abff77-fe9d-4ff6-9522-2b126f82a5eb	1	1
02ca02af-2135-4e67-959c-102b6edfb22c	1	1
02e67f7a-dd6b-497e-9b84-0ef00b6d7f31	1	1
0301db3a-c1b4-40c5-8197-5a68e1d72b92	1	1
03af838e-f12f-4935-8e30-11d51526dc7e	1	1
03f6d8eb-93b2-4694-a2aa-e6ea666db127	1	1
04659975-88cd-4d25-be31-6e59820b7e5a	1	1
04a0ea81-00e5-4646-bd27-aade8fe66931	2	1
05026377-b0da-4b22-a22c-a1e6f96c14a3	1	1
051cf155-0d1d-41be-b2fd-acb2a772690e	1	1
05c9cad7-9e86-42d1-a561-d38db823796e	1	1
067f5768-a593-4503-98aa-78f808d8e858	1	1
068af34c-5588-4751-a821-2551b444dc7c	1	1
0727ed50-4b55-4202-afb8-af810b57a0ac	2	1
07377fc0-4359-4e91-9314-02d33b37805b	1	1
07462d1f-2032-48b8-bfe4-0c78de1be91b	3	1
074a834e-1965-43f0-97a6-15f739e77bd7	1	1
076081d2-0098-4bdd-8d8a-50e3b1e0babb	1	1
07db9ae4-cc6b-4051-87f6-cd5a851d07ba	1	1
07eacf6a-4423-4392-94f6-f0b1d745dedd	1	1
07eb957d-c1cd-4e50-ade9-f9c20fefecf2	1	1
0823f151-83f2-49fa-bfb0-09be941cbb03	1	1
092e33d3-93b8-44d5-bb7b-89efbded6ce8	1	1
09d67eb5-05cf-4e12-b08c-455d2f75a2c8	0	0
09f466aa-beaa-4554-9b7b-1c382fa2498c	1	1
0a7fc5a6-34e6-4878-a708-ced8788404ce	1	1
0aa474cb-d261-42ac-ace9-ec7796c61617	1	1
0ac7d276-f1e1-47eb-b912-599164682a92	0	0
0ae78455-a675-4b6c-8fc3-0cfb51614634	1	1
0b0af86c-e87a-4745-b34b-fed8a47764a0	1	1
0b5dc036-717b-49b7-8ff0-072602ccccd9	1	1
0b5fb128-7fa2-4187-950e-bb83fe76c927	1	1
0b820a66-7a16-4339-8f45-609c4517c94b	1	1
0ba87405-e95a-407d-8255-be116099e033	1	1
0bb9f2d6-bb86-4a04-a63b-e3685e39dd07	1	1
0c140fa4-01e9-43ab-9195-8db6e3dd1d9f	1	1
0c248788-36f7-466d-a1e9-334fc2cf8425	1	1
0c7fbb92-f09e-441e-b6d8-dc181e640bde	1	1
0c826f4e-dbec-4d5c-9b19-0376f7e4b397	1	1
0cd54b79-6a9e-4275-8637-8de865c2a593	1	1
0d5ba9b1-a484-4ac4-82c6-3c46f22a06be	1	1
0daeab8d-28e4-48f4-82ee-1711c36c580a	1	1
0dd668a3-a8b9-48fd-866f-0356abe8ce57	1	1
0e1a4bba-3672-4995-8594-ded7f17c4e46	1	1
0e2bd2db-5c07-4561-9bb1-a383f1255c80	1	1
0e9c1ebd-b73e-4b4a-a879-f92b5172a6d0	1	1
0fe4cd87-c365-48a2-8761-5ba418a630d0	1	1
0ff2062d-e7f1-4aa9-ae05-18082754984f	1	1
103bc5b7-78f5-4191-bf8b-a40546871365	1	1
10719309-e3c1-4760-85a8-fd4b740801f1	1	1
107be516-fc57-4135-a573-e5042a81c71b	1	1
10839be2-419e-425f-b053-8a8476d55603	1	1
10a12c48-bc2b-4be5-9d16-60d595152063	1	1
10aa02e1-8f35-449e-803e-d257ca6d04a0	1	1
10ab1de3-b5e6-4ee5-b14b-487b786f708f	1	1
10af271f-e94e-4d27-bafa-08b551ec7b11	1	1
10cc958a-4716-4613-9063-c89272d18a39	1	1
10d6eba4-0faa-4b4e-bf61-c30a93b8b85a	1	1
110a7cd4-c9ef-469f-a8b7-6a0f935a33e3	1	1
11568bf1-cda1-41f6-b91d-a0c98c3ec4b4	3	1
1156c162-c03b-41e8-9b21-88b1d699eb94	1	1
115ac962-9bac-4464-ab01-c2cd008e6b4b	1	1
11a4ff1c-8a4c-415b-8a40-4ad10a5b4a3c	3	1
11a53a00-0d57-4451-92ac-6b3d72cede93	1	1
11b9698a-929a-4d26-9614-db6edac633a1	1	1
11d7dc08-1b68-44a2-8482-22bb920ce819	1	1
12495e0e-4810-46ec-9b70-c9dcdfb3484e	1	1
125654e4-1d40-4970-b01c-9f94c823adf8	1	1
1267e99c-edf2-46f2-93d3-fd7ccefe1415	1	1
126bfe9b-8e84-4ee7-81b3-405c2ea99936	1	1
129114cc-04bf-4ec3-81e0-ee94b87e177f	1	1
12f65196-690c-490d-9d33-edc2127a7267	1	1
12f8097b-6b93-4068-9f7b-e7b99efb3c89	1	1
13279754-d281-49ef-9600-88eb94d80bae	1	1
13465e81-1907-4bf7-b827-bb7909a349ee	1	1
13734c90-1cac-41e7-8f10-4a1b42973a0c	1	1
1375d819-9d7b-4e6e-b384-f626ff92b3f0	1	1
13907845-2c35-4ce7-9950-04d9a64a9e84	1	1
13d7c4b2-1cd0-4e91-a309-da5fee299738	1	1
13e69d71-3753-4939-b288-d2a90d3c82f3	1	1
14235056-2344-47e1-a9ce-805e68a03c71	0	0
1474af1f-5bb1-4076-9670-ec284d7b8016	1	1
1579e576-9c89-4f2c-bac4-2ac90a97bff5	1	1
159b80be-ea80-44ea-8e25-095fe168e5b2	3	1
15ac0cf5-3a30-4943-a82e-70f246e42152	1	1
15e0f3f5-3403-4809-9720-4ba6b5a83284	1	1
15e818e9-73c1-4bc5-b8c6-c3a05739fe55	1	1
160858dd-f5fc-41d0-8d76-bc3c9967631f	1	1
1629b1ca-7fb2-4136-93bf-3abd9ad6d6d7	1	1
16a9dc79-0014-40fc-9418-eceb4aba402d	1	1
16f78ade-6517-4bf2-83ad-9d1b5dfec48d	1	1
17624da8-9bd5-4867-b8e6-724c9d73eae0	1	1
184c6129-e88a-4d8c-a483-d86a154ca3ea	2	1
184d9c1c-615c-4d40-be55-8f0c3c647814	1	1
18e0ab44-632c-4373-8aa8-70e4b6d8c88e	1	1
18f926df-22d7-4b74-a81a-03b3be42149a	1	1
190cd2a1-69e9-412e-a47a-501d96d28604	0	0
19b3fd5e-98fe-444f-90c2-74710422024e	1	1
19c0ffba-d1f4-47d7-9611-7b4dbaad57e0	2	1
19dc1162-9279-43e4-b22b-817bcbfdf09b	3	1
1a1c2cec-8048-433f-ad19-915bf77797a2	1	1
1a46ef37-5c68-4926-b323-8dc711a422f3	1	1
1a51a4f1-2cbf-440f-9ec9-31d3df2993ca	1	1
1a5e85e5-6e3e-413d-b0f0-67eb8c484722	1	1
1b6cae31-a6fa-4ab9-aee4-e481446a8707	1	1
1b70042f-d693-4b34-b6db-e5ca1a0f5485	3	1
1bd9936c-95d1-400e-830c-f1bfc44551d5	1	1
1bf24f80-6e65-42e0-b2df-c20d48b851d9	1	1
1c8a5a28-000f-4017-b1cc-a3678bb5b419	1	1
1cb0a0bc-bcd2-4352-9e63-fb7caa523112	1	1
1cfa919c-4270-4102-aeea-5055871e099d	1	1
1d0eeb46-aedb-4a62-8a43-66964dfe1dfc	1	1
1d6d715f-dbd5-4064-892a-ef3d0c0c8b62	1	1
1dc40d8e-a32c-4909-9a9e-35873f2b901d	1	1
1e20ddf0-44e1-45dc-a9b2-260410988167	1	1
1ef6374b-9701-4dae-bb35-bcd9dffb9acd	1	1
1f1b1a78-ec55-4309-93e1-d77ddd34aaab	1	1
1f2e056f-bdaf-4a2b-a644-828c908a21b3	1	1
1f3aaab6-e48e-49e5-9610-c6da5cb34de4	1	1
1f4dcdcf-834e-4f29-91f2-edfe487eeb2a	1	1
1fd666fd-9dae-48fc-8243-2cca4cb8828c	1	1
1ff82026-6cda-4037-a0b6-72c947c5b02d	1	1
205e7cc2-be3e-4420-b7a3-2fc4b3d8d1e4	1	1
20deef97-64df-4751-9238-1e0cc0a5c007	3	1
217353f8-c0d5-40e3-8014-6c2feaf9eafe	1	1
218ec3e7-ddc7-4241-9084-87a6a0f7e57d	1	1
21ad9732-aee2-4192-821f-baffa409a11d	1	1
22286317-2489-474e-9453-2bede4e1ea06	1	1
223e2a02-9d39-4bc4-8caa-f1b43a1a2b8f	1	1
22699670-0e79-4d02-b25c-b4fdb0e5adea	0	0
22e78b94-6ae3-490a-910a-73cab6ee5e3c	1	1
22f6cef5-e8db-41b1-852b-e986312f6b44	1	1
22f86358-8dea-4aba-b2de-4e0cab73f8b6	3	1
23497ac9-8130-4702-afc0-57a0bcaafa25	1	1
238af9b7-5a50-41d3-af54-246272178faa	1	1
239ebd45-6848-43ea-873e-d370268bcf7b	1	1
23abda0b-8ebe-48e5-bfea-78e6de36f258	1	1
2416c869-583d-43a6-a956-ad730d722e9d	1	1
24304247-d33f-42b6-99c1-6124ad52f2ad	1	1
24c7a779-9c90-45a5-8c2f-4871345fd64b	1	1
25160ec4-1a24-436d-91f0-f3e620b7aef8	1	1
25346fe6-ff33-4ea6-9639-9ab8f4d7d554	1	1
25e7f59c-d655-4981-97a8-af2784b9dcae	1	1
25f7af1e-010a-4e71-ac8d-4650e097576e	1	1
265d57d7-d110-4253-958d-3e4f6289e14e	1	1
26947da1-e7b8-4487-b94e-d3d9c96eb2b1	1	1
26b8f174-01f9-4c44-aaae-3ff040bc741b	1	1
26c10bea-e77a-4ec6-aba4-0cab52b18007	1	1
26c47c88-6e5a-432a-a1e6-f74ea72c83d8	1	1
2728e8a3-6b55-4242-9b5f-2afabc0c3e6d	1	1
2739bb82-b018-4e41-b312-76b52f4b147a	1	1
27b38aa4-0515-4572-b32d-d49550e0411a	1	1
27cc10bb-3fd9-4ba4-8fa9-5dc10cd3cd0e	1	1
2827fbab-7385-4177-9459-a2765a0defc2	1	1
2831471b-a76a-41cd-bd53-696eedf53e68	1	1
28330b2c-162f-4ff9-bbdc-7e95dd98ac71	1	1
287dad29-1f8f-45f6-870f-64cf12d99960	1	1
28f3fbe4-2cb1-4210-9bbf-120c7e395e54	1	1
294cecd6-5d50-4ab4-8f47-6cbf09fed237	1	1
297bffb0-843d-406e-8942-d011be16f02c	1	1
29ca03bc-ad32-4b6a-bb65-fa323ed90e29	1	1
29da8144-133b-4306-b827-365cc2878ab7	2	1
29e1094f-c439-4b7a-bdab-759e1f210d6a	1	1
29fcb87c-a08d-47cb-bf90-e64bda713417	1	1
2a13a6bb-89d6-4204-8d5c-36e434a755fc	3	1
2ae7388f-38d1-4f67-a9fc-a7ca14cfbbe2	1	1
2b22d968-34fb-4d39-a1d1-e3309efa2c5a	1	1
2b4c7835-03b0-43b8-a1af-926e1238698b	1	1
2b4eb991-b401-41c4-a69c-22828f38c38f	1	1
2b649093-3909-4aed-be25-25d3635d4a57	1	1
2bc84070-ced3-46bd-92db-a8c286423af6	0	0
2bcc20a3-0bab-4047-af7b-09e1db039dda	1	1
2bd9f717-fc1e-465e-b157-782760e0492b	1	1
2c6f24a3-00c2-4df7-8c9a-812c2df42c92	1	1
2c90baf5-7f7e-45da-9163-4bcf56611ae4	1	1
2cd15aef-7976-46e2-bb8f-6e5722563fdb	1	1
2ce3e523-793e-441a-873c-ab2999699ca7	1	1
2cffe4e4-05a7-46e8-b5eb-f0b8a259cf24	1	1
2d28ed46-a9c8-4d6d-8cc6-3216cfa253d9	1	1
2d40fc7a-e2cb-43ab-8fad-712e859acd8b	1	1
2dd13feb-cad4-4ef2-b533-c4e3bf44044b	1	1
2dd87030-9157-45dd-91c1-2381fc718883	1	1
2e4db4d3-93f3-48c4-bc64-998203b98d11	0	0
2e725f68-484e-41fe-9ac4-69b6bfc8102d	1	1
2e91403b-d651-4517-89bb-45053997917a	1	1
2ece05b5-cb95-4124-b22a-413573e44768	1	1
2ef32017-6801-45bb-88f9-58eb2f16eba6	1	1
2ef8e2b2-69af-4994-bbe6-211e3fb44af4	1	1
2f1a8590-a44d-4b07-b847-bcc57aeaed84	1	1
2f2a4a37-66ac-4dfe-92bf-e24032b4e81d	1	1
2f2cde21-6fd6-468b-96b1-d2952703f5c4	3	1
2f50b007-ddee-4d6d-8abf-ada47afb3dc1	1	1
2f6044f6-56a6-4ff3-8581-93851aa434d5	1	1
2fbb7aee-47b3-4181-947f-19aa72cdfcde	1	1
2fe0fce7-27da-4189-95db-d197eacefdfd	1	1
3056fc69-5b44-48b8-9fb6-e8c0eeaaf907	1	1
306cd79f-4ddd-46df-b046-37bb65a6c160	1	1
3087d53c-9d8e-48b3-b9f7-7e3d6795d43b	1	1
3097766f-03b1-4c56-bbfa-750fc9801ae2	1	1
30c2aa7e-8a57-4a27-b9a6-27d2f8e4287c	1	1
30ef085a-8c32-4371-bb3d-26f96b48b7d0	1	1
3108b249-251b-4b6f-bd5c-d282b537ddf9	1	1
3130483b-d816-4b0d-aded-b604bae34acc	1	1
31e3aa91-6c3c-4cfc-8103-919ac6418538	3	1
31e6a144-66b8-4a58-97b0-e5684df77706	1	1
31ed7785-9965-4dde-aa76-cc4850f09b41	3	1
3281f763-4c62-4f29-a7eb-19ae5253cc50	1	1
32aee7b2-b53c-4c76-bee3-e3a38c832d7a	1	1
32b7adda-a362-4c92-9aae-d753207604b8	1	1
33547f9a-9dca-4792-bba3-9469bd8aa208	1	1
33651a2c-44c4-48cd-b22e-c5ca70e59f30	3	1
33af53b9-aa6f-47be-9856-490a1d738eae	1	1
342f81fb-f7c7-45ae-909d-bdf46cfdc150	1	1
34428a77-eef9-4cee-aa8f-3350885d64e0	1	1
34518a43-63d9-41c4-b38a-5ff58b42ac13	1	1
3488c7c0-aaea-452f-a7e5-1cbd99ee57ba	1	1
34918b16-c59a-4cf7-967d-5e4d1880b922	3	1
34b5c506-8ac3-43e6-9ff8-a4df1ad3b971	1	1
35a06038-5f5a-418e-90ab-2f4b482ff364	3	1
35a1a787-b660-4956-a3fb-ab02d18e0d14	1	1
35adf35c-7b22-44dd-bc4e-f69c6df71a38	3	1
35dab489-d962-4c88-982a-b8ebcb599926	1	1
36021694-77c2-4145-85f4-dfc50f5f0eab	1	1
363718fe-dc76-4d06-b431-32b70ab725e6	1	1
36bddbac-d0ef-4f2f-befe-cbf1366a8aac	3	1
36c98b47-10bc-4ce8-a83b-cd564cbea0b7	1	1
373c4a67-d7b9-49dc-b5a2-92af5b1a1ed1	0	0
37aa5137-30d4-461e-8ef9-a3cf973cf6fb	2	1
380c8dac-4bf2-4be9-b339-ccfed2b0a510	1	1
38372b5e-0e59-41ff-82d5-930398db0bab	1	1
3843ffc4-f6eb-4913-9ae7-632214a012d3	1	1
38656b9e-570b-4be3-874b-03eaa1a15a1e	1	1
38bbdc16-3fbe-4b2e-b131-595444ab842b	1	1
38bd2587-3e63-4c6c-974e-7b60b84449f2	2	1
392362c7-a8eb-434e-9795-d0407ff4d2a4	1	1
39539495-fc62-4420-a972-f1dd89dcf0c7	1	1
39560baf-280b-4159-8080-91bbd356f5e1	1	1
39669f23-5cef-4056-be2c-a3e3a9ef58d4	2	1
39c9b52b-3ba7-4774-8d05-9b225d54c36b	1	1
39dcae77-d054-4d00-bf8f-b4d1c11cc39e	1	1
3a853f4f-4ec8-4c69-b305-4a03bde61d53	1	1
3a9303f2-6433-4c27-a55d-db3509da91b6	0	0
3af92b49-756e-41f8-8800-001ad3c1f803	1	1
3b134d99-1fd3-4322-b5fb-33deb225a537	1	1
3b226799-ee71-45c6-815c-f63ddb66566e	1	1
3b2a368f-70e2-4160-a050-0f8eefeca978	1	1
3bac43da-e9c9-429d-90a8-20736f829f6f	1	1
3c14c5cc-61d6-4111-af17-68d5f75cd7e0	2	1
3c8e0527-b7af-47a5-a88a-5e4283425809	1	1
3ceedf79-524b-40a4-b85d-91278d062594	1	1
3d5418ed-79c7-4994-a0b8-d49dcaa5d8fb	1	1
3d991a98-e9ab-4a48-9ab4-0a528f7745c5	2	1
3dbdd717-3cb0-450d-a3e2-b60c55a97b74	1	1
3ddef9f0-bed7-401a-bf97-ae3abd6805e5	1	1
3e23781c-f4b4-44e0-b80c-163d0819534e	1	1
3e508415-ae97-4bdb-a068-faa42f5216e5	2	1
3ebdf5a7-2949-4488-a19b-e78c5317b857	1	1
3f138334-8027-422a-ab06-42327834aa2f	1	1
3f20d4dc-a636-4957-9f7a-1ce0815b6e59	1	1
3f3f33af-e69d-4883-94af-0dcc1b900dda	1	1
3f41750c-ee88-4d1a-b0cb-621fa7809456	1	1
3f86be3e-7fc1-4fdb-896a-7da1e78adc6d	1	1
3f979f01-12a8-4ee7-8abb-faf7e3edd9d9	1	1
3fdc6866-87be-44da-b794-bf847cc3a6a8	1	1
402b0d77-88d9-4cf1-b67c-04bbfb0f96c7	1	1
406ce109-481f-457d-bcc8-9212c9d77270	1	1
40a598be-6d52-41cc-9f3c-0a7dfab939f7	1	1
40ca3a40-a66d-480f-bbd9-d0027d069263	1	1
418ab1a8-39d8-47a9-b3a9-fa4b5908c281	1	1
41915f93-91b9-43d0-8295-3f3163faa4c6	1	1
41eaf68b-c046-476c-be6f-c6e6bd3cd6a2	1	1
41ef368d-1189-4f91-a9bf-b78226658891	1	1
4278da64-33e6-45bc-a78b-6c5d876bca50	1	1
428a972e-30fb-40a0-84fd-ba2c520ca19d	1	1
428ab588-c8eb-495b-9b0b-0b464cb41386	1	1
42a0eae0-8d83-4e2e-ac1b-50b9a9a4c26f	1	1
42d98f85-5340-4a51-9b1c-4a9597082b44	1	1
42f87aca-7acc-476e-a809-7427123126fc	1	1
435c01a4-70b7-47f1-8bf0-d6066bb40ffe	1	1
437dc48d-bfc7-4cf8-adaa-86fb749e222c	3	1
43a34b8a-be3a-4a45-946d-7e0a8976dccc	0	0
43c92a1b-55e8-4540-b24e-ef0b3acc0b83	1	1
43f74a08-1473-4b8c-870e-e501c0a4efca	1	1
448d3a03-6a36-4c70-9c56-9f88d2e9e3c4	1	1
450868b3-083f-40ab-aad6-2a12e88c6d61	1	1
4558309d-79fd-47d7-9594-87ad54d09541	1	1
457590c3-36f2-4178-99f6-2fc8d8970041	2	1
45f3444d-855d-461a-a7b9-096fad5e4f77	1	1
4622d53a-d71a-4c3d-a5c9-77ff5c68c4d7	1	1
46612028-c0ff-4817-98d9-f48f4373389d	1	1
46d74d3e-970a-4d7a-bd99-c3848b59b9bc	1	1
472bcbe3-fc37-4955-866b-26fab09cc2fe	1	1
474de21e-d439-4348-a3d6-cafe0c6b1717	1	1
476a2c8b-3bbe-4647-9bae-b1961d9badcb	1	1
479f1952-fc52-4223-bfd5-b4de3bc63475	1	1
48b59325-9ccf-49de-a3e2-40c189cc2952	1	1
48c3a282-f89f-4ade-ae52-91c929edb1cc	1	1
48ce3b0e-f669-4164-9e35-5c026a535de1	1	1
48e2357e-277d-4d49-b2c6-e699235ff431	1	1
4a291fae-241c-4b5c-a04b-ea7d7de2e033	1	1
4a3d3f01-c929-48af-9650-fb10663872a9	1	1
4a4a4015-f51c-4e55-96bd-7edc94db22ee	1	1
4a5dcf8c-0787-4c83-b8c3-b2db0135619e	1	1
4a731717-22e8-4e51-a353-df2792284e27	1	1
4a8469c5-1400-4c0f-bd20-f76d6b52031c	2	1
4a8ec744-32f1-4906-9360-46b551f55792	1	1
4ab421e9-8ba2-4d64-a2b1-2206869b5951	1	1
4adc65b9-5612-450c-b8ae-5f9df6387599	0	0
4b3f6a48-9e0a-4828-a813-e05fa2997572	1	1
4b6e3ff9-381b-4cb7-8d9c-8f9fa8d85eed	1	1
4bade437-9ed1-4a5d-ab00-2aff7ae64744	1	1
4bbaf3f1-5487-4ac4-ae98-d647c80e05bb	1	1
4bd393b2-7f3e-4716-a420-f567b16abfc7	1	1
4bf71b13-0307-4507-8659-76eaabd0c1cc	1	1
4c289002-bb9c-42d1-818c-4db5d4cacbe3	1	1
4c9027a2-52b1-479d-aadb-1a8acf00ee5e	1	1
4ca9cbcd-ff2c-4309-90ca-73805e3c911c	1	1
4cf15780-465f-40d2-a5bf-1493c815aef6	1	1
4d2134cb-36da-4ba7-9eeb-5af1ecb6c0c9	1	1
4d3bb4ad-f588-4b6a-8ec9-f3847d4e2c87	1	1
4d4f7845-fbea-4cb5-a8ac-99b8b57ae364	1	1
4d97c443-cfe9-458e-a29f-4707c161a735	1	1
4daa4f40-8bab-411d-923e-5491cfb09768	1	1
4df18298-7d36-4cac-a3ce-e4149d96cda4	1	1
4dfc344d-78c9-4aa6-b9ba-7a8c7417f13c	1	1
4e32b01e-21db-4b76-8502-e880a10af403	2	1
4e34cb1e-c4b6-410e-8a35-3a2e07fa4c1e	1	1
4e3658a8-6a36-4066-b886-f76c29527c4c	1	1
4e96121a-3029-40ed-8a12-e8a23cca13cd	1	1
4f726165-ab82-4f57-b556-3f1f4f5d10fe	1	1
4f7ee65e-7d9c-424f-8dfe-df8d17fa42e4	1	1
4fd2ee7a-9e90-44c9-bf87-340fc7a74932	1	1
4febb16f-1bdc-4fae-b3fb-94a483f8cda5	1	1
50115257-d0f8-40ed-a2f0-afa579711121	1	1
506bc1ff-ad9a-4b41-b0bf-ddcf3c11d9d1	1	1
506bdc0a-ea1d-492d-baca-e1ba43b7e11a	1	1
522fc966-988e-48bb-9851-327cf50ad0e7	1	1
524ebfac-90f6-4907-b554-91f1fbb5bd1c	1	1
52a63d45-4b2d-4430-9d9c-14e247d97817	1	1
52af2aad-5c46-46ad-be1a-d601757d7a9f	1	1
52b26f7d-6bfb-4307-a050-ee964663f686	1	1
5301fe9c-bc81-4c48-aa5a-1dc08fbd7d31	1	1
532cdb20-ed24-4b56-ad4b-a2df79fd3ffe	1	1
5339007f-b872-4ee4-913a-24c1dd8bfa45	1	1
539df447-f709-4949-8a77-37b5e93213eb	1	1
53b4d7cd-2c95-4af9-ae0e-ecfd888bcb13	1	1
53b552fd-62e2-484e-a397-23340e3432dd	1	1
53b83d3a-9b93-4098-9d1e-79d1322548c0	1	1
54275d17-c3ff-46fd-b894-88472a2d641c	1	1
548e51c7-3fa0-4c0a-a213-9ddba2237573	1	1
54d68b3c-cf32-4163-8375-29e2384e5dd8	1	1
54f45296-6b9c-401c-a0b1-843f95bd438a	1	1
5562b0b7-b26c-4954-9458-a28886584d88	1	1
558ddf6a-01b9-44d4-bbb1-6aa82036b06b	1	1
55d36060-3612-4e94-afa8-5489cd3f3004	1	1
55e10f23-1b22-45f3-8c24-29c77ff5117c	1	1
560067cf-dafa-48fe-8796-95d81464ceb0	1	1
5605ea65-9001-4cd2-a771-e5520971bc13	1	1
560e855f-4ebb-4132-b81e-723e6c31bcf2	1	1
563e3c87-b7f5-4bff-86d0-987c4891d4e1	1	1
57021ebb-cd6d-4918-9f3d-8d53c675c159	3	1
571a3f37-9169-4190-b0eb-a79e95326dcb	1	1
5735a052-e846-4922-ae24-b35c50b5440d	1	1
57ec2087-5424-40c3-b4f4-448e60cb170d	1	1
581b3f63-1315-473b-a63a-841815b843da	3	1
58273287-267a-4c10-9490-33176efff164	1	1
58a995c0-9e81-4f23-bbe3-960045d82ee3	1	1
58d9e681-21fa-46f5-9754-f2e7015fbd17	1	1
59036890-8b4d-4c36-a820-5847e4d8a7d2	1	1
5959c76e-f863-4ef0-a600-facc0f44d431	1	1
59796802-1620-46a4-ac39-e5095b79b477	1	1
5982d8c8-7d46-4749-aaff-d24f9ecdcf0e	1	1
5990be71-9ed8-4e95-b807-29f9d6aa59e8	1	1
59efba07-54ef-4826-b399-c3b178a5f0e3	1	1
5a9c43e8-39e9-45fe-becf-8975749fe3bb	2	1
5ab915e7-2a59-4c9d-b1ad-69ed289261c6	1	1
5ade87ca-d058-4bbd-a6ea-c83b804fefb9	1	1
5b1ceeb5-e6cd-4d05-b20b-ba7349296062	1	1
5b23edd5-5664-4935-877e-7a3f033a48b8	1	1
5b5959b4-5557-4450-9c5c-d23267619c3a	1	1
5b7273e1-e2ac-4841-90ae-02c53136f8bb	1	1
5baec707-a97d-4fac-b13e-9a977893180b	1	1
5bc4869b-72f2-4fc0-9e4e-b1c282108fda	1	1
5bd7a408-f41b-4a0c-861c-d64bc4321155	1	1
5bde0388-2236-4d89-8879-0cb0d41ae786	1	1
5c0e15f9-f3dc-4bbb-8594-020054f44421	1	1
5c18c700-8732-4e08-a400-b7b87128cfff	1	1
5c194577-8bfe-4c55-aae7-ac4fb4bcc735	1	1
5c9c1c46-7623-45f7-b55e-d6bb937bcb31	1	1
5ca063d1-efba-48eb-93e4-8a58826602cc	2	1
5cdcccd4-801e-4727-adfd-9df104802808	1	1
5d736182-476c-4851-9e8a-5fb46f317fc0	1	1
5d7f4d9e-dc63-4b2d-a3df-b2a93198fe83	1	1
5ddd9913-7ae5-4ddc-922b-68dae418239e	3	1
5de46e6b-bae3-4a56-94d1-f3094cc94424	1	1
5de807c4-e1ef-4a6e-98a3-bbb9d396b70a	1	1
5e4df170-aaf7-4bcf-a4ae-3a280571dab3	1	1
5f1e7c32-8d69-450f-9acc-cd1f1a7f9dac	1	1
5f96a5db-40d1-4e46-9681-404cf2a37711	1	1
5faf91b8-8568-49ee-96d3-91ea095081e0	1	1
5fe270b4-c9d7-4347-ac42-9077d03e05d0	1	1
5fef14d7-b67a-457e-9619-e5d9dd65f1c0	1	1
60032ac2-b205-45cc-a7c9-b365ec637cff	0	0
60532f0e-3f15-434b-898b-e74138584c2d	1	1
60ceedd3-3dc3-4020-be28-b475cd724a72	1	1
60ecf2e5-f453-47c5-bb56-135b59250b65	1	1
61063676-b82e-4663-9cef-e56146968625	1	1
612218cb-14d5-485a-b84f-6685403907f6	3	1
61731cc2-666b-4290-8078-0b7e97370ab9	1	1
617d2a52-ac71-4715-a511-500994107187	1	1
61bec830-c133-4761-9f13-b007a45ba86a	2	1
61d083d4-29ad-43b9-9ba8-411dc93929b4	1	1
61e84c7d-42ed-4897-b698-24107dfbb194	1	1
62342cbc-25fe-4fe6-a711-2e758534aa06	1	1
623df0a2-48da-45c0-95d6-e0b6484641d0	1	1
6247e063-47a7-423b-8816-891b03e84743	1	1
626a1d76-650b-4b32-9383-dcbf9ceaa755	1	1
62875958-e3b6-4918-8d13-f4ab97f03186	1	1
633ccbfd-f5e4-4895-9d0f-ef8cc6d207f5	1	1
637fbf1b-6a9f-4de6-a2c8-d39eb060dc0b	3	1
63a16053-8157-48f7-813b-bd319e0cc247	1	1
63d0beed-45f8-41b4-9c02-ed245473d772	1	1
649ff223-93a8-43f0-aea8-b5525b71ac8c	1	1
64b0aab0-a277-45a6-ba1d-2f0dc10c58bf	2	1
65169594-0010-4025-8632-3124b539b940	1	1
65187b45-a85e-46c8-b01f-9ae1410fd4b9	1	1
652bf0a2-930f-4745-94ae-af867ca98158	1	1
6546071c-2688-4224-8835-280e91b4de92	1	1
6548d184-0be4-44ae-be18-153602978d34	1	1
6549f9be-adb9-46ea-a2cd-c364a137a13a	3	1
659e6c03-77c0-4fad-bc88-b3c9faff5e12	1	1
66419aa6-5b3e-4c3d-93ec-86b8f73e458e	1	1
666c409f-188e-4b52-b629-23e6ea16db01	3	1
66b7fa50-970e-4fd3-880a-fb2108abaf0a	1	1
66d0cd90-196a-4726-8e95-87245c2b4f4d	2	1
672a419a-6917-4aaf-a639-de1e76528cd6	1	1
6737cdee-0985-4bd5-88e2-e42798e8325b	1	1
674bab01-20a8-4626-8cd9-1f4033d20302	1	1
678ff247-2d4b-472e-9d70-015724c38186	1	1
6809741c-7d8c-45c1-9d47-eb95d4b025db	1	1
6843f740-ab5f-43ff-847b-9744c3efa326	1	1
6846456a-ea26-44ae-8f70-31c82baa8373	1	1
685137bf-9f7a-4f96-97d3-b2837593f98d	1	1
686730fe-681b-40e0-ab1a-4b8235353dcf	1	1
6875f7d9-a664-4f4b-a56c-660e011b047e	1	1
68b9e724-8c51-4eb4-bc95-cff58ab14db4	1	1
68c1dbc3-b86c-41d9-b649-7bc4d4d34457	2	1
68fdaab1-7bd7-4db2-907b-e2f2f73dd605	2	1
694ec8fa-367a-4b1a-a361-b17d491b155b	3	1
696ff684-7127-40c3-be01-7c34a57e8cb7	1	1
69c13f9c-8dcf-4154-95ca-2de6c7bd42a0	1	1
69c745fe-7877-4f6b-b365-1e631368612e	1	1
6a4c2c8e-be9c-4fc8-8f69-20e90db2a271	1	1
6aa08fa6-2d1e-4fb4-8bb2-1b6d49368c62	1	1
6b0e75ce-aa6b-4f8e-a62f-403215e52e7c	1	1
6b36b3e7-1b75-4599-b680-dbe8ae75bd4b	1	1
6b4b9c63-fde1-41e8-9b98-4d4f58744ced	3	1
6b9c31a3-a5f1-4040-9dc8-51f6832ead57	1	1
6bf5acea-8d47-4ac1-b941-8bdcb75aad1c	1	1
6c001f6e-333e-4212-93d4-c37fe940e447	1	1
6c097731-e028-43de-b0d5-321fbc69e767	1	1
6c1e9de1-5f52-4b7b-902f-41d1579eac63	1	1
6c6a92a0-b36a-4ca6-be22-3123d5cbcd05	1	1
6c94a4e9-4a33-458c-aa30-1e9b55548d91	1	1
6ccb8de3-a9df-43ea-b5a4-ea4ac241744f	1	1
6cde5f18-a302-4c37-a608-678a76a3f554	1	1
6d600b91-1fe6-4611-a51a-e45fd388c4b3	1	1
6d65aee3-31fe-41b6-a573-470f36f5ada4	1	1
6ddea0c9-5840-4277-92dd-3fd9f2702ad3	1	1
6e125bcc-15a9-4845-9a90-e88bbac2ee86	1	1
6e23cab8-6b70-4035-be99-afd5e126e6d9	1	1
6e7ef837-44cb-4cf3-bbed-1809fe325578	1	1
6f5072dd-f4d2-464a-a2a3-6b76c8648fd1	1	1
6f585781-f687-4f49-b8cf-2fc52557ca4e	1	1
70232ac1-ca4e-4d06-bc36-7e9d76692b68	1	1
702ae6ee-21e0-48aa-a1ec-6dd53c55a7eb	1	1
70679190-3ffe-4803-82fc-032a95a787c9	1	1
706c3347-1152-4702-8d37-6c3b3cd08632	1	1
70c075f8-6f8e-43de-b378-0a8ea862ad2b	1	1
70c80402-d762-472d-84c5-6a05c8bbb728	1	1
7126b0c3-b9b0-4e4c-9499-b9888d979358	1	1
71667ec0-0b40-4c5b-a8b9-c4b6249d2f24	1	1
7181155c-d4cc-49e6-bb83-b04c8348abfd	1	1
71b7fd2b-1ecc-4bfb-b07b-c4bc9f10dc53	1	1
71da6fbb-5460-4dda-8198-28e3d796288a	1	1
71ddfbfe-8259-45fb-9bda-90a72383ab70	1	1
72309715-46f9-4b17-b6aa-8db7272eb113	1	1
72c5349d-8c23-462d-8f21-aeab083b0053	1	1
72ea4a54-23aa-41fd-8b68-db8b2f227c3b	1	1
731e2470-a992-4b94-a2ae-1e4b53e9dc1d	1	1
734e539d-144a-4a5f-8b50-f51111c29520	1	1
737ea2ff-861b-4f03-b2f7-dcf86921daf6	1	1
73ab45b4-0817-49eb-9605-62c4df05141a	1	1
73b81626-be96-4f34-b0ab-553fafe4d674	1	1
73dbd07b-30d4-4afa-86a7-9564f37c67bb	1	1
74053f33-8753-49fb-8c8a-c2e64d0d2a80	1	1
74130b76-3010-4e07-a13b-e23ca4b2d4e6	1	1
7425e57b-2523-4fa5-b460-0a18172822e4	1	1
7436953c-9e04-44e0-92cb-dd2bf1bb1714	1	1
7449e8d5-9702-48e7-a6ab-8ff0994cc158	1	1
744d3caf-057b-4166-b36a-bb9d6acec70a	0	0
7457f0a7-2040-468a-958b-08ae2c66f853	1	1
746ae44d-f7b6-46cf-9ea9-cfe796b77dd9	1	1
74f40fcd-699c-4b0a-b08c-57a56d8d7d36	1	1
757bd620-5f7a-4923-abea-129bea406f1c	1	1
763e38da-64c9-4069-82db-211596b89ff4	3	1
765cbaca-69b7-4e9c-a756-c51079371b73	1	1
76756ede-f378-4430-a101-da0dcb2fd2fb	1	1
76ae91be-3479-4180-ac40-8c4316b0b780	1	1
76c15617-ce86-4877-9657-40cd5df32d4e	1	1
7702b149-c231-4d8e-9c52-dae5e302abc0	2	1
772148d1-4051-4659-9762-1794aac8190e	1	1
7746e1c9-50b8-4180-b76e-3ec34ec2cf9a	1	1
774cea9f-693e-4827-985c-ec4a2e200e5e	3	1
774effc0-1ecf-4dd0-87bb-0dc98ff1a40c	1	1
78b2759f-1f64-4088-b320-993d47926536	1	1
78b38e8e-3389-493a-9bd5-8cb144cac009	3	1
78b46e90-f279-489e-be4f-44af34ad8a17	1	1
78cc6a65-7bfb-452d-be74-093d9c0ded1c	1	1
794eaf3d-419a-4783-85d0-786386de7de6	1	1
794f21a9-5c88-4748-aecc-1d11e5425976	3	1
7979d200-7e1a-4d5b-aa8d-cc41eb160b04	1	1
7997c34d-ab90-414e-880e-63fbe5eebfd1	1	1
79d79e93-5927-4364-8c48-6034a29fe399	1	1
7a5f8b3d-e08e-4e94-829c-e87ad15423a4	1	1
7ac743c7-7cef-4938-9c27-e5df55f353f0	1	1
7aed34dd-e9be-4c68-94e3-f29e9b502f2a	1	1
7b0f2ac0-6965-475a-bced-b57665ee706f	1	1
7b145208-62c8-44aa-ad7b-7184132b7c60	1	1
7b65f817-18a1-4283-b61d-4d759a7eb032	1	1
7bc20d97-a470-4228-8080-c2c212465caa	1	1
7bfe52f3-b85a-44fa-9599-c4bfc5178374	1	1
7c37357d-f4a3-44d7-a619-ff954a74e16f	1	1
7c69b22f-5178-4808-80ec-d5647e455351	1	1
7ce1a2d8-48d5-46ca-a4a4-54d13eedc36f	1	1
7cebd6cf-f5a5-49ba-a4c3-7ee2bf94776e	1	1
7d3f8e51-df67-40b9-9f3e-03eb2d326096	1	1
7e3016b4-438c-492b-b53f-a386418b55e5	1	1
7ea2e836-7af2-4e47-9abb-2e67ca6af18f	1	1
7eb48b28-f008-405d-8c4d-9a69b8251c61	1	1
7eca5f86-2057-426b-85c5-57f5b9fde4e2	1	1
7eef2779-7589-45a0-919b-071ea1c12596	1	1
7f0508ca-e534-47d7-b99b-07345a2f1662	2	1
7f41f9ce-c2b0-437d-84a5-b45aa069f510	1	1
7f60f1ba-3ff3-4e5d-b55f-35a8742425ce	1	1
7f9e06d8-f5cc-4c0c-8fa4-b5c834ed3fa0	1	1
8011e5a5-4c9d-4611-b949-4f1bdc80839b	3	1
80853bab-ced1-4459-a98d-c22c7c9b0694	1	1
80b8555f-f4e7-4610-8ca2-bfaad0f6bb00	1	1
80c1343a-cc53-454b-b74b-6f0a3ab94d3d	1	1
813e6218-8a36-4b6f-b58e-c27b091041e6	1	1
81aa0e8a-8aa4-443e-a913-7c04a4ef38af	1	1
81c000f4-11fa-42cc-9b28-e91fbd78d96e	1	1
81c30845-0bef-4054-999f-b7beb0d494df	3	1
81e924df-f482-4f20-877f-c8ccf735501b	1	1
81f445f6-52f2-4af1-b5c6-6e1fad4c76ec	1	1
824b08bd-1326-49b1-ada6-098e6378f547	1	1
82579197-5236-42b1-bc59-c8c837a41615	1	1
827ef976-da7e-4724-a4a3-0446fe4f07ba	1	1
8281fec7-d4ec-4646-a766-18038c29aa2a	1	1
82971bb1-734b-48bd-8047-44647e05ee10	1	1
8298968e-931e-4f20-8a49-bc23def9d540	1	1
829acbca-c339-42f3-90ed-d9cb7f6074ff	1	1
82ceb562-45de-4e03-ab0c-91993de5dd63	1	1
836b9c5f-081f-4cb9-b3d1-4bd0ee425b93	1	1
838a059f-a9db-4f0e-8db6-6a83ef244704	3	1
83a13fe3-dc63-4f6a-81e8-a2e720c3bb41	1	1
83e382c5-87c6-49b9-88e8-5f75fae4c9b3	1	1
840fbf0c-ce55-4557-a6ae-d100f8dbd35e	1	1
8412d775-f8b0-4ccb-acdc-d9fc38d3ccc5	1	1
842ab102-0bd0-498f-9eaa-25da6d397aa9	1	1
846686ef-22da-4f01-a0b7-32866e67c240	1	1
848b4b96-49bf-4a54-b32a-1887cae74204	1	1
84953adf-5a59-45e6-932b-9d18c4fc195c	1	1
84a5f086-6a16-409d-bd1d-8e0b1b2548b5	2	1
84aa68eb-aa72-4a57-83ac-68c3c2cd7b73	1	1
84c14344-fca7-43cb-916e-bf0f0c1c3792	1	1
84c45304-75df-45d4-869b-dc6d72231a10	1	1
84daf6e4-0c55-4635-a5a2-70a20abfaf36	1	1
8524cb7a-2ece-4330-b259-5faa4cceee45	1	1
85aa5ad3-8dea-4375-a038-1cbb4b491e03	1	1
85ce98d3-d927-4383-86a5-372a140db6d9	1	1
860d6ced-a9f0-416b-91d5-e7acb3800da1	1	1
86475ec5-9b30-426a-8a72-a4976e365140	1	1
8654c151-3807-4e34-91d4-00314b42ad07	1	1
8677f8df-2848-432d-8b45-30f7b025327e	1	1
867c5388-1456-463d-b949-5f5c8d73824d	1	1
868c2da5-26ea-4624-b1c2-33d66483f9a7	1	1
86c5a737-74b5-4022-867d-499473d7049d	3	1
871a3185-29e1-409d-ab8e-f9ca92f8cf6a	1	1
87482716-cf43-4325-ac82-38c0bfdf151c	1	1
874f693a-192e-40bf-a193-62ad668b5314	3	1
875904c7-7a27-4cc1-af92-d28c477f94f6	1	1
876a931c-5bab-4e34-9f3e-eff1d31e0e24	1	1
8779a668-e971-41b6-85a5-8d3e299c1eaa	1	1
8779ac29-ded5-42d5-b9fd-e56472cd01a7	1	1
879940a7-6633-4569-a4bb-f1a4095e9eb3	1	1
87c66f5d-4983-477e-8de4-782a885d4af2	1	1
87c96bfc-7ae0-4b9e-83af-71ba520f7070	1	1
87cc6697-dcd3-401f-a899-9a7aa30b9ec4	1	1
87e76e5e-df18-47a9-9980-a998fc45e3d8	2	1
87f0214f-d94d-4df6-b560-3a4e2cbc3be9	1	1
87faf7bd-18e4-461c-865d-9af20c1e80cb	1	1
88bd1b41-2799-4d70-a774-f41bd6f5af21	1	1
88e72434-5e35-4dcf-b324-6396ab353870	1	1
8951008b-4647-4b83-93d0-d505e023b1c3	1	1
89587619-9c38-4bbe-a3ae-0d824ab1b3ed	1	1
89752291-9dcf-45f3-bca9-492b99df9f24	2	1
89ff48b5-d146-4409-861a-8c835c8636f2	0	0
8a320cc5-ec81-4959-968d-de40a7ba49e6	1	1
8a38f3cc-bf1c-496a-aa47-1d524be7d305	1	1
8a9c07c9-afa1-48ab-9cfd-e3af1720438f	1	1
8ab6ed67-06cd-4d4a-b141-017f9f88e3d6	1	1
8af7a41a-7c96-4888-ac6e-99ab6abc6283	1	1
8af91e90-519c-4c5f-b417-fca66dcef270	1	1
8b221d90-3bfb-4297-ba2b-9ceb2b071324	1	1
8b243bed-8be3-41d6-8575-cce97f83f53e	0	0
8b25cfc3-72a3-4ee4-9b4b-e8ccc5bac81e	3	1
8b2df8d5-20a1-4639-a7c1-082e875cf00c	1	1
8b2ed578-77b7-48b1-b2e0-26c64557639d	1	1
8bfac5d3-7eb4-421b-9aae-80a502dfc990	1	1
8c1320d5-d097-40fc-a811-7f0cebc3f1ae	1	1
8c32e61e-3685-4ed7-9248-683d154e0232	1	1
8c6fedce-4d3a-4d3e-b6d0-efcbc9626e5f	1	1
8c80db03-eeb7-4124-b3f4-a2450eef89b0	1	1
8ce902ea-2355-4abf-b7c6-15d4e106a0c7	1	1
8cef8b91-f48e-46f2-b3d0-9b773f9cb71d	1	1
8cf25cc9-0a55-41cc-a94c-6508fa5bd145	1	1
8d862ce8-42ae-4026-a9ee-d067412d2ccb	1	1
8d86b215-7acc-4569-95d1-32c94d913875	2	1
8dca1913-5040-4d0c-bfc3-ea4d8d627a9c	1	1
8ded14ec-b468-40b5-bcc9-eaba29b21d12	1	1
8e5550fd-1e7e-4c05-91cc-f207b3119743	1	1
8e7af0a7-620c-4a4a-ba69-3637191516be	1	1
8e84e595-d276-41c8-804a-0e60f5c955a4	1	1
8e8e9029-8530-489a-818e-68acd9c6701a	1	1
8e901f21-f8dc-417f-9752-d2d8037f2342	0	0
8ea1ccbd-d4aa-432d-a587-1c62ef279278	1	1
8f4910de-9381-41f9-a740-eae8729c92b4	1	1
8f51a549-cf29-4c8e-b302-0388e37a900a	1	1
8f5bf062-6e9e-4e06-b926-8e68173af19d	1	1
8f9144c2-caac-4c7c-80a8-e36beb8f6c8a	1	1
903cf3c8-dacd-406c-8c2b-88ae32182306	1	1
90581e0b-3663-4460-ab4d-7fe746544aeb	1	1
905bdae4-7f60-40a5-a3b1-91e132fdaf44	1	1
9088fde3-934a-452d-9c22-6a0015eed947	1	1
90e9e511-9220-4b07-8b02-88584e0fedf8	3	1
914798c5-6f75-4cb9-9584-957e09a9363b	1	1
91b7061f-9caf-4cdc-a55e-6b24b0edb8a6	1	1
92752809-347e-406e-a3ec-9ac82a783428	1	1
92843be5-7834-4f8a-abb0-4725f5231357	1	1
92fef34c-8807-4f45-b196-bda9cee31fd4	1	1
93002113-3626-4868-a5fe-3c159a4ec65f	1	1
9339035f-63d0-44ff-a5ad-ea3d3d8c8e59	1	1
937ac60b-cc07-47f9-90cf-760b1590f735	1	1
93bc5470-4c43-4cdf-9a3b-15a9db068d35	1	1
93edb5ee-fbf7-4394-8eca-6ba8001ba0cd	1	1
93fad2f6-f7e8-4051-a328-674fd905b14a	1	1
94373184-28f9-4f3a-828d-3b195ee5f374	1	1
9462a890-0c4a-4f6f-b73d-a1d0f4dd85f6	1	1
94bd4c02-3424-4d0f-8f35-5c86e7787218	1	1
94bff1e4-f19a-4c2d-b8a0-4c8155ac8b5d	1	1
94e23054-ea87-462b-b89b-75c843c4146d	1	1
94e2fe6f-fca4-42bc-af7a-3ee028016308	1	1
95bdfb68-c379-4c97-81e7-e7a4d952dd66	1	1
95fea012-8e1c-46fc-9d8a-90bc5ba9c085	1	1
96495c74-a627-41eb-a128-a44b19d6967e	1	1
964e4aed-75f5-4f0d-ab20-bc6f8474cd9f	1	1
966cfc1c-4e90-4e3b-ad50-da24619a2957	1	1
96d6fe19-eb37-4ef8-b1f1-dfaa0fb8082a	1	1
96e7f4ee-ffd2-47f3-bca1-af571430c0d5	1	1
96fcd80b-ebe1-4cf6-8e8e-fe14c4cf1c6d	1	1
97002c66-9c6a-4cfe-9713-a9131e04a9bd	1	1
970162a1-ad2b-4baa-85cc-3455d09b6124	3	1
972c5dd3-a1ed-4112-81b4-fa5b5ff04b5c	1	1
97459258-d31d-439f-88e3-0978f08a1d18	3	1
9771e80c-e8e6-4532-a262-a46990a59fcb	1	1
97ea98e0-7028-4dff-b8df-e05bce30339e	1	1
982ee598-f872-4fe0-bf45-b30cec36199a	1	1
9849628c-20e7-4377-866e-d444376af820	1	1
984db900-7a09-4c4a-b5d1-6f237913e118	1	1
9887046b-840d-4175-b0e2-13f79826d124	1	1
98878153-cdfc-41a5-9a59-af4b4cda410a	1	1
989f7cf0-d0c1-4b2f-a6f6-e6ae7c203db5	1	1
98cbba6c-7d90-41e8-bb76-29a0468cb88a	1	1
98ef2fe9-9b68-48cd-9934-c0c9e4bcb55e	1	1
991cc28b-171f-4beb-824b-2e28809c459a	3	1
999e7b5d-7fd0-448e-8cb8-0bd4fa526e27	1	1
99a203e4-0cc4-4f25-be7b-8b4a9f0ce00f	1	1
99c92723-755e-4ba4-85cc-62f47ca60882	1	1
99cfcec2-06e1-4007-82cd-cbb736881e77	1	1
99d3ae38-9cca-411a-9788-a0505c12bba3	1	1
99df780b-cb78-45f1-9e61-89e63d4f8e05	1	1
99f5ee19-21e9-4c0b-88f9-33e1b8012988	1	1
9a337b19-6cd6-4059-854d-2f9a97b3aeea	1	1
9a5bdd68-3514-4ff4-971b-18b3ffb34911	1	1
9ae4ff61-5bd2-42f0-870e-9968e27fbc04	1	1
9b1e376f-def5-4068-9182-03b2fa6a0395	1	1
9b75aec2-5c9f-45d8-8edc-ea1aa6422e94	1	1
9ba405d2-7e20-4015-9a74-2ed5691ecb81	1	1
9bd96585-e47f-45b1-b180-b7bd03e48b4c	1	1
9bdb6a06-8db9-4dd4-ab77-e7c2b8972337	1	1
9be3b475-fa67-4ff8-a5dc-5e334b5f9167	2	1
9bfc96af-f8e7-4dc9-a6d8-a509c7f468af	1	1
9c3c0308-930b-4f87-b1b1-f80fd4bc5000	1	1
9c58f6b3-c353-4e67-9fa1-4c923dc0ec4b	1	1
9c7529eb-456d-4149-8341-95c704b557c6	1	1
9ca0f41f-a667-41da-a507-44cd67f973f2	1	1
9cc453a2-e0cd-4827-a17a-e66bec6c27cf	1	1
9cc7e7dc-d5fc-4112-af51-468d88f120e5	1	1
9d048d6d-3fe7-420c-ab9f-4d6852c2cf19	1	1
9d25e1d3-7a62-48e8-8053-88ab5ac2bda5	1	1
9df15c79-68b9-4175-a1d0-244d3e0123ea	1	1
9e450248-3e66-4bc2-82f5-8bee3ff71f2a	1	1
9e52c0e5-f4cf-4b1d-9c02-a7ffebf11554	1	1
9e8200bf-7588-439b-87b4-d4fae4319044	1	1
9eac335a-e2eb-4850-b3c5-720cd5152ab7	1	1
9eb18328-c569-4d08-9277-1647bd51e04d	1	1
9ebc4f23-2886-4629-8ad6-b6de7e782acf	1	1
9f039f86-2457-4d0c-97e4-4522f52f6f6a	3	1
9f22b65b-26ac-4e89-b457-0129bb08194e	0	0
9f5d9c7a-11d6-4dfa-b76e-f51021903ef7	1	1
9f790ee2-ffaf-4075-9f71-efe138f0c15e	1	1
9fbc7c4f-cc7b-4daf-b0bc-deaf3bd93a7b	1	1
a020143f-ff38-4045-995f-fab4e6ecc621	1	1
a0547ab5-46ac-4b0e-8520-ab4682661161	1	1
a0b58cd2-3bb0-4df4-9eb8-1e5eccf725d8	1	1
a0dcb3ba-cc38-4f50-bfb5-208f8657659d	1	1
a1615f50-7415-4d19-af71-5c6860a6dc8e	1	1
a259d274-6216-4e70-9bf3-19f8bc7a21d1	1	1
a2a5329e-7766-41d3-abc7-5b24b8164b5d	0	0
a2e233d1-29d2-4aaa-9252-522e860db8ab	1	1
a330cbe1-93b4-4b7f-8cc8-5d7616db6065	0	0
a33565ad-8de3-4586-bb16-4e4f2385b967	1	1
a3a414ec-96c2-43e0-8868-b3cbf0a1f473	1	1
a3c48c5d-10ab-4ce4-800a-9af0dd43b78c	1	1
a3c6a3a3-5cd5-4485-aa15-554993626e81	1	1
a3ffa8a1-3801-4d3e-8db6-2f281024364d	1	1
a446ebb4-6dd6-4f3d-9b29-b5108527b5b5	1	1
a49ebe83-8952-4be8-b775-40273c280428	1	1
a4bf80e8-ef24-4c4e-890c-34171e690f1f	1	1
a4da0db1-3c22-4970-96d2-33e0e7d717ee	2	1
a4fa6eb3-bccb-49f7-ab18-a1c953595cb3	1	1
a545f356-9aed-43c2-b80e-822fd9286f46	1	1
a57b8987-0158-4bdd-a08e-36ad0a7f64a0	1	1
a5d75f9d-07a6-4b4d-8a77-59825cd4e6f5	3	1
a60ac323-8e03-4fd4-a470-2bba8012862a	1	1
a636bba9-d5c4-4da9-847d-18225975f39b	1	1
a66c57be-9b47-4903-a4ea-3e21e24825ec	1	1
a6cf1eb7-82ec-4c60-8302-2f0d9137d740	1	1
a6fe357c-6531-40e7-92a4-5b906b4c895d	1	1
a6fff624-7242-44df-8a99-370e307ae305	2	1
a732a285-4aa3-4fdf-a4da-f4f7be7bda2e	1	1
a76d15e1-a928-4c1b-8d72-ab152b3a9912	1	1
a7afd46c-c272-4ff5-b7ce-d23aece0ddc1	1	1
a7cafa07-028c-4491-a610-efdd9442f693	2	1
a83adbb1-4be5-405f-bf99-ea4da96324b4	1	1
a846bc39-2e20-4ea2-92b8-51d1ef5625ed	1	1
a868ba45-e837-41ac-aa0a-f30e7e26aad9	1	1
a93d9b91-902e-4973-b3a7-07997c1a43c4	1	1
a9504f62-6915-4b5a-9fd6-a5d25bdcc505	1	1
a9a5f31e-5465-4473-8fe1-2e4ed53bb907	1	1
a9af810a-77c9-4e8d-92c5-0b8e49529191	1	1
a9d076e4-6e23-48e1-a8c5-263c781307e9	1	1
aa13e1fa-a42e-43d7-848e-31671edca399	1	1
aa2f3ae5-3b67-41c0-a42f-7a70e09a2103	1	1
aa89edd6-643b-44fd-97ef-0174b2f1b51c	1	1
aac797f0-8a11-4a02-8833-f0d7cf409825	1	1
aacb5e8d-3e6b-4ec8-ba1b-19a8d7c5f750	3	1
ab02515f-bebb-4050-9279-a903c34d269d	1	1
ab0aef60-b102-4cbc-955e-416d9eb2bb17	1	1
ab4b971f-24ac-4457-bf29-a8e381fdf5d1	3	1
ab4cf845-dd69-414f-9854-46a352bd75d7	1	1
abab8903-acad-482f-98ff-206a3ce3afd1	1	1
ac254ad3-bf74-4e07-8e26-9926bbcc704c	1	1
ac2cbff5-1882-4358-b489-0b02599645a3	1	1
ac5684b7-188b-4057-998b-e08cfc22943e	1	1
ac9a1205-a5c1-4d07-b5e5-99d8b317f939	1	1
aca14d8e-83e6-43ba-9525-e501dc6e42ce	2	1
acf5eb04-7485-4ea7-9989-4d00348e0539	1	1
ad0dbb0c-fcfc-404f-8ef6-9610f4facead	1	1
ad3daf79-b9d7-41d0-8dc3-b8430dd05a78	1	1
ad3f52a6-2b1e-446a-b060-7ace8ba912e1	1	1
ad6a1386-bb89-4795-906b-605a82e41bc1	1	1
ad9c43ed-c062-4db3-b0da-0ef1f1dae2bc	1	1
add24286-c810-4d35-9ca6-fd1eb3222494	1	1
ae68eb73-6397-4dd7-9170-8d33414121ad	1	1
ae989caa-626a-4590-857e-994a85640d6c	1	1
ae9ade90-902c-4c8f-95f0-236b233bbc91	1	1
aea10774-627f-4b8a-b350-21a344319484	1	1
aeb5edf1-cba9-4b91-9955-d7ccfd4d7b51	1	1
af066ef7-cc08-4474-b687-5eddb154f81f	1	1
af3ab591-e494-407e-b835-746ba9ea1cac	3	1
af403eca-c8aa-49a3-b1eb-5d3a7b58969b	1	1
af5a1563-ffb8-4b3e-8151-7dc5010a3f63	3	1
af9ee489-4846-468d-bbcd-62f2c08cd27c	1	1
afd1e58c-6993-450c-a997-c30c574513aa	1	1
b0015a87-82fb-4858-bd0c-17b9733936f1	1	1
b04af535-79f5-4a02-aeb4-b5e3eddae688	1	1
b11e9f67-9a6f-41be-b347-5067937c8872	2	1
b1381494-a752-4e94-9e99-4512673c92f8	1	1
b13cfb55-6cc6-43a1-b6cf-b941f4c675f8	1	1
b15601cd-0e64-4c4e-aa01-825f67e852bd	1	1
b186d7ab-7bcc-48c1-9f35-4fe03c472406	1	1
b21b27c0-6097-4bb0-b25d-accb65585b18	1	1
b238b59a-4962-4b15-937a-12f9dcad439c	1	1
b239a28c-0a82-4a12-bb75-a2d8c135c038	2	1
b23aecb7-8c74-49c2-b914-58eb6c7a37e3	1	1
b242b996-cb6e-4c2e-b66f-6a2918d10c67	1	1
b2c53dd6-e762-47bf-8504-a13451789d32	1	1
b2d0969e-e6be-4e72-926f-2f8ed2189b9c	1	1
b2f9f3c5-4cda-477c-8820-779c6980616e	2	1
b30aee0c-abb4-4758-98e2-49f6d88e364e	1	1
b324d8d1-e8fa-44c4-ba50-2af72be285bb	1	1
b334aada-e1b8-4c99-9ed9-67a3c6da10cf	1	1
b358f9b3-deb4-428c-8963-e418f96d33a0	1	1
b3601199-77de-4273-95fc-fe73ccf54b5d	1	1
b367f94e-5cf6-4f48-b8f7-aea6a57e713f	1	1
b373f89e-6f04-47f1-a384-9a753910efda	1	1
b390e1a2-047c-4e92-a26f-a235a32dff23	1	1
b3acafc4-87a9-4fba-a3c2-f00517a5424a	1	1
b3b1bda9-0c84-48c6-933f-77b1966404cb	1	1
b3c69078-7822-4e88-91e6-d4555c5730ca	1	1
b3c88d0b-9cea-4de4-8513-cb677f4bc056	1	1
b3f6849e-d5b1-4c80-bfc5-9391bd7630c6	1	1
b3fcfb42-69da-4ad8-b2d8-4e858c51dfde	1	1
b43868c3-8e4d-4291-9a36-248f069a0a98	1	1
b510dba1-c06a-45bd-9963-5b82fdc2b15d	1	1
b571ce23-2ecd-4d23-bbde-3574e8981537	1	1
b59350b1-14ab-4298-9780-06afe9dac43a	1	1
b5a0d8ac-185f-4140-8627-8ef609a08e49	1	1
b5bbb03f-01e3-412f-a7bf-e862b9eeb42c	1	1
b60591ed-9781-4e6d-acf1-96e06f616a17	1	1
b69f6ef0-0bc5-4871-9af5-4f1f83d92cbc	1	1
b6d5225e-916d-42ef-be90-311f5d343992	1	1
b70c7eb9-7f7b-476a-b2a9-a2b44a790b56	1	1
b7901d8a-92b9-47b4-8457-b2ebc899e192	1	1
b7fa86f4-9454-42f3-87c8-de65d96945d8	1	1
b7fb4dfc-ccb0-4eac-8195-d7ed0f7a6198	1	1
b82a387a-dcfa-453b-b817-1cc4a066659f	1	1
b830eb91-9447-4b8e-af92-7c32d7672034	1	1
b8454839-eee6-4cc9-8f04-e331b470d9eb	1	1
b8956ca8-262f-44ae-8a38-f1e39c7b6650	1	1
b8dc72eb-1aa2-437e-a140-db4835adaf4c	2	1
b8e71980-6a6e-470a-ad88-3ea1efc8325e	1	1
b925d57e-2b74-488c-9537-00fd4e00a2d6	0	0
b95bad30-70df-4264-835d-de01a0dcea41	1	1
b9d6351d-c7ac-449b-8800-e77055146382	2	1
b9fe0e34-8ff5-4f2b-8974-a0602233ea06	1	1
ba062f75-d73b-457a-bc93-39ad89a4d34b	1	1
ba2f41c1-6185-44f2-9ad4-66012f45d486	1	1
ba71ec83-58f3-4c3a-a791-965dc55b46b7	3	1
baeb7033-6ac2-472e-b193-a2f692a68cdc	1	1
baf53004-f5b8-4c18-b7e8-c0ccd6f02892	1	1
bb2ba7de-b2cf-40fc-bbe1-e94a167db5c2	1	1
bb38f75a-eaa4-4572-8a62-f3e59869ffe8	2	1
bb5c8afd-74c8-410c-b02e-5ebc2415f6e1	1	1
bbca939a-85b7-4e07-8e88-044b66990d87	1	1
bbe1e799-de16-4f79-82cb-59bec21daf3b	1	1
bbf0c58e-b8fa-43d4-a653-840421b053f4	2	1
bc014228-5056-45d1-8b00-b53fb00bc32d	1	1
bc181752-308a-4f7e-af3f-c999a95804e6	1	1
bc6f365d-0d86-4aa0-a972-c9ecbd584cef	1	1
bc8dfe6c-8881-4334-83e6-7b7bf497ebd2	1	1
bca6a415-ff2b-4342-8f5c-e14a8956c618	1	1
bcb4bee4-8297-4ca2-835b-91cc3b43fe4f	1	1
bcf8810c-e6d6-401e-9ba6-4d19ef935577	1	1
bd24bab9-38d2-4c91-be04-0a2457fa5e88	1	1
bd3938c8-c95b-45fa-b6e5-812a015d0878	1	1
bd46e6b7-f127-4f2b-96b4-ac6cc55230b2	1	1
bd672d54-7351-4db2-a26d-c2674d5fa02a	1	1
bd86bfbf-ee83-42cc-a74b-1d1340dda1f3	1	1
bdebae4f-fd68-4e91-a14b-4883599ad4a4	1	1
bdefb683-b9c8-4d99-bf46-ad61a6b433eb	1	1
be2117bf-413f-48ae-9f98-530de33c644a	1	1
be58aae0-c556-44b4-bf68-ed4f5070756c	1	1
be9bacdf-3cde-46da-8cb3-a85714387e19	1	1
bee6cfab-60e2-430c-9553-d466bc42590d	1	1
bfbbb815-11f8-475d-bce8-e57e2c90384b	1	1
c048114a-96f8-4839-a3fa-d898ab252fc8	1	1
c055f1f7-f748-4b29-8123-837d463840d0	2	1
c07e58db-4d61-4049-aeeb-24908ed9948d	1	1
c084107c-47db-4a19-a08d-85aa4bb0dad9	1	1
c0a7e7a3-577f-4726-9374-9c280d9dbfa5	0	0
c1a73543-1a09-4df1-97ab-43fbcc44cbc9	1	1
c21ba005-c6b4-4d18-b1d0-5fa8184c78b2	1	1
c248de7c-3856-4377-abf4-6c60e46b3991	1	1
c24d5d19-227b-4c0c-aa94-ac14678f8a32	1	1
c250cc88-fe2a-4be1-9756-dae9a5fd2bc5	3	1
c269e8ae-28aa-4b04-95b2-cd5facb38d33	1	1
c27f6a26-24e0-4e93-9d43-0acb5eea0546	3	1
c2d2c571-fd78-4509-9006-08b7272ffd20	2	1
c2e36b72-5cd6-48a3-b995-41404fc53bf7	1	1
c31d0eb2-fc64-44a8-8381-f7144eac9dce	1	1
c33c4d9c-54ab-4905-8b50-30ab83a41920	1	1
c38a5f42-dace-4e93-a306-b6b63900cf93	1	1
c43499e3-37d4-4fa7-88c6-f965960dec0c	3	1
c4372689-7341-4cc5-b75d-a4153fb45450	3	1
c471941a-76d7-4737-a52f-638087df0af4	1	1
c49a7ea1-a665-4157-86c2-925478a2d65d	1	1
c4ecb729-5fde-43b0-bd0d-fce190008381	3	1
c524e92e-0be9-4318-929a-c98b3d0390f9	1	1
c54c31fd-6f08-41d4-acd3-dcb3e669458e	3	1
c55f6a9c-4be6-437f-a22b-40c7b972dc1f	1	1
c56c8492-6139-4020-81c5-07b025a9f4d9	0	0
c5796329-a6a9-4139-87ff-61013b7aad3a	1	1
c5826e4f-a441-46ba-a6db-305db57ba837	1	1
c59fde06-07ad-4ecc-af60-bd615935745c	1	1
c5c2ffd6-c204-488a-b72f-3aca134e5bf5	1	1
c6049462-1676-461d-a29f-98ae300afcc2	1	1
c6331324-ea30-45f8-abe9-d29db7a9efa4	1	1
c68997c3-2bee-4731-b2e6-894f0935f0b3	1	1
c68cb7ee-c0c9-40dc-bce8-69c89aa21d67	1	1
c7273505-e90d-428b-9cb0-178396703e95	1	1
c738fb95-af5f-4dcb-95a8-960b8fb4ebd6	1	1
c78508c2-3394-49f1-96ca-8c470ae84400	1	1
c7953716-1be4-4810-8697-d796c9c607f7	1	1
c7990e01-6614-4f84-9799-5089dc79e2bd	1	1
c7c5adec-163f-447e-8e85-3bed4b133dfc	1	1
c7e24beb-312a-4d67-b6c8-008e7ba3914d	1	1
c7f45e86-f029-450e-8734-50b7dec861f4	1	1
c8116dc8-fb9b-4597-b481-204770adbc12	1	1
c816f341-568f-48b7-a7cf-304e9976a6fc	1	1
c83fb48f-c29c-434d-9828-bbd8a988c6b8	1	1
c861bd44-ea1e-499d-9dc7-62ba703f74b7	1	1
c8a2aae4-256d-4f1c-8a44-2227428ffa1c	1	1
c8e2aae8-54bd-4cb7-85ce-2c564e902fb5	1	1
c93d950d-ca80-43f1-b9af-a2c6aa69b8c4	1	1
ca0a2878-0af3-48d7-97b8-9bd3d9b65c42	1	1
ca3d7d50-86be-41c8-8fbb-3350b7e97356	1	1
ca72d610-7e06-4695-ad88-3a7dcc71fb63	1	1
caf85d55-39c3-4f3c-97e7-bb7d624765b7	1	1
cb4582ea-bb93-421b-90fc-74f69a7b3ef2	1	1
cb54ecbb-47df-4783-8a84-bafc9c12d6ac	1	1
cb621d45-be88-4f39-96d9-a412fbf7f30a	1	1
cb7480ff-9921-4be6-bc08-3260f32b5f9b	2	1
cb8f3c2d-b7ae-4bc7-ad4d-15aa04c43b4b	1	1
cb9a462f-553e-494c-9bc3-36c898df0bcb	1	1
cbdf07b8-5cf4-4e6d-ab26-2ac31f29fb64	1	1
cc35db40-dc6b-435e-9bfc-e77f1f964b30	1	1
cc54c3b2-e1cb-4328-a522-5ce7b462885a	3	1
cc9dc9c1-1acc-476b-81f2-13f79ed786d6	1	1
ccfe7cc3-9e26-4c1c-b58f-61d5162ca3f2	1	1
cd5fa209-8963-4fd7-be26-67760f4f0d61	1	1
cd939c66-2964-48d6-93b6-f690c4aa3bb8	1	1
cdc7bb6e-b0fd-4588-9aba-e4706414eb53	1	1
cde70618-5797-465b-93f4-38c22126e8c0	1	1
ce7c22a8-e19a-4505-bf23-ac46b3972680	1	1
cea54cbb-981f-4ca1-b809-09617da6776f	1	1
ceb6ad78-5927-4039-95ea-57f3dfe1fd33	1	1
cee6cd4f-686b-460b-8f40-e26f53cf32b2	1	1
cf037f26-6ca3-4cca-a90e-517357de263f	1	1
cf1bdaf7-8f55-4edf-ba75-ca79528a561f	1	1
cf34e80e-ba72-4ed4-b54d-1558c35a9386	0	0
cf707910-9fcc-4b85-8f46-5ee09ca7b6d0	1	1
cf78ba34-463c-4e0d-b181-70e060cbf9f4	1	1
cf7ca341-b100-4913-aa74-f9b505be8bb7	1	1
cf83e2ac-2b8b-43c9-89e2-e3f76aa723dc	0	0
cfb053d6-ea8b-4d6f-a432-0e55f9f2daf0	1	1
d00043e6-716b-4585-8f85-4eb3ebbd5acb	1	1
d04557b3-6e31-4365-b47c-246924f97767	1	1
d08cead9-e58a-4dae-b3e7-28c137f05e90	1	1
d09cee2d-768a-47ba-ae43-3fe5466e5d07	1	1
d0a17b0a-dc87-4ba5-add6-b702a8263362	1	1
d0ab4b90-2913-4592-9ac1-88fbf1e570de	2	1
d14c40dc-696e-43c8-962b-fc942a50e1d1	1	1
d1651617-387f-4469-91c6-1f64c7019b97	1	1
d17aa1d5-94e9-4e65-93a5-3bd5d2ccc33c	1	1
d1d80d8b-097a-493f-a077-90e51c225563	2	1
d2257e31-95d9-49c0-acce-defc9868fac3	1	1
d2475707-b8f7-421a-8cc4-d3dbcce0f0fe	0	0
d2a129e4-88e2-45d9-b2ee-1ea609ef99d0	1	1
d2ba573d-833b-4efe-bb41-9d500e3777f9	1	1
d30ae45a-9fc5-4d8d-9351-e43afe212870	1	1
d3247d62-e85c-4ac2-884f-c22c2b26f30c	1	1
d3558a25-d1a7-42b4-a95b-302fb0311028	2	1
d358c1bf-7e7f-42e2-b0ec-e72c3c44d973	1	1
d3e2637f-8a13-47c4-b322-deeff581f750	1	1
d4052026-cd5a-4d11-8fbc-3bc5cf43dcfd	3	1
d4250b99-43d2-4a6c-aa53-d7bc5e1f197c	1	1
d45763d0-a59f-4b6f-bdbe-6c71017cc2da	1	1
d45b12b9-18c0-48cb-9fb4-32be6f8745a2	1	1
d496762d-dd73-40d1-a2b5-0c129df69a7e	1	1
d4ed2768-3ffa-4d21-8895-f1b866a7e587	2	1
d5211cd0-25ef-43a3-9006-3b60ef1380d2	1	1
d53431f8-6193-49e9-824e-0894c0117ff4	1	1
d5ac4678-b12e-4de1-8ca7-3e9edb27f3cf	1	1
d5b6f715-95b3-4fd4-8c72-7002a1416e8f	1	1
d62ad4f5-4942-40d8-ab36-a3b61f316511	1	1
d6c18988-55cc-4812-921e-689e0c3cfa0f	1	1
d6c6a9cc-ae2e-4166-aad2-935906a78ff9	2	1
d70876bb-4a3a-443a-976e-8abc4577ec7d	1	1
d7963238-cbf4-4cb9-bee7-12352d4fceca	1	1
d79efbeb-fd69-458e-a390-19ad067fa448	3	1
d7a751e3-2d32-477c-96f9-a97371df284b	1	1
d8294bf4-cfb4-4a88-949d-278f17c4a091	1	1
d82ed775-182b-4da7-983f-8ae8ee9814bf	1	1
d89d4076-a040-485c-88ea-a1225c611fc9	1	1
d89dd262-8729-4aec-817a-47722b209e21	3	1
d8f62e42-3716-42ac-a7eb-c3db34655adf	1	1
d90e70a6-2678-43d6-85a0-4bb376b857f5	0	0
d9145ae0-12d9-4eee-9c24-0c5307182c62	1	1
d92546fd-386a-47ac-b97e-f7724416cfd1	2	1
da26fb1f-4b82-41fa-b1ec-ed0caeb8da7c	1	1
da44c503-72b0-4510-bccd-d1625ad7a69b	1	1
da721bc1-992f-48ae-ac0c-511ba3e8a5c3	1	1
da7f5d7a-8748-4537-9ca3-8a10051c97a9	2	1
da90b1ed-2854-41ea-8d5d-01edcb2e3250	1	1
da981364-a5a6-4abd-bf45-22a052122bba	1	1
daed4fab-2b4b-438c-813e-2502311d983b	1	1
db74634c-1aca-4702-91c9-4a6da8eda170	1	1
db85775d-2096-4bdc-a3ea-70a188a5d861	1	1
dbcac64a-9bd9-4421-829a-e5659904aa91	3	1
dbd3d35f-c998-44f1-ae51-aed27e042454	1	1
dbd641e0-1751-4950-8a29-355d53e72093	1	1
dbeceffb-f82c-4d08-8fce-89af57c225b4	1	1
dc995de4-49c2-4fe6-be1f-20c7f113b998	3	1
dcc7bf88-60b5-4440-b20c-7cb110db5357	1	1
dcf0a656-53fd-4bf9-b9ca-8e812322359e	2	1
dcfdeb7a-6a82-43f2-9f08-7c1bde232f5d	1	1
dd0883b7-374c-4775-a015-b28b1dd69053	1	1
dd5598a7-68bf-470c-89b8-7a87a028b9e9	1	1
dd76bc1c-4507-4e25-81e0-d1ab1516c07c	3	1
dd914ac5-fcfc-4726-b4e3-82a8f14c6988	1	1
dd9618c5-adc9-4d46-a423-673a81d21f5c	3	1
ddbbffe1-55ab-485c-a682-350c646fe4d0	1	1
dde86b39-11d0-477b-805c-105545f85e1d	1	1
ddf73adf-77d0-4097-9951-49829da67333	1	1
de0e905c-23ce-4a29-9146-97d7a6b8a4f3	1	1
de0fffdf-16e1-4406-93b0-749179bdbb2a	1	1
de1a63be-1ba8-4136-9e28-d6da8a9d0bf6	1	1
de4d7fd3-421c-4e61-a30c-122cd4ef79af	1	1
de62dd9d-6f55-422d-91ea-ebd3c91fd0d2	1	1
deae2f2d-b191-4861-bcb9-a1bf58e8667b	1	1
dec46d0b-5006-4f97-9ac9-0f92238c4ab5	1	1
def37e60-7e98-474b-8776-377d6b90b042	1	1
defea4f5-fff3-47fc-99ec-4cb2a2d8b4bb	1	1
df395cee-4a6f-4c36-a9bd-8ba0f1bfbefc	3	1
df49a4b7-7d27-42c2-82b1-14a99ec6590d	1	1
df4a5a52-3659-43ff-9c3d-e9a131ec4667	2	1
df7f42ba-77b1-4ad7-a15b-ef8e90ac9c43	1	1
dfb278b4-a5fd-44be-b31c-4e80ae5b2dff	0	0
e0131251-b87b-4d67-8fd3-a7239da0601c	1	1
e02c8c14-cd11-4e5d-916a-a78522453ec2	1	1
e055e25b-6d57-4b61-a1c9-f4856bdd3142	1	1
e0b31aa8-8f65-40ac-8d60-abbad172879e	2	1
e0ba2b08-fdfb-47eb-9f6b-b6e8796382ba	1	1
e143091e-5d7a-43cc-9104-c95bfad0b713	1	1
e1499919-6c96-4124-8b8e-ad7b616283da	1	1
e189f7ac-d187-42d6-ae57-0b0d2c225f62	1	1
e193d52d-1cf9-4e83-8d07-fb655655cd5b	1	1
e1d69837-1e0a-400b-8a87-83eaea66f5c7	1	1
e1f1d3f8-a4fa-4d58-b8d5-1e11e8cafabc	1	1
e2614713-b47b-433a-8073-068fdf2cbd88	1	1
e26b8732-e7d3-493d-a04b-244f0663d4ba	1	1
e29f622d-dfe1-4ffd-8426-3028d17a3c9b	1	1
e2ef8c01-2fed-4256-8b93-ae4c84568a89	1	1
e34ffea3-9e58-471d-aeeb-54468fb48db0	1	1
e3c6746d-dd03-4dc6-be1b-7674d0164a64	3	1
e3c7c03e-9007-40ff-bf6b-5598ac261e02	1	1
e3f6ade4-6741-4b6a-9e0d-4de8a29c4fe9	1	1
e3fab952-0876-4117-812e-0f00d1a96602	1	1
e3fadfff-7b83-4eda-a0f7-a6aa97fe3060	1	1
e4587dd9-a030-4c70-9bbb-e4b2fd636b2f	1	1
e47e7740-6e4b-4f92-adf4-cc5664146142	1	1
e4964150-e1de-4731-969a-fdba770a6c1b	1	1
e4b9cbdd-8642-4a9c-931f-2b380d2e214e	1	1
e4bd3c56-8e73-4ae7-943e-5fea3a5aed8e	1	1
e519927a-acc2-4adb-b63b-25e46c103492	1	1
e58edc71-e5f1-45ac-a358-437994c4c9bc	1	1
e591ac0d-e7de-4ce4-9835-e55849c45247	1	1
e5cbcb69-c876-4619-9337-288a2faa4d8a	3	1
e5cdb143-6793-4730-8e37-d4faf8b5a97d	3	1
e5da9084-781c-4304-a4e2-e280501e2c7f	1	1
e5ee35b1-6aab-4072-9910-d3ea380af61d	3	1
e6391893-424f-44a8-84f1-ac9ac28c69bf	1	1
e648fa6b-6029-4030-9751-e092341157f5	1	1
e66c43f1-2f4c-442d-b3cf-99de5ca4684d	1	1
e676cc41-25d7-491b-99ee-557b626e398d	3	1
e6786f36-28c3-4d2a-9cc6-6b9e7d9328d3	1	1
e6934993-58c5-49cf-9c44-c254a68a02a2	1	1
e695f28d-2fb9-42f9-8630-9dcb8300d182	1	1
e6998fd6-336d-4a20-a77f-ab1c1616fae9	1	1
e6c0edbe-d6f9-481c-a71a-a5736c32136d	1	1
e745b203-ef86-4215-b033-9b77bbe1452a	1	1
e76907ee-10c3-4f7f-baf9-9518d2880221	1	1
e7957ba8-ab84-4aab-a217-5f8eea962647	3	1
e7959907-aea1-4fee-b0b8-a67bf0515275	3	1
e7b046db-7345-485e-856a-404e5c5aa23f	1	1
e7f49687-ee3e-4f86-a1ed-72618b7e4c34	1	1
e80a1798-2b88-4b4b-a9c5-196ce46fe0b2	1	1
e831c98f-24c7-4682-aff4-e584c85bb70f	1	1
e85fd1b3-c3b2-4740-8d06-a105893454b3	1	1
e8843b8a-e009-45f6-bd37-cf55843bd3de	1	1
e8957aa6-a9f6-4855-b19c-532de6a76eec	1	1
e8f83cc5-8573-4e10-8793-7bb84851365b	1	1
e900fc9f-6a46-44f9-b15e-03157a5bc7a1	1	1
e911ab4f-795b-4c51-a93b-ab51cd178c36	1	1
e972d337-6ee5-4f0a-a7dc-5c09b37c04fe	1	1
e9a5e1cf-8ac2-49d7-931b-95b698d737fe	1	1
e9c8a1d2-44ae-4152-a2cc-7728139eb29b	3	1
e9f817e2-011e-4a29-b78a-f4356e4f64e4	1	1
ea402a63-2c75-4739-8e5b-f180b0f28d6e	1	1
ea52b47f-fa38-436e-bf85-b66d80ac0164	1	1
eaeefdac-d3c5-4b78-b74f-d30bd0050eda	1	1
eb2bae35-c296-430c-8065-1f64490d29e5	1	1
eba9d79a-cb30-435c-a682-5d7ecdf24fcb	1	1
ec0bc390-7445-473c-884e-a9c3d1990bcb	1	1
ecd267a7-c21d-4a52-a485-cd2323a2813c	1	1
ed29e3fb-6f56-4c6a-9937-ed6817da2c58	1	1
ed431335-914b-4b25-8cb1-90f5f7f9a3fe	3	1
ed4c6327-6f3c-4ad9-8f98-c6524de82a47	1	1
ed7a4dec-b3d0-454d-b87e-d83d719160a3	1	1
ed8f8205-bd19-4b21-932c-297436ea3ba6	1	1
edbd5d79-cd7f-45aa-a370-30af51e9082d	1	1
ee0f8fb3-06d8-4cf4-ad64-137a798a09b5	3	1
ee1ba46b-9d82-46fb-8bea-b328c878b22e	1	1
ee9a37e8-9437-4fa9-9f3f-2231c94b6ab6	1	1
eeebae30-7434-4092-885a-383a3b031602	3	1
eeeed4a8-a9f4-40f3-895f-a92db9846198	1	1
ef48e422-d0d8-40b4-81b5-f2a9e24e54ce	1	1
ef4b5e44-58f9-4183-a1cf-5efd8b386d0f	1	1
ef798b4c-4c0f-4424-b53e-fa3ad4dd86aa	1	1
ef9c43af-544e-4057-866c-e5e41a4f8e07	1	1
efde07c8-2727-4ae0-a1e0-673c392f339a	1	1
efee5e87-28cc-4459-974c-fb063d40f1fb	1	1
f0a5900d-6c13-47b5-8436-a44c2c87f8a4	1	1
f0bd8019-a43d-4c5f-bf8e-49b92e76c2b6	1	1
f14e0f55-654f-4d79-a4bd-0fc25651134f	1	1
f152e540-04b3-4485-9bae-2c6c2f75c647	1	1
f16dcf4e-60b0-4ea4-b154-92117c75fb94	0	0
f29e4c69-4bb4-4880-8f65-e170070dbe87	3	1
f2db26ed-caab-46d3-b46d-2af539efdb65	1	1
f3039cba-0149-4e53-a682-edf41acdb094	1	1
f311a20b-885a-43fb-a487-0ed24ee75940	1	1
f3175f71-2c61-4e41-a392-dd411fed21ca	1	1
f3234033-5da2-44b0-a4dd-c1539a5c8400	1	1
f3e19b18-d995-4595-a9fc-8ebb35576ac8	1	1
f3f3a8f9-e584-40f9-9cdc-3cb3fdc56dd0	1	1
f3fce6c1-fe25-4e74-9c41-e44cad4c809f	1	1
f41ec43f-50bf-49ea-844a-68ee3786b5fe	3	1
f4302ab8-ba28-4092-a6f0-41b14bd517f7	1	1
f446cbf7-70d9-4735-925d-2bdf6e7b4edd	1	1
f4494673-0bd2-4ce9-b61d-1bcd179ade0d	1	1
f4be5b87-cbf3-4f97-96a1-dacfbb93ae10	1	1
f5241d32-06cc-4f76-9fe4-d584a6dc4d43	1	1
f5251b82-da1a-4390-803a-b795a3c2da90	1	1
f5b4f4be-0316-4592-be68-54ad6544baa7	1	1
f62ddbb1-c094-4bb8-b55b-945f32c41b28	2	1
f633bb70-0364-4fb5-947d-5fdce70edf9f	1	1
f63b393d-bcb8-4c59-b780-eeeae3d32dbf	1	1
f662f00b-b3ed-4285-9040-44720dc38094	1	1
f67b1a5f-2e49-42b0-ac2a-44ba5afef745	1	1
f73ac686-c30c-4916-9e49-faf56e9aeab9	1	1
f7d731d9-7759-4fbc-9259-1644ae8f9649	1	1
f7e7e1ad-5437-4253-93ef-ab1870ca8c8d	1	1
f801303b-1301-40d1-b0f5-2f115b83857f	1	1
f83ef056-3f13-4f9f-9743-7c40fa7c8ffb	1	1
f84e39a8-9aa3-4683-bb4b-a3341059d5ef	1	1
f855501d-df4d-4e8e-9a38-34b68de0295d	1	1
f88e6bd7-a6e0-42a8-b11e-9c2b877bbefc	1	1
f94c0d5b-6780-4e9a-a11a-95d87f5ac646	1	1
f966f762-132d-4fc8-aa22-2311318c418b	1	1
f9ae8bea-0df2-4131-bb8a-509a05faf29a	1	1
fa3682ff-b3e6-4aa3-8f0b-ed889345890b	1	1
fa532bef-6f0c-474a-85ad-6381929022de	1	1
fa940c79-9469-41f9-8884-e6531525d5fc	1	1
fa969cfa-7264-4088-a650-b4b75c83eafa	1	1
faa29ea4-ea65-4e98-813a-67bcd8b473da	1	1
faa4ba9b-52fd-440e-a4f7-a80210c0c9d3	1	1
faf556ee-cd7c-41fc-9cb5-a4e9973f9b2e	1	1
fb04f915-7170-4e36-9d94-67aaa509d23d	1	1
fb5e0200-44cd-4ae9-971e-8ed540e873a9	1	1
fbc102a8-103e-4172-927d-61bf6452a497	1	1
fbc95831-3710-43b6-8613-f7466e3d1d34	2	1
fbd663b0-3299-464e-9106-71098e281100	1	1
fbead6b5-394e-4e28-8779-220242d537ed	1	1
fc7358e4-bf11-4b60-9ef3-bf2ddd41786b	1	1
fcd7b20e-41ba-44e4-b18b-68e737d9797f	1	1
fcd875ca-029d-412b-b5d3-35ef05c5ea3d	1	1
fd401734-e8a1-48ba-ab65-9804fd4192d8	1	1
fd662c28-3a1a-416c-81ed-986775445f7c	1	1
fd675dea-3c5f-4281-a9ca-df0516f80d6a	1	1
fd87b71a-e721-4e95-aebe-b6a28eafbd72	1	1
fe1dde68-0cca-40d1-98b2-494d3a22b547	1	1
fe53be53-380d-489d-b5a5-d7e06b299260	1	1
fe6620e0-b0c9-4037-9218-d232d7a7d69e	1	1
feb91154-87b3-4fc8-9526-552698e77052	1	1
fefa811f-510c-4bfa-8aa7-4d44177770d0	1	1
ff0f7902-3975-48b4-998d-e55914bfb29e	1	1
ff2d0379-9a0d-4493-8ce8-0d7f3d840b78	1	1
ff4040cf-252b-4771-9a79-63d31f78af78	3	1
ff71694e-fb98-4d02-bb2f-128808f72af4	1	1
ff910e22-2167-4cda-bddb-f47ba11acc18	1	1
ff98a8cd-7390-4621-8eca-a40236756712	1	1
ffcafd15-af9f-4e62-9e8c-5e7faeac948d	1	1
	0=No operation	0=No operation
	1=Radical surgery	1=Received operation
	2=Advanced surgical options
	3=Others

## Sheet: Sheet6
System Number	Adjuvant chemotherapy	Types of adjuvant chemotherapy	Trastuzumab	Endocrine therapy	Radiotherapy
000c5633-c111-4711-9941-721fc3e8b7cd	1	TE	0	1	0
006470e6-9354-41f6-bf70-fa6f6cb63aa1	1	TE	0	1	0
00a81030-a4ee-4c5d-b3e7-37c528374173	1	CEF	999	1	0
013da1b9-ceaf-457d-848f-011d897924c4	1	TC	0	0	0
01d3c29a-bdc0-40e1-96e7-100df31f41fc	1	9	0	0	1
022cfbcd-b199-4a65-a1b8-12532ea5502a	1	TE	0	0	0
0284c710-26df-4382-a285-17dab5196388	1	EC	0	1	0
029ae1de-56bf-4f3d-82ca-563a51763c9b	1	EC	0	1	0
02e7202b-6ac5-4e0a-8741-8b34c92f6519	0		0	0	1
0313bb70-4179-40bb-a773-9adeb053c528	1	CEF	0	1	0
03a2beb8-76cc-40fd-b7b8-c3be45cecc9b	1	TE	0	0	1
03b262f4-6a3a-4ef0-91cb-ba94f738af4a	1	TE	0	0	0
04011307-c195-4dba-9a17-fcee17409885	0		999	1	0
0410d9eb-e939-40ce-ab24-aff544766d0e	1	TEC	0	0	0
0414ade5-ad84-44ab-be0a-994ee07025dc	1	CMF	0	0	0
042a27e9-50a5-456c-9970-d3723866e73f	1	TE	0	0	1
045ddc82-8af3-445a-89ea-c6c0d81654f0	0		0	0	1
04b196cc-c54f-4c3f-aaa0-399215f3379d	1	EC	0	1	0
04bb892a-2336-413a-9852-f276f194301f	0		0	0	0
04cba712-633d-4238-9979-066f740f66a7	1	EC→T	1	0	0
04fd5b1c-e4b6-441f-8026-ac989deea403	1	9	999	0	999
053a22ac-bee2-4a62-8794-18ad3a7f5668	1	CEF	0	1	0
05b9da45-c6ce-436b-9149-7429a8890e06	1	TE	0	1	0
0651475e-8782-4a38-aa13-5a5a1ba96986	999		0	0	0
06b9adae-1dfb-425c-9393-77545fd83085	1	TA	0	0	0
06ebcb1b-807e-4cde-9335-fa5b363a2097	1	9	0	0	0
071ea3fb-7736-4108-acad-d56da48b7b53	1	TEC	0	0	0
07abad98-857f-42a0-a780-8582484265dc	0		0	0	0
08d43c3c-873a-4d71-969a-09b800e07a3f	1	EC	0	1	0
08dd7fce-b8ad-4175-87fa-df8eef3a5134	1	FEC-T	0	1	1
08e88ab0-d17a-41eb-a46a-9863c6061a5e	1	CMF	0	0	1
09588ab2-155d-4245-a237-f70ef94b27a0	1	AC→T	0	0	1
09631892-61f2-42ce-b226-4a68c422ccbd	1	CAF	999	0	0
097aa5fe-2488-4530-b20c-b087f528438a	1	EC	0	1	0
098a11ab-0de6-4f3d-bcd0-9d4e019a3dd4	0		999	1	0
09925079-5f26-44f3-b0d2-71820da8e144	1	NP	0	0	0
0a4e37e1-b259-4090-87d8-bf138fece21b	1	TEC	0	0	0
0aa922fa-21fa-4d9c-9817-ab6e1de6b211	0		0	0	0
0ab14f6e-e451-46fb-af0b-9975dcf80a61	1	EC	0	0	0
0ab53ce0-2001-41f1-8df8-51b4cd8313ef	1	EC→T	0	0	1
0b154167-53b3-49bf-90ce-52cf0e8f913f	1	EC	0	1	0
0b26c3ec-58d8-460b-875e-16e151f45196	1	CEF	0	0	1
0b379c4d-7b00-444d-9106-69e764d652f1	1	CAF	0	1	1
0bd1ede1-9c61-4b18-9b1e-a5815d92a2f8	0		0	0	0
0be8a15d-eb99-4348-9713-30f5a5167077	1	CEF	0	0	0
0cd2fcfb-03bd-4d36-8882-3361b94b8e20	1	FEC-T	0	0	0
0ce737de-d099-4035-8e5a-4cb78a472024	0		0	0	1
0ce9fc30-477b-4d4a-a558-c45c5937f79e	1	TEC	0	0	1
0d548417-2933-4783-9f47-92387d81168b	1	TAC	0	0	1
0d99fa99-c896-43f1-a2e7-b804f4110eaa	1	EC	0	0	0
0daa2463-3267-42fe-a1a2-a3c2c58d6c98	1	9	0	0	999
0e7bb5d3-5688-4d95-b5c7-1a6cec662f05	1	EC→T	0	1	1
0ea6b568-1ec7-4935-9e1b-958ed4ef14f0	1	TE	0	1	1
0f56920f-6cf0-4691-b5af-5a63bc938d48	999		0	0	0
0f6aa9cd-76fd-4540-be4c-e08e4fd4a877	1	TEC	0	1	1
0f75528f-05de-47d6-9278-08e30f9d77ba	1	EC	0	1	0
0f7ae7eb-7b4a-4551-a4ce-6b320f2193d6	1	TE	0	0	1
0fb4e8b3-29bb-4efc-b5e3-4b1377d1c461	0		0	0	0
0fce012c-dd86-4754-981c-6308356cc5d3	1	CAF	0	0	1
0fea7049-4586-49fd-bd20-75b10f7e4966	1	CEF	0	0	0
1008c7b6-4a07-4d81-9d5a-a39767ec8da4	1	EC	0	1	0
102e4e6c-0145-4090-8d5d-3940a6796655	1	EC	0	1	0
105ba97f-a7cb-488c-b050-5a481a327ca7	1	AC	999	1	0
10c0f56a-4afd-4405-97c7-41de135f8bdd	1	EC	0	1	0
112fc4a5-b29a-4687-bcf1-afca18578a59	1	9	0	0	1
1178b430-36c0-487e-93c0-3a19d50cc0c8	1	TE	0	0	1
11b026fd-afad-425b-b68c-80b25cbf7f8a	1	TA	0	0	0
11c1580b-6eac-4f35-8869-66d08954541b	0		0	0	0
12310a8b-9b41-4ea8-b4f5-5cfdc9320d98	1	CEF	0	0	1
1235c6f4-5903-464a-a459-0f651fe8904e	1	EC	0	0	0
1254935e-ad14-41cd-a7e3-0c468d477bad	1	TE	0	1	0
12b95876-bc87-4944-a3de-1a24563ed2e2	1	EC→T	0	1	0
12cfb1fc-1b1d-4e22-ac74-29f1dd14f0c9	1	EC	0	0	0
12dc3df3-824f-4822-8343-bb59ff103b9b	1	CEF	0	1	0
12edc6eb-fcdb-4a27-8e9a-4b4c8b7658e4	1	EC	0	1	0
13062813-fdc8-45f8-b7a8-3524c36ea224	1	EC	0	0	0
137bca85-7c49-4777-9023-b29782e4fb89	1	CAF	0	1	0
139c736c-92e3-448e-8f28-033b9ba79282	1	9	0	0	0
13c9e373-cbdb-4be0-b0ce-1e9f500382fa	1	TE	0	0	0
14154061-61d6-4903-81a4-391d7e72f896	1	EC	0	1	0
144a51d3-8e6b-46b5-a867-8a7a6dda3652	1	EC	0	0	0
1496ebca-d6ba-47c3-b5c6-7b5f74033814	0		0	0	0
14cb700f-56b8-4be9-bc9f-2cf9e761bc12	1	EC	0	1	0
153d7c02-cf9f-4bc3-be99-aa8f8eed8c3b	0		0	1	0
156df31c-6d4f-4c87-a83c-ba09576850e4	1	TC	0	1	0
157de476-bcbf-4611-9678-f40a174ce2eb	1	EC→T	0	0	0
15a4ae2a-ea78-40a8-8370-2024dcc5d3aa	1	NP	0	0	0
16b047d6-5a13-46a5-b953-429f46c91759	1	TC	999	1	0
171411c3-c1cf-45ee-b70c-6cb6c9aeff79	1	TC	0	1	0
1721af5b-660e-4ac1-aa46-e9c698231235	0		0	0	1
17d24698-0c03-4282-99d6-577234f195d2	1	EC	0	1	0
17ede7de-7386-4e5f-aaa3-1639c8ef381c	1	CAF	999	1	0
180c46be-7348-42ac-95f5-482f1b49bdba	1	TE	0	0	0
1824001d-5ad0-40b8-afa8-735f896af908	1	TE	0	1	0
182f0914-826f-429d-adc6-af578cdff000	1	CAF	0	1	0
186d6ce2-7b29-41e3-9ee8-6e4fad1625be	1	TE	0	0	0
189d5a8a-da78-48fd-bc0e-2d729c1d0550	1	TE	0	1	0
18aca0d2-2aa6-4a20-a9f9-e2dec73b85a0	1	CMF	0	0	0
1942ff49-9de2-4797-bf17-d3589e4dc1a3	1	TE	0	0	0
19766463-3205-4551-a764-1621a9efb5f7	1	EC	0	1	0
198ce3cf-cbcc-460e-abc0-fbd7a255fc34	0		0	1	0
19b7f3ed-2662-4ebf-8c34-a57bb0b47e3e	1	9	0	0	999
19f6df7d-5170-4020-afd1-55f139f85e6e	999		0	1	0
19f6f734-6a8a-4aaa-b343-c1a5f3fd8f12	1	TA	0	1	0
1a04fd20-16e5-46f7-9c41-2eeb9421fd02	1	TE	0	1	0
1a5719f0-d3dd-4d15-b18f-feb67938f429	1	TE	0	0	1
1a76a996-68c6-4404-9648-15d81d7828de	1	CEF	0	0	0
1acb3a40-0f24-4b20-a14d-6d2936214e6b	1	EC→T	0	0	0
1ae3ab4e-b2e0-4c0c-b8ff-48972cab8105	1	AC	0	1	1
1b007b45-ee0a-4cc4-8ad7-a8ab2f560260	0		0	0	0
1ba5d01e-9bd9-444d-b3c7-6ed678576096	1	TEC	0	0	0
1c01c9c3-9473-4139-99be-d8ee1f7e2c74	1	TEC	0	0	1
1c16471f-053f-4c93-ba9e-6b1c26a7d1d9	1	EC	0	1	0
1c991da5-7b7c-40e4-8ed4-edc12f8e4b19	1	9	0	0	0
1cfc9833-6f67-434f-9e45-9702027b3503	1	EC	0	1	0
1d5f32e7-6e90-4290-a549-7f8bcd03f121	1	TA	0	1	0
1d74e7f5-cf8a-4d20-b5fa-2e2fe9ca9095	1	AC	0	1	1
1d77f897-5ccb-4cd4-86c2-2f04618c942d	1	EC	0	1	0
1db48574-155e-48bf-a19a-1c900b931591	1	EC	0	1	0
1e1210e6-4d21-48c3-9814-30304ea068e5	1	TE	0	1	0
1febf97e-3ca0-4f43-a98b-9c976d3eade7	0		0	0	0
20152eba-4ab9-473d-8ae3-0383f569974a	1	TE	0	1	0
2126c453-3a0e-49a3-b58d-434aa2a943a4	1	TC	0	1	0
21761896-0134-4f25-a1d4-eb9a2345fa2f	1	AC→T	0	0	0
21b4265d-ec42-40b9-a6a3-86513885e6e5	0		0	0	1
22196569-6c10-4b22-9400-617a3d029ef6	1	9	0	999	1
224b1024-a85e-47d9-8e7b-e86482c08526	1	CEF	999	1	0
22abf89a-e636-472f-a0aa-718a348b2b5d	0		0	0	0
22e84c05-f811-4030-b200-2f8bc927b128	1	CAF	0	0	0
231863cf-595d-432b-8010-b4a191109002	0		0	0	0
2321285b-de73-4d6a-a947-8e7fe0a7ea91	1	TEC	999	0	0
233f1b1c-4961-461b-b0e2-4245abd861db	1	TA	999	0	1
236233e7-67b1-4547-a42c-9b993d9a1579	1	TE	0	1	1
23c6c543-07c9-42b9-89a4-eee13d0d7b9b	1	AC→T	0	0	0
23db53de-57b8-4cf7-9b92-4762077c8018	1	CAF	0	1	0
240b0b7c-81b5-4ac9-bf26-86299145ae50	1	TAC	0	1	0
2438bd4d-424b-4f48-91c6-f7aa33007d2c	1	TP	0	0	0
245277bb-f3af-4c2f-af1c-f27369da2b6a	1	EC→T	1	0	0
247eb111-3212-43c5-99bf-91c11b3ff2ab	1	CAF	999	0	0
24b51890-0b63-4685-834f-0639343a5477	1	TE	0	1	1
25235c17-22c1-43cc-8c21-fcc5584ca211	1	EC	0	1	0
253319f7-a406-4cc9-acb5-240e30a6864b	1	EC	0	0	0
2536edd2-867d-48dd-91e7-790c4b51da46	0		0	0	0
256ee0a3-28d4-4e06-94b9-cfcc6f18cdb5	0		0	1	0
2579d5f4-c5b7-406a-b40f-f777ea0058e6	0		0	0	0
25de2e9d-d83f-420b-a325-bc99017a0110	0		0	0	1
2690b884-885c-4eba-8d98-c9b922224ce5	1	TEC	0	0	0
26a46b6a-7c55-41f7-8214-0b0c246c50d3	1	EC	0	1	0
26e5616c-c72f-4fdc-8d27-43f9fe79b5a4	1	CEF	0	0	0
270dd1c4-b7a8-4b45-bf2a-835eea6b6124	0		0	0	0
27292c3f-a7ff-4577-8aeb-ef1969a5a5e0	0		0	0	0
27f3bb42-8616-471e-981b-959f1ef46f17	1	CEF	0	1	0
28210c72-e5ee-4a66-85f4-8c460e6e95d2	1	9	0	0	999
285f736b-34c4-4e6a-8fa3-9b4930d00821	0		0	1	0
2865a782-1224-4690-831f-913873213d7a	0		0	0	0
294b2339-2dcc-4eb7-92b7-4f6d8b173534	1	EC→T	1	0	0
2979697d-fa6b-4aa4-92ca-bb9d0d5cb611	1	TEC	0	0	1
2992e82e-2d8b-477e-8543-3f35c8b92584	1	EC	0	1	1
29a5b5cd-8aeb-4f2a-bae9-ba01c0c7385d	1	EC	0	0	0
2aff234b-38b4-45cf-a798-8a9590d2c1d4	0		0	0	0
2b02c9e0-b15a-4495-b8c0-a53db81796fa	0		0	1	0
2b8a1006-6059-4ae8-96f3-c0c091238b1f	1	CAF	0	1	1
2ba172d2-6191-4a88-9124-16a15c9912a1	1	NP	0	0	1
2bc2b48d-3028-4981-8a3f-5e5e33a8bc8c	1	CEF	0	1	1
2bf66c8e-01b2-438a-bfee-3a96e0f9e04d	1	CEF	0	0	1
2bfaeff2-2a4d-4a6e-b3d0-8062450b6958	1	TAC	0	0	0
2c02e4be-84fc-4a13-bcbe-9259863c6088	1	TAC	0	0	0
2ca7501f-5906-4f07-a2ef-f729d797a474	1	CAF	0	0	1
2cdb955e-ef15-4877-81c6-b335a992c87c	1	CEF	0	0	0
2d001bd9-abeb-46fa-bd71-5bce51d0f065	999		0	1	0
2d2a7745-a2dd-4703-ab88-417063c438e5	1	TE	0	1	0
2d2d7420-2bce-46eb-9871-667eb1234fa3	0		0	0	0
2d7df229-496a-4688-afe6-402bca3d505b	1	EC	0	1	1
2d826a9f-1d62-4c5d-9792-4a7a7f3743f4	1	TA	0	0	0
2da1b313-b8de-470a-aeca-e789dc2b8586	1	TE	0	0	0
2da4e9fd-34e4-4e8e-b3b0-6f198c1d0543	1	TE	0	0	0
2dca6e3a-5297-4e87-b35a-c9a5d1f4dc6d	1	TEC	0	0	0
2ddef73a-3eb5-4d01-89a2-b57c0d8daa95	1	TE	0	0	0
2e18720e-94f4-4ec2-a892-4bdac39f210c	1	EC	0	1	1
2ee9df77-b998-4f7b-915b-3d0ec5df78c7	1	TA	0	0	0
2f6876ba-03c2-4f97-9495-b3cfd273e4a2	1	CEF	0	1	0
3028a95a-b1b2-4091-9bad-29879987820c	1	EC→T	0	0	1
30964375-a90a-4694-8e7f-26cf800ea914	1	TP	0	0	1
30ec2976-8137-4b7a-a2f5-4a8ddf20d417	1	EC	0	0	1
30f948d8-06f7-436b-9834-509da31a7b69	1	TC	999	1	0
31441b62-ebeb-40f8-b551-bae527fd2751	0		0	0	0
3193635e-0b60-410c-bf57-0ecd7e0a383c	1	EC	0	0	0
31cc78e7-54b6-45eb-bf91-3289daf0633a	1	CEF	0	1	0
321197ae-0c9b-40c3-bec8-0428bcfc8926	1	CEF	0	1	0
32e89ce2-2fd8-45f2-ba6f-012cab9d3c21	1	9	0	0	0
33249612-e914-4973-92e7-ba4182ff4abb	1	EC	0	0	0
333f4a28-c371-42c4-bb04-fb9d0fe68c0b	1	CEF	999	1	0
335906fd-b53e-4d8a-8e31-b7ccd7867f16	1	CAF	0	1	0
343a857f-709c-4dc1-85fd-64e96e48b07c	1	EC	0	1	0
344e686e-c448-42a0-bbcc-d277cc43213e	1	9	0	0	0
34d11b36-7da3-4198-b98a-e69061a34bf9	1	9	0	0	0
35098f10-dfa8-4a1e-a95f-e0583f4912bc	1	TE	0	0	1
3515f3d1-be3c-4d90-a49b-d981939ccd27	1	TE	0	0	1
3552d952-be4d-4e3f-a31d-94b6c4840bf6	0		0	0	0
355be424-5e53-4e75-874e-d3ed6db35b6a	1	9	0	0	0
356bf228-203d-404b-ad93-92078d336c75	1	TC	0	1	0
358c521d-c6b6-49b7-ad1c-57b2139e41ec	1	CEF	999	1	0
35a8b4ea-1336-4ac8-ae6f-8a6041c35092	1	TE	0	0	0
35ac96ac-73e6-4123-8ddc-8481ca186050	0		0	0	1
35c50a80-5ea3-4ac5-b331-6028da192495	1	AC	999	1	0
35c57ece-2bc6-4b1f-ad0f-b8f490c2a9d8	1	TEC	0	0	0
35f50ee2-55dd-48ed-9912-f4fc48ff7976	1	TE	0	1	0
35f9f0f9-304d-4024-9721-f9d004f885ba	0		0	1	0
35fabc1c-bceb-4b9b-9a14-1b2a4d935652	1	TE	0	0	0
361e7224-f78d-49c4-8ec8-ff83656edcdd	1	TAC	0	0	0
3653f9b1-2542-4674-a523-d6a9d47dee4d	1	TC	0	1	0
36c3f654-5634-47cf-b80b-36e31574dd48	1	CAF	0	0	0
36cb09a3-66c0-43a2-baf4-9661377d7455	0		0	1	0
36fef3c1-d4f4-4ed2-87e6-c003388d472d	1	TEC	0	0	0
3709e09a-4f62-4af9-87d2-6d62ad99bbcf	1	EC	0	0	0
370b5f36-9937-4f5a-8e35-05510ca35bec	1	CEF	0	0	0
373cc402-adfc-4f1f-9fab-fce627edab54	0		0	0	0
374b405b-9c7a-4420-9877-b578d1ad9f17	1	EC	0	1	0
37982860-2c5a-4a71-9960-db27df7d72b6	1	TE	0	1	0
37fcf117-5f02-497a-97fd-fe1fd754fb0c	0		999	1	0
381a0881-d4b6-4c5a-ad70-cc548686ae4a	1	TE	0	0	0
381b0f14-47d4-478f-862e-f0dfde049222	1	TE	0	0	1
38439b6a-8ca5-4672-a0da-5d1f30ce3b03	999		0	0	0
38454a93-ad2e-4a35-906f-45c43f4f0a9d	1	TE	0	0	0
3869773d-e18c-4044-b375-a69a179dab8a	1	TEC	0	0	0
38c6c5a0-0dae-43d3-87fc-93400e69c5b7	1	TEC	999	0	0
38db34e3-65a7-4c20-8278-2d50f82aed57	1	EC	0	1	0
38f5b737-2113-4941-8b08-2b2cd9929e57	1	EC	0	0	0
3902c8a3-5c96-4907-a8b8-5666453c5756	1	EC→T	0	0	0
39602595-25ee-4416-bab5-f622f3151b1c	1	CEF	999	1	0
39605c34-3ac3-4912-addc-173c6e94aeb9	1	CEF	0	1	0
396c4d22-fd6e-431c-957f-b6a49a518175	1	TE	0	0	0
3985d16d-a4e5-4635-81b8-b1f3d0a11e00	1	9	999	0	999
398b470f-fc4b-40b8-ab42-f88e7145c57f	1	TEC	0	0	0
39ac6afe-6b23-4260-8f6c-7c18824c3324	0		0	0	0
39b40f72-0c68-4cda-b32c-3a80c76b39a6	1	CAF	0	1	1
39f854e9-d09f-40e3-9f17-5d43674e5725	1	CEF	0	0	0
3a202969-4174-4de9-865f-5c9cb17a0186	1	TC	999	1	0
3a2e10f2-31d1-4774-bc48-9ce241027e6a	1	EC	0	1	1
3a46b979-b188-4c16-9ba0-08a44e002b63	1	EC	0	1	0
3b34616d-cca6-4c28-bf44-c1ec79dc185d	0		0	0	0
3b501059-c2f7-409d-bba3-bf110f6a6eac	1	EC	0	1	1
3b706016-5167-4013-9ed1-7750e180fab4	1	TAC	0	0	0
3bfe4d72-020e-4b3b-b253-8adc244c30f7	0		0	0	0
3c4e1fec-225c-4cb1-9414-3fa2ed118fbb	1	9	0	999	0
3c536c77-ac20-4b36-9c0c-ad4f774bea4c	0		0	0	1
3cad46ce-5881-429c-a14f-a51ca8b483f5	1	TE	0	1	0
3d4839a9-b4b8-40d7-a7b0-b2ef04594931	1	CEF	0	1	0
3d5cadd6-f6ba-462a-9b8e-6002aea3a215	1	CEF	0	1	1
3d73a2e1-1452-48bc-bc28-a043779ad245	1	EC	1	1	0
3d82327a-8364-43c0-90dc-ddf17019bad7	0		0	1	0
3da45613-d007-48fb-817c-d65b3c81d518	1	TP	0	0	0
3da642b9-20ad-49b8-9076-562f269b72f4	1	EC→T	0	0	1
3dbc948d-e30c-4959-8f3e-d761f9fb6cbb	1	TEC	0	0	0
3dc29a9e-6a52-49f7-9ace-949cb50fb44d	1	CEF	0	1	0
3ddd420c-4098-4063-ad03-b2fc2e52303c	1	TE	0	1	0
3e1cb60d-5da4-409b-ab35-a8656c90e080	1	TEC	0	0	0
3e251ca9-618a-4489-83e6-85e1e7bdb6e0	1	CEF	999	1	0
3ed1cffc-3711-4cba-999e-326846f3b8fb	1	TC	999	1	0
3f0892a8-a4da-4f33-89cf-ce0aa0a89e65	1	9	0	0	0
3f1665cb-56dd-47e1-a59a-d229ed0d9caf	0		0	1	0
3f34dc0e-b491-466b-ac2e-a47ced7f23df	0		0	1	0
3f65e51f-65c8-4a5d-88e9-a8d384393336	1	EC	0	1	0
3f6dcfa5-4d9f-4a75-b235-aba0266bf402	1	EC	0	1	1
3fb03784-7dc3-45b0-bc9a-cc7f06bf4daa	1	CEF	0	0	0
3fd38036-ec0a-40b1-af68-5517b4d3f832	999		0	0	0
3fdd64d0-5c20-41d3-be00-d7ac6158c5e4	1	TEC	0	1	0
400a4477-3b08-41a4-962c-9bedefc6fd00	0		0	0	0
401eb2f3-d23d-4e97-adb3-c1ab88354a8d	0		0	0	0
4049d0df-987d-4d8a-98dd-7f279bdbddd8	1	TAC	0	0	1
404ec480-0b4a-40ce-bfd9-db77b4e6c051	1	EC→T	1	0	1
40989ec3-bc9e-454c-9711-b351f970ee03	1	TEC	0	0	0
41488903-7725-4960-8e9c-31f66066dde9	1	9	0	0	0
4168dd9e-7b4b-40fe-a2fd-451cdb521e52	1	CEF	999	1	0
416ae919-5a8c-4f9b-87ec-ddd6b0022ea1	1	CAF	999	0	0
421c2f57-600b-461f-81d0-c3a6094cd9bf	0		0	0	0
422b103f-d4a1-425d-9ae3-ee033a4c8ad2	1	TE	0	1	0
426718ca-bb9a-414e-8580-245edfb2e8e5	1	CEF	0	1	0
426c8a5a-1734-4f2c-aa7a-f099bf433e61	1	EC→T	0	0	0
4278e95e-86bf-4161-a451-d220477533b3	0		0	0	1
42984bbf-c2a1-41bd-b49c-f627be71c054	1	AC→T	0	0	0
42e158e1-9c04-4e4c-9bd1-921e9b713093	0		0	1	0
42e5001c-d17d-4778-b90f-5780121eb2d2	1	TA	999	0	1
4304aa9a-47fe-4dfa-8fae-c7597c156296	1	EC→T	0	1	1
434ee347-2d2c-4c7c-ac84-aa1d64411f80	1	CEF	0	1	0
4377635a-1840-4f31-af25-f4ba344dfb39	1	EC→T	0	0	0
4384a27c-587f-47ad-a851-8cf1dbe6a4db	1	CEF	999	1	0
43911989-2825-4c07-9bfa-58934176cffc	1	CEF	999	1	0
4392dbd8-5da1-439c-9576-f034a04e42a0	1	FEC-T	0	1	1
43a29fc4-9c64-4b69-89df-777e5d534c67	0		0	0	0
43adc88a-d9be-4194-9739-4bb02d6aebb4	1	CAF	0	1	0
43aed7c0-befb-4eef-9629-d1d9396938e4	1	AC→T	0	0	0
43d87d71-41c2-4ae4-b5d7-9524198592ec	0		0	0	0
43e0630d-99d5-44f4-bfd7-74afe492b032	1	AC	0	1	0
43f56214-adab-447c-93ad-57fb5b812a93	1	EC→T	0	0	1
44458ff8-1d63-4d6c-adeb-a1888a6f8310	1	TEC	0	0	0
44685592-207f-4463-af66-a67e96e4940f	1	TE	0	0	0
449c20bd-ce70-4380-a72c-1f510297edac	1	EC	0	1	0
44a17ee8-7f34-476c-9b99-280a11787be1	1	EC	0	1	0
44f2d2ae-4340-46e5-abc5-b42ece0f5a44	1	EC	0	0	0
4501f430-8ac5-4d6f-b84e-9a8f1f1acfee	1	CEF	0	1	0
452f5117-4e05-4ad3-82e7-6d027a3a1af0	1	CEF	999	1	0
45990354-0f41-4bcd-8363-df4689709ff9	0		0	1	0
45c3acd8-dde4-4f16-8452-56de2e1545bb	1	NP	0	1	0
4644b46c-e7b6-4d13-8c28-8ac59805f451	1	CEF	999	1	0
464d67b0-cb3b-4794-9719-4682e84e4190	1	CEF	0	0	0
4674cbab-f094-4936-afc2-c8d02ea872c2	1	TA	0	1	0
46b9a330-935b-42eb-a538-7fd7d1425a3b	1	EC	0	0	1
471d2844-fdab-4c3d-80b2-e0e6379ce940	1	NP	0	1	0
47368384-a4cb-4342-81df-719552a3e164	1	CEF	999	1	0
479c97df-74f0-4fe0-bd36-2c248a834ea8	1	9	0	0	1
47e0becf-9b18-43c8-8293-c576d8723755	0		0	0	0
47e7e568-fd53-4d00-92e0-86e712932cbb	0		0	0	0
48059448-04aa-49b9-a360-369726646040	1	NP	0	0	0
480f091b-3097-4d72-9194-4c10ebe1ebb9	1	EC	0	1	0
482e4706-b403-46ad-958e-ab8e14ab4d21	1	EC	0	1	0
48904e7b-51bc-4cb2-9e76-638bad432a57	1	CEF	999	1	0
48bb0710-7ef2-439f-8cdb-b4fafe07113c	1	CEF	0	1	0
48c46f19-b6c1-44b9-9e7c-6054484bf736	1	EC→T	0	0	1
48cc283c-56f2-441a-bc5a-786c3435e50a	1	TEC	0	1	0
49458f98-23d5-4014-bed6-f5e69a50d2a6	1	CAF	0	1	1
496027e2-21eb-4858-85d4-fa7b88317648	1	TEC	0	0	1
4982ae7e-3788-4292-8cba-eaeb0f6e69a6	0		0	0	0
49990bc6-8bd0-4c97-afb9-9b98ba11d2ea	1	TE	0	1	0
49a1b82e-8e37-4ef1-8dc1-1eee0e5d9bd1	1	TE	0	0	1
49a20aba-1581-4e8c-993c-4b0fa7efe224	0		0	1	0
49cde2fb-e7cd-44e8-85a4-20aa501ab6cd	1	EC	0	0	0
49cf992f-28db-49f6-bf51-8e58e4dc1b2f	0		0	0	0
49ee272d-5180-4aaf-8a54-11455e8ecaa6	1	EC	0	1	0
4a32003a-2c06-481f-950c-76a64b8bcb2b	1	CEF	0	1	1
4a3557e9-849e-4082-8430-91c32526b27d	1	TEC	999	0	0
4a38b0ff-0be7-4e29-b302-0e02ae62a2f9	1	9	0	0	0
4a454b82-66e3-4d62-8b40-b247cb423f63	0		0	0	0
4a4691b7-119c-4a0b-80e9-137594c307d6	1	TAC	0	1	1
4a901790-b6ce-4b52-adbf-a356e3afa85b	0		0	0	1
4aaf3231-d498-49ef-8bec-184468c3a580	1	EC	0	1	0
4ab9635c-e5a2-4756-a45f-b2b557bbfc64	0		0	1	0
4aba6a6c-1a17-4929-b660-0afa102e0716	1	TE	0	1	1
4ac25cc0-5a2c-4e55-a9f5-bbc78c59f9da	1	9	0	0	0
4b20eb37-b436-4e31-8fcb-4c3cd0f20280	1	TE	0	0	0
4b33babb-f73b-4ff3-a4af-912a65de9661	1	CEF	0	1	0
4b392817-20cd-4b98-afb4-52b792a3c5af	1	EC	0	1	0
4baafd61-a000-473e-9e68-62be739aa84f	1	TA	0	1	0
4babec81-98b4-44a0-9fc5-522cc293187d	1	AC	0	1	1
4c009b90-6252-41be-b598-92c16a680649	1	TE	0	1	0
4c0c3176-b975-4a0f-9275-2d80421fde49	1	9	0	0	0
4c152642-8dcc-44a6-a346-99bf792291f6	0		0	0	1
4c2598c3-eb40-4bb6-aa4a-9df9f87949cf	1	TEC	0	1	0
4cc68f6e-d33b-4711-91ac-078828b58c6b	1	CEF	0	0	1
4d02c527-34c9-4399-b782-452c8dcae994	1	CEF	0	0	0
4d43d1bc-3c08-4854-ba37-ab289c7e6f29	1	CEF	0	0	0
4d510d75-2fe0-4687-980f-3b24f17f6cb1	1	EC→T	0	0	0
4d730593-8cc9-4764-83b2-b9757dff2b34	1	EC	0	1	0
4d7d34fe-ce61-45c9-8434-dbb688893607	1	TE	0	0	0
4d82fc22-07be-4373-8abd-c8e54d45ada2	1		0	0	0
4dabbd95-373f-41e9-8757-54b1d79b104c	1	TE	0	0	0
4db6674a-8f2d-4e58-b930-ab0c13db2da7	0		0	0	0
4dd1ec6a-53a3-453b-8263-fee8b08c7e25	1	TX	0	1	0
4dedafb3-949a-413c-874f-d2be3ed39665	1	9	0	0	1
4e09d9ee-3514-4e31-8aa9-d7ffcd2bfd8a	1	CEF	0	0	0
4e87a333-f688-4101-9593-de523eeda5b8	0		0	0	0
4e95b51a-8d8e-47a1-8d40-77363eb667df	0		0	0	0
4ef52083-a984-418b-839a-93639d83d418	1	TEC	0	0	1
4f303230-5b94-41c0-b369-e3ac2d19757e	0		0	0	0
4f3f4d31-2baa-4410-9e60-c5cc9bd75206	1	AC→T	0	0	0
4f5b34a2-467b-4ede-9ec7-660b73739b49	1	TE	0	1	1
4f950e7f-86f3-4939-a02c-177fa34a2925	1	CAF	0	1	0
4fbe6065-2ba2-406a-9d18-e3ca621104c1	1	TE	0	1	1
4fd4fbf0-1773-4061-a743-f719914b74b4	1	TAC	0	0	1
5009d622-e2c0-41e0-ab35-49451ad476ac	1	EC	0	1	0
502e001f-5257-46e2-be3b-f3d93f8a01f7	1	EC→T	0	1	1
5064c76b-41e1-4e08-a227-6c37a387d6fe	1	EC	0	1	0
50673a0a-d283-448f-93dc-f863e8bc9f3c	0		0	0	0
506f0762-2850-49bc-83ad-728e3bd863b9	0		0	0	0
508fd6f5-f5d9-4227-b935-ba45584fd2bb	1	EC	0	1	0
50c7c76c-4aef-444a-95f7-9d44e0d71435	1	EC	0	1	0
50e905d2-4ba9-4358-99f4-e7a5c4c47a23	1	TAC	0	1	1
50ec508d-2264-431a-beea-a29865b95b98	1	TAC	0	1	1
51172cad-aa2c-46a7-8fb7-0a9d510bc59b	1	TAC	0	0	0
511c5e9f-15fe-4321-a274-2deca25887ad	1	CEF	0	1	0
512f4139-83ef-488a-96dd-8fb0cf7033e9	1	EC	0	1	0
5143a8aa-65d5-47e4-bad6-8f3009fa4d9f	0		0	0	0
516a5f57-7327-4fb9-966c-b1248b42e330	0		0	0	0
519fb634-234e-4019-9ff0-0db0004d008a	1	9	0	0	0
51c0aa56-0a1f-48a2-92a6-3c502f41b45d	1	EC	0	0	0
51ca4c9d-9439-4c80-88f3-b59032082978	1	TE	0	0	0
52336580-1bb9-444f-bc1b-f60f57d825ed	1	TE	0	0	0
525937cf-09ed-4776-b95e-801a0e65e948	1	TEC	0	0	0
52625e50-d2b7-4696-a461-8563638a18e5	0		0	0	0
52b450ae-ce68-4148-aae7-4c8cc4be8290	1	TA	999	1	1
52f4b65e-fa19-4e53-95f9-fe61f6c4cf47	0		0	0	0
53127f6a-f05f-4022-a278-b0f24d43c341	1	EC	0	1	0
53680088-4f12-4ee2-9884-55efa0a08840	1	TEC	0	0	1
53c87fe3-07ef-44f0-ad29-2345d66a40c8	1	CEF	0	0	0
53c93842-c925-49c6-bdb0-d52ccd1c378c	1	TE	0	0	1
54e8428e-ce32-4035-8561-09ce2c684ac1	1	TC	0	0	0
54eb9516-d459-4a3e-b546-f430e75f3f0f	1	9	0	0	0
54f418d3-1f3f-49a6-98e2-80ab0cb13644	1	TA	0	1	0
54f6cef3-343e-4fbf-8e6d-2ba912f1efdf	1	CEF	0	0	1
54faaf04-7143-4e15-99e2-d0cb2fdd3f64	1	TEC	0	1	0
55a63486-3a3e-4275-a4e3-61282002cb33	1	AC	0	1	1
55c085f0-ed71-44a8-a9f6-ff26a2d65816	1	9	0	0	0
55e29f97-8202-40e2-ab2f-c8265af5d6da	1	TEC	0	0	1
55fb6d38-026b-44a6-ae3f-f050e9d12922	0		0	0	0
562c7e57-bfd6-438a-81c1-e1343e756139	0		0	0	0
56700c54-9df1-4e0e-956d-ee161287823f	1	EC	0	1	0
567d0cd5-d987-4265-81b1-4a80436706c9	1	TE	0	0	0
56af9e90-4314-49d7-a225-b514132f87bd	0		0	0	0
56d096d6-6c6a-4215-9e4a-929e20f17cec	1	TEC	999	0	0
570ed5cc-b193-4830-aad2-b7f0f1541ff1	1	EC	0	1	0
5726b211-8689-4389-a55a-b3b88101518f	1	CEF	0	0	0
57c03e8b-de94-4bd6-89da-0d8f09133994	1	CEF	999	1	0
57deaabf-b2d8-4163-9af2-e7d33d49c7b7	1	TE	0	0	0
5838be5e-25a2-4e6e-b75d-cd48fb771711	0		0	0	0
58dfc14b-bcab-439a-8692-4b84a446ae14	1	EC→T	0	0	0
58e43f19-552c-4af7-a349-8860ae63e895	1	TEC	0	1	1
59028d3d-d9a8-4707-b7f1-fd6aa2eb89b1	1		0	0	0
590938c0-88d9-493d-aa5a-6d056a9822fe	1	TEC	0	1	0
592ebfa8-e42c-4599-8455-5a86e2a7de0d	1	TE	0	1	0
5941f28a-3b85-4513-bc93-19844d5b7d05	1	CAF	0	0	0
5944a079-f3c2-48fb-a259-83bdb34a686b	1	CEF	999	1	0
594e55a2-2c66-45ce-a852-6fc0414c3967	0		999	1	0
598a7997-be5d-4c26-a04e-ef0e007968a9	1	TC	0	1	0
59da3719-1ee0-4af0-92f5-f21ad9c08c73	1	9	0	0	0
5a3914c3-949a-4fbf-8044-207e67d26041	1	CEF	0	0	0
5a48da3e-79b7-4bd4-b661-efc6cfacab4a	0		0	0	0
5a6b83de-59b0-479f-8586-ddcac4e63af8	0		0	0	0
5a7f5e22-f852-41dd-9778-4c2db284f10a	1	CEF	0	0	1
5a83c046-c2f0-41bc-bc42-16846380b210	1	EC→T	0	0	1
5b3cf93a-ad0c-4e8a-97bf-63c32bbb0692	1	TA	0	1	1
5b935474-4d6a-49f4-9f00-a66f72bb3ddb	1	TEC	0	0	1
5ba7a0a2-127a-475e-bc81-3e1dbd229b6c	1	CEF	0	0	0
5bf6688e-56d4-4760-bded-a6e364275887	1	TE	0	0	1
5c0a2b0f-c31d-4f77-9cc6-f3cfafde6ed5	0		0	1	0
5c6c0fb3-b1ca-409c-aa33-2d82a32e1732	1	TE	0	1	0
5ca81a15-a065-489c-8d2a-0cdc7050faec	1	TCH	1	0	0
5cabfcd3-01b6-4157-86fe-a9d6685d78e1	1	TEC	0	0	0
5cd2fe4e-3874-4a2b-be4f-a44795eaa33b	1	CEF	0	0	0
5cde053f-4a76-4882-a274-97967ba7ebe9	1	TAC	0	0	0
5ce28c39-e351-49dd-b005-a27a9f22036c	1	CEF	0	0	0
5ced6c20-2f31-462c-9819-e77e51aed2de	1	AC→T	0	0	1
5d2a9b53-d2ba-4a94-b689-f8357dcb2af8	1	TE	0	1	0
5d339b3b-3937-4cfc-96ea-364e2c8c582c	1	CAF	0	1	0
5d3fc6bf-8690-42ee-bce3-50303e4347d0	1	AC	999	1	0
5d5c3e2d-2313-47b0-a8ac-0a03792c658e	1	TE	0	1	1
5db3943e-596c-4146-993e-e1c71f4b160f	0		0	1	0
5db44165-46d8-472b-86aa-78957cc7b7b5	1	TAC	0	0	0
5db45c70-a422-4ed4-b7cb-c31d7b51a170	1	EC→T	1	0	0
5dd794f0-bdc6-42df-b1eb-ac8c3fd502f1	1	TEC	0	0	0
5e00052a-2c1e-46a1-ac6c-071ba87dc73e	1	9	0	0	0
5e089cec-09d9-4cc6-9b50-279b5c5fe412	1	TE	0	0	1
5e2d46e2-96be-4691-81f5-daaba1f0435d	1	EC→T	0	0	0
5e4732ae-7661-49b3-abf0-33c630101922	1	CAF	0	1	0
5ed8760b-8c8b-4f40-9411-8dacdb22510b	1	TP	0	0	0
5f7f8967-e42b-4809-a445-92707febe39b	1	TE	0	1	0
5fe79a3b-f954-48a1-867b-65bd0107b1df	1	9	0	999	0
604edb8d-8235-460a-b83f-7be167cf25ac	1	TEC	0	0	0
6086a1b9-b9ee-4ab8-babc-1bf377ff8a28	1	TP	0	0	0
609d4b99-8212-4ff7-aae2-cfd4cea22b10	0		0	1	0
6105dac7-7431-45a0-b510-1c2e74bef67a	1	EC	0	1	0
6123699c-c8b2-4f2b-8acd-cad6c5210380	1	CEF	0	0	0
6186604d-dc89-4038-a1e0-0eaeed9fdf07	1	EC	0	1	0
61eb0b95-ad87-4141-9afa-edfed3291ac3	1	AC→T	0	0	0
61ecf77f-9a4a-4de7-9449-619ceb344cf5	1	9	0	999	0
62700343-f159-4b1a-b357-a0b9b995c995	1	TC	0	1	0
62787356-eb36-44fc-911b-ab80c8c56560	1	9	0	0	1
62b11eaa-a3d7-4633-835b-ab5bd61841d2	0		0	0	0
62b919c7-0f8b-412c-a5a0-743dcf1cd2c3	0		0	0	0
63112bc9-57ea-4725-8166-7a5159e5b6d0	0		0	0	0
63490e4b-046a-4ff5-9e82-0b3e551ae46f	1	TE	0	1	0
6368975d-5b23-4c10-a1b8-acca884ff4d8	1	TEC	0	0	0
63bdc5db-480e-40f3-8a2e-93c90379c463	1	TE	0	1	1
63be33c8-80cd-43a5-bb10-013db25f7b54	1	TEC	0	0	0
63e07ae7-9055-471e-97e1-f54e2ff6f0d8	0		0	0	0
63ffae10-01ae-400f-8299-fb64bb1309a0	1	TEC	0	0	0
642eae8e-d6f0-4f2f-a7da-3862d3be88e4	1	CEF	999	1	0
644ff724-b89f-49fe-a6b6-c25ea4af11f5	1	9	0	0	0
6482e3e4-22b5-4a64-a46c-8cd9027a142a	0		0	0	0
648bd652-7f9e-4de3-a876-a2c0bd9a54ae	1	CEF	0	0	0
64a8a847-432d-4f1e-89f7-d4ab453a9e3d	1	TEC	0	0	0
64f3d0f8-a54e-4cf1-b6bf-6e83afa2cbfb	0		0	0	1
6509545b-d600-46ef-991e-33f66e7f257f	1	TC	999	1	0
6521ba86-c25c-48ce-93e8-8214c86e63c0	0		0	0	0
652c0db7-b41d-4f57-b3b5-73fa46690d20	1	TC	999	1	0
664b386b-8266-434e-8fb5-81b4609ae277	1	EC	0	1	0
66990493-3543-4f04-b7d9-e0862bcbcbb2	0		0	0	0
669a6ca3-1aae-4352-b02d-5ada3e4610dd	1	CEF	0	0	0
66e4bb33-436c-4b9a-a7d6-35adceec336c	1	CEF	999	1	0
672301cc-dfe8-4c48-8012-23ab91a0a591	1	EC	0	0	1
67665b8c-d6d2-4519-81c4-58002c5c5da5	999		0	0	0
6786875d-e58e-406c-bc16-62d1fb720955	0		0	0	1
67d77b89-f356-4f5f-9727-7719b7bb7bc0	1	EC	0	1	1
67d87ac0-af07-4516-b2e5-77e310a6e202	1	AC→T	0	0	0
67f1b9c6-98a8-45e4-8b8a-fefd8818e80c	0		0	1	0
67f2b693-2765-41b5-84e4-3e9dbca16269	1	TC	0	1	0
6839e66b-9b37-49fd-a62d-83ef6f88c963	1	AC	0	1	0
683ccd92-6ee8-4db8-b0ba-793971480b6e	1	TC	999	1	0
68458102-e4ce-4cef-bfef-94c36ab4ca38	0		0	0	0
6871e90e-fb27-4800-a403-0fe9227a84b4	1	TAC	0	1	0
6881538c-7d03-4402-9585-b4c489d832b3	0		0	0	0
68a76194-43c7-4846-a518-91566eb16cec	1	EC	0	0	0
68d2642c-ca12-41c5-9103-bf2bc7aeaf93	1	EC	0	1	0
68df31af-c469-4f7c-9bb2-3759935748d3	1	TE	0	1	0
68fff139-73d5-4b00-93db-6b7882475e7b	1	EC	0	0	0
697625e3-f2df-49ec-9d29-4898a1976198	1	TA	0	0	0
6a285f71-fc39-4035-ae0a-9b7beb5b6582	1	CEF	0	1	0
6a591613-e345-4307-8553-6ae509d71136	0		0	0	0
6a598a96-1f9c-46cf-a5c4-b2c07591515c	1	9	999	0	999
6a658437-8ffa-46c5-8104-1bad53c19996	1	EC	0	0	0
6add1870-bb9a-4fc3-a024-39c370510b56	1	EC	0	0	0
6b011f8f-8d3d-4779-bd82-ceedc599a0ee	1	TC	0	0	0
6b389ef6-b533-4f50-842f-482a4967478e	1	EC→T	0	1	1
6b649000-4bdb-4904-a515-71adc633c33f	1	TE	0	1	0
6c1b4f78-9f4d-43e7-ae8b-8043b8dc5d46	0		0	0	0
6c566b7d-5282-471a-8211-f04e67f62427	1	CEF	999	1	0
6c56e5f2-1cb1-4d62-92bc-7d428293f01e	0		0	0	1
6c5b9ab1-c27a-4873-a17e-ad731a2db6f5	1	TE	0	0	1
6c8165a0-3b0b-4f19-99a7-2bfd37c400ce	1	EC→T	0	0	0
6cf28e07-3e93-4b48-825b-161c8389a7fb	1	EC	0	1	0
6d279b2d-a9f0-4b95-9268-4637a907e581	1	EC→T	0	0	1
6dbee492-4d9f-485c-8b79-2f318f5f3719	1	EC	0	1	0
6dc6bca0-b8a4-49fd-b109-c2010bf359cf	1	TCH	1	0	1
6debbccd-fd20-47ba-b061-cc87a96cecef	1	TEC	0	0	1
6e05bc22-3bb3-449e-851a-63969da99e26	1	TA	999	0	1
6e325cf1-0cf6-4190-b314-f414503b910a	1	TP	0	0	0
6e3d7b7a-6945-4486-9aa2-50a4210bb88d	1	CAF	0	1	1
6e63ca17-f5ac-4d59-9b26-1a82a3edc129	1	CEF	0	0	1
6e674c26-11f9-45bd-a042-bd63383da084	1	TA	0	1	1
6e69cb14-7331-4aeb-bd72-182b75612442	1	CEF	0	0	0
6e757d77-b068-4741-b20e-830cc8aac6f6	0		0	1	0
6eb9f095-1ebc-41e7-885d-bf869777b5e2	0		0	0	0
6ed7b6c4-f86a-4670-8a34-ff067da6dcbe	0		0	0	0
6eff41f9-0942-4123-91c1-a7f25429a3d3	1	CAF	0	1	1
6f210907-b650-4380-a482-35bc15492b7d	1	EC	0	1	0
6f70c761-0203-4073-a137-a6dfc591bcf2	1	TE	0	0	0
6f996809-0d2b-401f-942b-3eab98319ec2	1	CEF	999	1	0
6febbdba-c857-4532-8ff9-2f8010423485	1	EC	0	1	0
7014d834-4528-4ac3-8c4a-80ab36065008	0		0	0	0
707b17e8-ee8f-42ad-8155-1aeeda8c882d	1	EC	0	1	0
70aae14a-262a-49a7-a16b-c930c335c759	1	TP	0	0	0
71165d81-145f-401a-9be1-a7f6e68fc28d	1	EC	0	1	0
718f8bd0-fe17-4b97-8d5e-c229a62f9601	1	EC→T	1	0	1
719f4cbb-a249-467d-801f-ef9f881a7d14	0		0	0	0
71a0d7eb-0fcb-4ab7-8497-cc97a4346ea3	0		0	0	0
71c333fa-e5da-41db-b35e-29346d3dc5cd	1	TE	0	1	0
71debc93-37d9-4f02-87c8-1c34d6ffd5f1	1	CAF	0	1	0
71e8f9d5-4db3-4c4b-aeee-e4ffb521f5d3	0		0	0	0
7212f1fd-61d4-4f19-a959-71981ccf58cb	1	TEC	0	0	0
7244a278-b983-472c-a25e-653b3e958900	1	TC	999	1	0
72548f85-8881-4696-873f-04b88d4407e0	1	TC	999	1	0
7262265a-6a83-4e68-86a0-ad6cd16a0893	0		0	0	0
7291cbb8-a846-492b-af79-d4cb0c1dde25	1	CEF	0	0	0
72b8ce0a-42db-4f2f-a123-7eaa6348c87e	1	CAF	999	0	0
72e09323-2992-4fe0-9592-ad0edcca620d	1	TEC	0	0	1
731f4022-a068-4fd9-970a-9b0b5dbcbbbd	1	TE	0	1	0
733c5261-932f-4641-bb74-b95b2f6bed64	1	EC	0	1	0
735428f2-0811-40dc-a330-a3add60b4e92	1	TE	0	1	0
73a027d7-dc04-4ed7-9e00-f841bb691106	1	EC→T	0	0	0
73c7d795-eaf3-4249-a7d9-6446105e7ce5	1	TE	0	1	0
73d9e83e-4c41-4e91-a0d1-57af5951e2e6	1	9	0	999	0
73e64a99-0748-4bd3-a6e0-4e2c2d147be8	1	EC→T	0	1	0
744ae462-37a6-4851-b938-ec692367103f	0		0	1	0
746d36df-d33b-4c02-b459-9618fd8875c7	1	CEF	0	1	0
74894e35-5119-4cc4-b660-252fa3b3b5fe	1	AC	999	1	0
751febc0-8b3a-4c3a-b5d8-f45a7f3819f6	1	TE	0	0	0
753eaea0-801a-454b-acd7-c65dca89c87a	0		0	0	0
758da656-4c5f-4547-bb83-3daa5aa2f67b	1	CEF	0	0	1
7590ff19-9bf2-4439-aee9-b8ff040610b7	1	TE	0	0	1
75a0acaa-55e1-44fb-9f71-d1972d5c358e	1	CAF	999	0	0
75b1a4b7-3c04-4031-bd40-3b6979c615bd	1	TE	0	1	1
75f30b4e-a355-4135-bf49-e65740eac894	1	EC→T	1	0	1
76328027-e222-4e41-ac4d-65af52919b11	1	TEC	0	0	1
763a1cad-6ada-48ec-a887-5a43698b7261	1	TA	0	0	0
765db86b-4775-4e5c-8fc2-f9a21ef0ac11	1	TE	0	1	0
76c72406-136d-4ac5-a95c-db02b3e9de8a	1	9	0	0	0
77205c01-6bf6-4f40-b096-6d08f1b1cdf7	1	TE	0	1	0
774842d4-367c-409d-8570-4dfa95feb65e	0		0	0	0
774e13c0-dc64-4d33-8229-daf5739f6b37	0		0	0	0
77607514-320f-4786-8644-56bbccf21bb0	1	EC	0	1	0
77d87d07-36c4-4725-8cf0-82522db6f24e	1	TEC	0	1	1
77fd7c4a-d857-4d5b-9874-ce25906b7c81	1	CAF	999	0	0
78a8dbd7-b61b-4196-b2c6-95060440b464	1	CEF	0	1	1
78f8d2e6-26da-4f33-9734-8f3ee559822f	1	TAC	0	0	0
790fc068-bd12-4402-8987-16ec005f0ef9	1	CEF	0	1	0
7949aaa9-f965-4325-bb92-e307574a6db1	0		0	0	0
795974ac-5413-48e4-8334-0471481fb186	1	EC	0	1	0
795b4497-1672-4925-a351-b24bb27271b9	1	TEC	0	0	0
79d44188-3244-4367-b799-e360e5febd21	1	TAC	0	0	0
79d864d2-149e-4a4b-be51-d56ee8d86134	1	EC→T	0	0	0
7aa9f6a5-6e4c-4a95-93a9-edcb260ec664	0		0	0	0
7adadc91-3d00-4df6-a601-76900898da2c	1	TE	0	1	0
7af404a3-d6ee-4b57-9251-68e3c188dda6	0		0	0	0
7b6a2435-3063-436a-b2c8-82a0c5b2fafa	1	TAC	0	0	0
7b79f1a3-dbed-4e98-ab1b-8f9fe481dd33	0		999	1	0
7bf1f438-6e8f-47e2-83f9-388645f743e7	1	CAF	0	0	0
7bf217d5-8925-4143-bb33-eaaeb12bc33c	1	EC→T	1	0	1
7c192250-85a3-45ac-8b2d-90af14a86761	1	TE	0	1	0
7c6d3d81-6cb4-47e3-887c-bd3425bd7f59	1	EC	0	0	1
7c957e9f-7e2f-4a5f-a832-65112d473b14	1	TEC	0	0	0
7caff60e-2925-4adc-b6fd-51155c815db7	999		0	0	0
7cc3cdc1-7c6c-457c-8712-9a30a9081e83	1	CEF	0	1	0
7d1dbeea-d620-460a-801e-35def2d97518	1	TP	0	1	0
7d689e0c-58a2-4942-a00d-8c19834a2784	1	TEC	999	0	0
7dca60a7-4859-4b23-a9c5-3ec1c547b3e0	1	EC	0	0	1
7e070973-13f5-4376-b40c-0629890e6565	1	EC→T	1	0	1
7edc7548-cd9d-4afb-befa-93e1094db9d4	1	CAF	0	1	0
7f130e68-59b1-4165-9071-9e1b6b18b196	0		0	0	0
7f2771fc-f152-4bc2-9642-29629509aeef	1	TE	0	1	1
7f4f3e78-35fe-4a20-b1f8-38334fdbeb18	1	TE	0	1	0
7f80b7ca-db09-4019-89ac-931aa5269b86	1	AC	0	1	0
8019f479-802b-4fd8-9894-ad20d10eefb3	1	TAC	0	1	1
802a35df-c3ab-40fe-be42-a2da8255a455	1	9	0	0	999
802bce96-52da-401a-8a01-4e7bdf76e1c5	1	TA	0	0	0
80369b0c-47c4-4c0d-9575-90879456d544	1	TAC	0	1	0
8058c7cf-84f8-45ad-a5db-e7995ab7a92c	1	CEF	0	0	0
80908293-d5f7-4d24-9639-7da185be460c	0		0	0	0
80ee4acb-d3f0-495e-8c11-fc849190bf34	1	CEF	999	1	0
811ac0e8-7fef-425e-86a5-ded7cbdbfc84	1	TE	0	1	0
81b349bf-a45a-4902-8a2b-11ed1884eed6	1	TE	0	0	1
81bb513c-7a06-4bb8-a1de-00b55aa00d83	1	CEF	0	0	0
81d8f12a-4a21-4728-9d21-8def8560f1fd	1	TEC	999	0	0
82100b7f-93f6-4f73-8653-a01f20434b29	1	TE	0	1	1
821ef804-9b99-4774-8394-d05ed013f325	0		0	0	0
82470473-3d72-4c2a-933a-954d060b3650	0		0	0	0
8272f7d7-881f-494b-b715-99f8f712d3b6	0		0	0	0
827b6c86-dcbf-471a-a056-d5eae0899221	0		0	1	0
831b4b08-18fa-42a3-8edd-694c870d7213	1	TE	0	1	0
833a5f77-315f-4224-9a87-1bda76402225	1	TE	0	1	0
83f059e3-3e90-4c82-ab14-0a049002ad7e	1	EC	0	1	0
83f78b04-696d-4ec6-af2d-756709f56d83	1	9	999	999	999
8411409e-42d0-4ab2-ab47-defc99cc05a1	1	AC→T	0	0	0
84353dc0-578d-4659-9e3b-6ae1eeea8bb1	1	EC→T	0	1	1
845a313b-642e-4f2a-83ab-fe3833f1ae84	1	TC	0	0	0
8482c474-a736-4799-a8ad-7fba32899c1d	1	TA	999	1	0
84b1d67f-de44-48f3-944f-cb1a83963e66	0		0	0	0
84c0ba27-b256-4f7b-a971-e072ec792f33	1	EC→T	0	1	1
84c58193-bac8-499c-9ff5-92f778657df2	1	TCH	1	0	0
850b6e6f-51a9-40a8-9140-8bddff7d54ec	1	TEC	0	0	1
851ebdb0-fed7-43e3-8ab9-24d798fa92f0	1	TC	0	1	1
858a50b7-f197-43a3-bcda-8fcdbc4383f2	0		0	0	0
859fa37e-17c5-4f62-a42c-c9dd31cc9839	1	NP	0	1	0
86358534-5ee4-4d1b-86f4-89e7e1cf45d1	1	TC	999	1	0
86c7cc7b-56f9-460f-89ba-4c89c9099a86	0		0	0	0
86d77405-0188-416a-b8bf-0e3ee7085780	1	TE	0	1	0
87011475-d787-429f-a548-0222411dc4da	1	TAC	0	1	1
87087c00-5d24-4d86-b293-e948b7a1bce4	1	EC→T	0	1	0
872b1a5e-e49a-4f7b-b8e6-6c5a4e9cd745	1	9	999	999	999
8736c7f6-7258-4293-8da4-0e9d6a135f67	1	TE	0	1	0
87501a21-8e14-4915-a0ec-fa251b020a59	1	9	0	0	0
876a78b4-7776-4209-9001-cf2eed0191b5	1	TE	0	0	0
8792a386-a081-41c1-9af3-919957a791ae	1	EC	0	1	0
87c9d0aa-1a4b-407b-8993-871fa5a3e0ca	1	CEF	0	1	1
87e74013-ef9e-4238-99f1-984382bade74	1	TAC	0	0	0
88221b43-4aaf-451a-9e92-2e077c1703c4	1	CEF	0	0	0
88411040-1f9b-4a04-8034-0aea0138ce12	1	EC	0	0	0
8852a5c0-5704-4239-9021-8432a36db5a2	1	TEC	999	0	0
8888843d-dea7-472a-9b90-582d2c89cefe	1	TA	0	1	0
88d1ff13-303a-4ced-a671-b0289caa1aad	1	TEC	0	0	0
8910ccdb-5b84-4d09-9072-e64c96762c20	0		0	0	1
894f59fe-1d6e-493e-99ca-55384ef595a1	1	TE	0	0	1
8956bc39-13c9-4f36-b515-5bb602b079a4	1	TA	0	1	0
89854ff3-1dd8-4cf8-a45f-b72b76923a70	1	9	0	0	0
89f3b23b-7640-4e83-960b-d401b4a6472c	1	AC→T	0	1	0
89feb1cd-d916-460d-96f3-e4f4df3d3cec	0		0	0	0
89fefd37-0a96-492b-880a-e864b1cf1914	1	EC→T	0	0	0
8a31ee94-7120-4767-a083-5383824e5110	999		0	0	0
8ab53805-0c46-4346-a231-6f76514928e4	1	TAC	0	0	0
8b2f2951-d82e-4c61-b990-70f12d01111d	0		0	1	1
8b4964a1-62f7-478d-87dd-430a730475d0	1	EC	0	1	0
8b84ed67-9b14-4391-a839-e7073be48670	1	TC	0	0	0
8b95a964-a4b2-4efa-93c4-8f57b0dbecc2	1	CEF	0	1	0
8bc2582c-1007-442b-912e-e56a293384ff	0		0	1	0
8bddaf27-7ba8-486d-ae7d-292547e094f9	1	EC	0	1	0
8c4773d6-8815-47f0-abf6-06a704cf8a3d	1	EC	0	1	1
8cc7368f-d5e7-46eb-8b84-fd4ba6410209	0		0	0	0
8d1a9fcc-def6-4e4b-ac8d-d60eba38a7de	1	TE	0	0	0
8d8a4bc1-3d1d-4b7d-a938-181c3c14525b	1	EC→T	0	1	1
8ddc7403-1890-428e-a1dc-bf35c54bb16f	1	EC→T	0	1	0
8de455ae-a688-40ee-bb24-2a299e85200a	1	EC	0	1	0
8e30944a-501f-4754-a29c-9eddf6203d44	1	TP	0	0	1
8eee16fa-cea1-4449-bae1-4ef4ca5a26a3	999		0	0	0
8eef75f8-a48f-4718-be57-128b677a83eb	1	CMF	0	0	1
90831911-c0ef-4d8e-9879-bc0e948d731d	1	TE	0	0	0
9097ec2c-74ab-414c-8e26-83c248bef8cf	1	TAC	0	0	1
90f9e229-5488-4e49-8024-9c9bac789c4f	1	TE	0	1	0
912fcc61-bd7a-45f0-825b-3bc58be99720	1	9	0	0	0
91720505-e9f7-4b9e-a955-f694ad0c9487	0		0	1	0
919d115d-0aad-4506-b18d-b4719979d69a	0		0	0	0
91af337e-25f0-4fce-a99a-fd89596b4b7a	1	AC→T	0	0	0
91c3bfe8-230e-44cb-bd83-0ff75b2f25cc	1	EC	0	1	0
91d7fb3f-0745-4fec-bf8a-4c77e89f1ed9	1	EC	0	0	0
921542c2-fdb6-450b-8f96-5171ee27ad07	999		0	0	1
926393d5-c6c9-4a4a-879c-e8d3b9a949c7	1	TE	0	1	0
92dcbedd-9a82-4b7f-a2a8-42af0e95bbd6	1	TA	0	0	0
92ea2d8a-f089-4cbf-b797-b70099c5d2b6	0		0	1	0
92ed0ea0-e7e9-40f3-9b69-209f74ed839a	1	EC	0	1	0
9317a8bf-2083-4eb3-ad6c-fb5f3948b8e0	1	EC→T	1	0	0
931f7228-9141-4bc9-95fe-63bce3ffca23	0		0	0	0
9323d161-ab61-4b8a-a578-b7e9acc7f62a	1	9	0	0	0
933390f5-113f-41f5-bf25-c78a9a2e1132	1	EC→T	0	0	0
9344bfcd-86aa-419d-bfe6-8b9711544404	1	TEC	999	0	0
9350890c-ae84-44c1-8af6-0c599b44257d	1	EC	0	1	1
93784100-a25d-41b8-baaa-9b5ddec8968b	0		0	0	0
938f7f32-ede5-4761-8803-1dbe1b868592	1	CEF	0	0	0
9392cab5-a206-4f20-837b-8d781322ec83	1	CEF	999	1	0
939cfb7e-ece4-4d7b-9535-4d57a1b94a51	1	AC	999	1	0
93c4d520-9bb6-486f-8c87-93301bc0ba09	1	CEF	0	1	0
93f4f2b0-8410-4371-af38-dcd91eae2b34	0		0	1	0
941cb9d9-abf2-4689-869b-088bb201b908	1	CEF	0	1	0
947f6614-f32f-42bb-a326-0eadc68eca8f	1	TE	0	1	0
94a08d7b-19f3-494b-97de-daf43b4211fc	0		0	0	0
94cfbe28-940f-4a70-a56c-fc4566c9bd5b	1	TA	0	0	0
94d66328-df13-4775-95bd-78486595d308	0		0	0	0
94e13723-8699-4b76-ab57-be0a40981aa8	0		0	0	0
94e7c65b-0e9d-4f7e-a55d-1732ddbb333d	1	AC	999	1	0
95791af2-0c8b-495a-94fe-47eff07474e9	1	TE	0	0	0
95b03f29-c7b3-49dd-8f59-551afa2436f8	1	TEC	0	1	0
95da82ba-6e6b-4c6f-a288-93538693a076	1	TP	0	0	1
9635bf04-8bc0-4fb5-a9a2-d5444a8e8757	1	TE	0	1	0
96bd0544-a5e1-4299-8542-1ea82dfa164b	1	TE	0	1	0
96fcad62-0ee4-4fc5-b911-3367b2e6672b	1	EC	0	0	0
970f2e39-b3bf-46b5-9ca5-f83f9b19312c	0		0	1	0
977dcad0-3921-4648-9d0e-51fa0a815186	1	TE	0	0	0
9793095a-59e4-4d05-b6d5-c1d813e02fd2	1	EC→T	0	1	0
97d77ace-868f-4266-afec-b17be706c90e	1	EC	0	1	0
97ebf7ca-a26a-4a6d-8fda-0a3eb1303a64	1	CAF	0	0	0
981759b1-7d25-4247-823f-f62f6d23d86c	1	TE	0	0	0
98661ff2-8e81-4adf-ab16-15ee253a6ca8	1	TAC	0	1	0
987855ee-ee11-4504-bc13-365f6d0a625b	1	TE	0	1	0
9891ac2b-674a-4739-83bf-d2b515ae757f	1	EC→T	0	1	1
9899125d-8845-499e-954b-fdad139b7b13	0		0	0	1
98a687b5-0ec2-4215-90cd-ce8c2e6abf60	1	CEF	0	1	0
9945247c-86f9-4f6d-a549-8503a0e9fc9a	1	CEF	0	0	1
996df64b-7aef-4912-930f-46ad99d38759	1	TA	999	1	1
99cca349-0401-471e-a21c-baf6500d0052	1	TE	0	0	0
9a19bee7-aeb1-49c7-b109-4d27e4272898	1	AC	999	1	0
9a6a6c8f-f53d-49bc-8b95-e21fc3ab6b91	1	TEC	0	0	0
9a9674ae-2acb-4db9-93f9-88ec46bcd3b5	1	TE	0	1	1
9abe9249-911b-4453-9ad3-84b02752cc1d	1	TEC	999	0	0
9ad1e289-1774-4ec5-a8b8-95e2e8d8f7df	1	EC	0	1	0
9add006b-74e5-481b-aa6a-73b732cb70bb	1	AC	999	1	0
9afabe3e-5887-4b17-ae9b-5804c79856d4	999		0	0	0
9b9d3298-c708-4f46-8872-b26052b00bec	1	EC	0	1	1
9c121477-b574-40ab-9920-7c1a35e049e2	0		0	1	0
9cc0b868-0910-4c9e-ad7b-7f06a0564725	1	TEC	0	0	1
9ce2c975-ba49-456b-9c82-5a8617fe9f65	999		0	0	1
9d3003d3-d640-4470-a522-e37d61889307	0		0	1	0
9d35f867-126f-4971-a10b-b38f0cd3d930	0		0	0	0
9d59e4dd-8d64-4317-ac51-171b32514e0d	1	TE	0	1	0
9e59b62f-34cd-473e-9816-f24e9490a212	1	TE	0	0	1
9e5b1547-a8de-40cc-af63-580db2c71ab8	999		0	0	0
9ed9157e-9b57-42d7-920e-91c0400fbe57	1	EC	0	0	0
9f13b35f-b3ec-485e-a9ae-f986f7cc678f	1	CAF	999	0	0
9f2a7c47-3d67-422d-ac8c-a45ddd2229c8	0		0	0	0
9f497d0b-067d-435d-9fd4-f19157bf849f	1	CEF	0	1	1
9f935e49-f9b2-4754-a745-9ba92e41861e	1	TEC	999	0	0
9ffd0e7e-ed6e-4df6-adc5-aba69fbc037f	1	TE	0	0	0
a0425dd2-73d2-45da-bc1d-61e49ff13ba7	0		0	0	0
a09d4c29-994f-4fc3-94a1-bdee12c1d04a	0		0	1	0
a109da59-8ae7-48aa-bebc-769595fe2a09	1	TEC	0	0	0
a14f5b20-55be-44e0-bf77-b1b172f68449	0		0	0	0
a16d3115-438d-4efe-9eb5-bb5fc8ed8ea1	0		0	0	0
a194bf38-fc80-48c3-93b8-651356273be4	1	EC→T	0	0	1
a1ae2aa1-5617-4332-879b-ce5fdac45664	0		0	0	0
a23ce4dc-bb78-43bc-8b10-d0cd84beedb2	1	TP	0	1	0
a2551c33-b139-4718-b33d-b23de5e5803c	0		0	0	0
a2b004a5-d8e1-4564-91c7-11d82fb12d0f	1	EC	0	0	0
a2d5cf33-dc97-4002-80a3-515803457d88	999		0	0	0
a2e423fd-e69e-42c7-a8ee-2501e025ada0	1	EC	0	0	0
a3582f56-b95d-46b6-adb8-837199510c9d	1	TA	999	0	1
a3663728-c177-46c1-b058-c87d4f316432	1	TEC	0	0	0
a36ca9a5-3662-4270-a9f9-15fdf3b4cf69	1	9	0	0	0
a38c5be2-5f44-4fb6-b78d-1aaa9c747028	1	EC	0	0	0
a3d15a62-5461-4026-8f1a-9b13e909ea1b	1	9	0	0	999
a3ea1a74-900d-4f75-9234-311a2baf1d61	1	CAF	0	0	0
a3fc3c84-9ab3-4cb6-914f-95706443443d	0		0	0	0
a4073c7d-4766-4028-865a-8ef32bc0a80c	1	TC	999	1	0
a42c7fd3-0333-4cb2-bf04-93951fae49c5	0		0	0	0
a46b6e19-8d16-442c-a769-6f43722ee356	1	TEC	0	0	0
a46c47c6-8cc8-4497-9088-fa2d4f5466d5	1	CEF	999	1	0
a4ce7516-eef2-4376-846f-2384a1753ff2	1	EC	0	1	0
a5965d5e-6647-4e57-92af-7d3c85914a40	1	TEC	0	0	1
a5cf44b1-248b-425a-94ef-b8f016a9146f	0		0	0	0
a5dd7396-a354-4bb8-8921-ad419cf14f83	1	TAC	0	0	0
a5f0d214-56da-4956-b67f-f78cee921a50	0		0	0	1
a63751df-5a83-46a4-a236-3a4edf8899ed	1	TE	0	1	0
a641cd62-5fca-441b-8925-52b9ef9c2c28	1		0	0	1
a70346a0-2f37-4c1e-b375-99343e87ff05	1	TEC	999	0	0
a740f211-2855-448b-ba97-df761d89026d	1	TE	0	1	0
a74f3755-bdaf-415c-849a-a67590283b38	1	CEF	0	0	0
a76a85b5-3372-4a42-9eb2-a5fff1a2a99e	0		0	0	0
a77e4805-0f1d-48b7-ae88-d4a003bbc65c	1	CEF	0	0	0
a7b54efa-e762-4c55-ba30-3310da382b84	1	TE	0	1	0
a7c62903-101c-48a0-8e88-de17e75988a7	1	TC	0	0	0
a8310234-ff13-4969-aace-aab8820c16b7	1	TAC	0	0	1
a8584ed0-d4fa-47a9-8e70-42f2c533aad6	1	CAF	999	0	0
a875ae12-c569-40ee-a263-df982b2de5f1	1	TEC	0	0	0
a89d01c0-06b2-4483-93f8-faf8c780f5c1	0		0	0	0
a8bc9c2d-0f20-487a-b341-85915979d650	0		999	1	0
a8f6a41f-d6a6-428f-b7fe-acccd9b3ce1b	1	TEC	0	0	1
a94e52c2-dd90-48b8-b544-cc525fecdd55	1	CEF	0	1	0
a989157d-e730-49d4-b3c1-4a415364ea27	1	EC	0	0	0
a99bd73b-eb39-4cd2-a846-bdd0226d9e2b	0		0	1	0
a9ba430c-d654-442b-8296-a01cfc6bcc7d	1	CEF	0	0	0
aa0e329a-5bc7-4308-8449-cbe68149f711	1	AC→T	0	0	0
aa166df1-0dd3-431e-9945-4c59586f5f9a	1	EC	0	1	0
aa187b12-b2d8-4de6-8b83-3640659305bc	1	CAF	0	0	0
aa46b50c-81c9-48b7-b8e5-18c8989c2a8f	1	TE	0	1	1
aa981207-1e48-4d18-9d35-7adb12f3f704	1	TA	0	0	0
aaafa13a-42db-4929-8e62-829cd58f2696	1	CAF	0	1	0
ab093dd9-10b6-40f6-add4-79ef2c098420	1	NP	0	0	0
ab55c2da-4709-4724-a086-f2135d4fd41d	0		0	1	0
ab5a01fd-98a1-47a9-9bdb-92d09aeb292f	1	CEF	999	1	0
ab931614-7af0-4ffc-b767-c458c3435ffb	1	TA	0	0	0
abcf643d-6132-4d39-ae8c-b5ff81f715c7	0		0	0	1
abd471c7-2481-43a6-95f8-973381459d6b	1	TAC	0	0	0
ac58431c-dfd1-47e3-b718-0e8bbd6d53c2	1	TE	0	1	0
ac5cb6b8-76ba-42c4-9799-fa0bc8becebc	0		0	0	0
ac8a4a2a-3cc1-41cd-8c25-5a382471081a	999		0	0	0
aca69a44-e487-475b-a8c0-3721496a6eb5	1	EC	0	0	0
acb8cb2e-5ac6-4068-9379-80a3a63c03eb	0		0	0	0
ad6ef7ba-b8d1-4d52-8ec9-e76856c1483e	0		0	0	0
ad6f7e0b-0712-40f9-8e82-2a6223cb30b8	1	9	0	0	0
ad7321bb-89e2-46b7-9728-e55facf28b8e	1	TE	0	0	1
add09184-dc8c-4a0b-8ed7-d8bbb9a55db7	0		0	0	0
ade80bd7-ab7d-46da-867e-680271646f24	1	CEF	0	0	0
ae19050f-7c69-4617-a893-e6b23bbe0fac	1	CEF	999	1	0
ae1bbd4d-01a4-4689-8f36-a51f4e656959	1	TE	0	0	0
ae36bc37-cd93-4f9f-a2e4-43ef1705fb3b	1	CAF	0	1	0
ae5246f2-3add-4cfc-baa4-4cdc6af5b87b	1	EC	0	1	0
aecc196d-2c25-4bb0-89f1-650d078aeb9b	1	9	0	999	1
aee70121-1169-4ea5-9918-7b048b64feb6	0		999	1	0
aef8ec35-7b39-4a66-bce6-706c12266c89	1	TE	0	1	0
af27ddd5-00b4-4450-a702-9fcc6955d132	1	9	0	0	999
af2c1257-c800-4290-a2ad-827164ab53d1	1	CAF	0	0	1
af587a54-6cbd-40c6-9e27-cf22d6014776	0		0	0	0
af8bd1b5-6e55-4295-bc65-5f23391d9d3f	1	CEF	0	0	0
afaa4772-903b-49d4-b4cd-62dbc4e10f49	1	NP	0	0	1
afd7fed9-4275-4fc3-8527-fcc4d552d707	1	TE	0	0	0
afe9c0ff-b7eb-4464-9347-967a69bdff16	0		0	0	0
afec9be4-a6a1-4f4a-969d-601d67906d3c	1		0	1	0
b043b15a-e6dd-46ed-a25e-9f93da6d5770	0		0	0	1
b0efd3a0-39f9-48ce-aa3d-73563751ea99	1	TE	0	1	0
b142c034-dc6f-4b48-9a3c-f6a880d16756	0		0	0	0
b14f4337-4544-4de7-89ef-4eb5633a0eac	999		0	0	0
b16cb77b-6889-4f1f-9c8a-68026ae461fd	1	CEF	999	1	0
b17f2aae-45ef-4ae9-905d-9dc03b023d68	0		0	0	1
b1c5c83f-7315-4bc1-b8ab-44dc1a23ac9b	1	EC	0	1	0
b1feec9f-cc1a-4ddd-91e7-9e101584f7bc	1	TE	0	1	0
b25ccb73-2625-49f8-822d-ea415483ae5c	1	TE	0	0	0
b2d4ace8-d09a-4cf8-89eb-5ec3a90d028f	0		0	0	0
b3446d6c-886b-4a50-bcdd-53aa8addbfd5	1	AC	999	1	0
b360b3ff-f8ab-40ef-8ac1-96bffdc7a765	1	9	0	1	0
b36fcd04-c4ce-418c-8f44-75e69c9e0b32	0		0	0	0
b3777ba0-4100-4d65-8d0a-605a18afd156	1	EC→T	0	0	0
b3d220b8-ff5b-4a21-8665-111da3011a09	1	EC	0	1	1
b3dcf7ca-8b7d-4d11-9651-f0e08c212cbf	1	AC→T	0	1	1
b3e00a8e-5650-4626-a0b0-2e161c510e58	1	EC	0	1	0
b3ea7b16-1b1b-4b03-8c89-42724bfca42a	1	CEF	0	0	0
b4222323-664e-4c1b-859a-0a1b80c16211	1	EC	0	1	0
b4386efe-9b0a-4fd4-b65a-71231b0f1a55	0		0	0	0
b46a3419-e176-4149-9ce9-0a6aae9f9d61	1	CEF	0	1	0
b472dea2-1557-4ed8-bd95-7bb14e8f158d	0		0	0	0
b4d23717-2f0d-467b-89f2-1017cc68a4be	1	NP	0	1	0
b4eb3c8d-1472-4b46-b9c8-63bd1c206a8a	1	CEF	0	0	0
b4fe160e-bacd-47b2-b39f-7e25cd298267	1	AC	0	1	0
b56d0f7d-80bf-4ede-a2ab-f7c28cace5b2	1	AC→T	0	0	0
b6644cdb-c11e-4120-a30b-f7ba684058f4	1	CEF	999	1	0
b674c342-8c6f-465b-82e0-660be844887c	1	CAF	999	0	0
b67e411c-4766-435d-b491-8525bfd8f075	1	TE	0	1	0
b6d59aee-dd7c-467d-9124-ccf04c1070a9	1	FEC-T	0	0	1
b6db912b-8574-499c-aefd-45b290963032	1	TA	0	0	0
b70d5c69-7084-4515-97f5-0c05f661ec62	1	EC	0	1	0
b71ec4f0-166e-4460-a445-814c77187442	1	TEC	0	0	0
b73af8df-e0df-4958-a552-62f9b23eaa21	1	EC→T	0	0	0
b7f897cf-111b-48d4-a2b2-f24a5d37827a	1	CEF	999	1	0
b827c7c2-667a-43df-a061-4d58a8d59cc6	1	EC→T	1	0	1
b895dc1f-c42f-4034-b5c3-72cfef283090	1	9	0	999	1
b8c4f842-a4f3-4c70-8b83-1b4e54f76abd	1	EC	0	0	0
b8d37091-3247-4a6b-8cb0-d1853218d9f9	1	TC	0	1	0
b9c93861-ed71-4af4-88d3-cfad554da2ff	1	AC→T	0	0	0
ba5ab185-fb40-44e4-976b-36648a1a3a1d	1	TE	0	1	0
ba6faad5-e220-4359-9e0f-17bae0838348	1	TE	0	1	0
ba71a8a4-b22a-4e4c-9a90-d60bf1bf9eda	1	EC	0	1	0
ba7f7d22-9845-4088-99c6-b7b6a8178e3a	1	TAC	0	0	1
bab4cf3e-f097-4169-8017-9bdd7a1a8d32	1	TEC	0	0	1
bab8a6c7-e7eb-4380-8f1e-55c1f20fac59	999		0	0	1
badaf713-7568-4ef6-9809-85cb63ce4da9	1	TE	0	0	1
bafcfd6d-fcbc-43e7-9dec-f86b4e386e9c	0		0	0	0
bb6a9b8b-236d-40ca-9c73-0b2300ac519e	1	CAF	0	0	0
bb74c54c-3bce-401f-9faf-0ad5a68b93d2	1	AC→T	0	1	0
bb752218-d519-4a3e-b7b3-f54c308aabf1	1	TAC	0	0	0
bc3c780d-4013-4d37-ac0f-a928ef16074d	1	EC	0	1	0
bd3df148-1ba9-4294-b3f3-7d2b9429d314	1	9	999	999	999
bd3f9338-e600-4244-95ee-de6130a5523c	1	AC→T	0	0	1
bd652c74-940a-4220-a7c9-540215975610	999		0	0	0
bdd083c3-0313-4777-91a6-d8a0f088ab84	1	EC	0	1	0
bf1ad6a9-47f2-4f97-a3bb-b5455806473a	1	TEC	0	0	1
bf9a0eb4-ff53-471f-ac7a-0ee641b2318a	1	EC	0	1	1
bfa88be6-49df-4591-af49-5da33a888913	1	EC→T	0	0	1
bfee3942-bf33-4831-99c9-bee618d42529	1	EC	0	1	1
bff2cac5-11cf-4b43-8355-5f42b85cb86d	0		0	0	1
c0fc3207-904b-4f95-a046-aa757c5e0344	1	CAF	0	1	0
c1100c77-9a8b-488c-af61-413f5ecc95b9	1	FEC-T	0	1	0
c1219e4a-81a1-47cc-957d-6c04e78466b7	1	TEC	0	0	1
c1904018-2497-4543-9db4-cbe08407afbd	1	TA	999	1	0
c1c4098a-52f1-46c7-8d07-a97d9c2b7c7e	1	TE	0	0	1
c1cb39bd-2321-4e07-a6f3-a044c7d4b19d	1	TEC	0	0	1
c23eaf38-32d9-4fca-a334-eea39c395b08	1	CEF	0	0	0
c26b8658-45ca-41b7-b630-c1acde147f5f	1	EC	0	0	0
c26c4242-de76-4a1c-affa-6a2c35634cc1	1	CEF	0	0	0
c28df8cd-cfae-425b-8439-67fe6228c584	1	TEC	0	1	0
c2c4edb2-cacd-4712-8644-3211ff8c6998	1	EC	0	0	1
c2cdc420-e569-469f-b96d-3d3c9ed1a3fd	1	9	0	999	0
c30c0c75-f732-497c-a199-3ecdd60ec875	1	TA	0	1	0
c32e1697-6c87-411b-a6c8-dcf8c5c947e6	1	TE	0	0	0
c3680f0c-385b-47e9-a8f5-4099902a9fd4	1	CEF	0	0	0
c370c0cc-ea83-4a71-abf6-a6e3c734bbdb	0		0	0	0
c37f15c0-01fa-4af5-ac60-4a9e5befdd5e	1	CEF	0	0	0
c3b473c4-d086-4ea6-82d8-1df0412aefd1	1	9	0	0	0
c3d9d077-71ac-4bc1-ba18-89f00cbf309a	0		0	0	0
c40de12f-63bc-41d7-b005-4f043470424c	1	TP	0	0	0
c4f7aa98-c052-48ee-ba63-bd7f304828dd	1	EC→T	0	0	0
c519e619-96d5-4987-9341-16f027ca8201	1	CEF	0	0	0
c6207e67-dd27-4793-9a46-f9ce062e296a	0		0	0	0
c63454f1-290b-40f5-827e-e1b66fba88db	1	AC→T	0	1	1
c655610e-635f-46f5-a543-cb617db017ab	1	TEC	0	1	0
c65727aa-5f43-404b-a913-9525eb260703	0		0	0	0
c6606db4-615a-4be2-a272-53dea634ad3e	1	CAF	999	0	0
c6a34986-fb5e-48d5-80d9-0f4ac4e428ea	1	AC	999	1	0
c6e17f0f-d4ba-4d0b-b52b-797ecd3474e0	1	9	0	999	1
c6e80144-6c5b-4658-b52d-128a15e16eb5	1	CEF	0	1	1
c738b14f-3746-4c3f-a954-bd6fb4743600	1	CAF	0	1	0
c75cb831-5e34-4292-9e3a-9f7d684054c2	1	EC	0	1	0
c780ab49-000f-4f76-ab18-1dd0d0edd36a	1	CEF	0	0	0
c78f2bfe-15b3-4004-9116-764f615e8bba	0		0	0	0
c7d401f2-1ee0-4229-941d-12f9b7fe754a	1	EC	0	1	1
c7ef83aa-609d-4536-beba-053841c5ed41	1	TA	0	1	0
c822b835-da40-4be2-88ce-6c41a809e974	1	EC→T	0	1	1
c82e688a-c9a3-4772-a588-3a0d1a93e95b	1	EC	0	1	1
c8ccfa25-3158-44f1-9d09-6adf570d3245	0		0	0	0
c928e641-896d-4985-862e-adc261e3175c	0		0	0	0
c973b692-22a3-4788-a388-d11f26064227	1	TE	0	0	1
c9935d95-ad09-41ff-a0d9-2c604bfaf25c	1	EC	0	1	0
c9a04f0c-b1d0-402c-8c18-e3d9b5a794dc	1	AC→T	0	1	1
c9a330fe-4369-4f6e-9038-11a026dc56df	1	CEF	0	1	0
c9bd2afe-26e4-40a0-9f70-9854e54c3981	0		0	0	0
c9d2903e-c79a-4bcc-93bc-257ba3bca2ae	1	CEF	0	0	0
c9e250e5-d6d1-4b09-8fbb-3e3b81f60439	1	EC	0	1	0
c9f54ce0-3f86-4e42-97bd-9cb537935f40	0		0	0	0
ca45311d-3573-4f22-9ee1-fe27a6988fd6	0		0	0	0
ca4d8af9-c931-4081-bd69-ac458779830e	1	TE	0	0	0
ca888848-6eaa-422c-a272-494614db5df9	1	TE	0	0	0
ca90e82f-7dd7-41e0-99f5-8ff2adf9e00d	1	TEC	0	1	0
caaac518-c80f-4485-943a-38d1d8cc98cb	1	9	0	0	0
cab03baf-b53a-46f1-af0d-7ed415695df8	0		0	0	0
cb1c69e2-18df-438d-818b-296edc8d7ab7	1	EC	0	1	0
cb2d97e1-bf60-406c-9120-9c7d3f2517de	1	FEC-T	0	0	1
cb38f8d7-8b73-46ba-b814-a3c9bc82c86c	0		0	1	0
cb4d9a1c-d216-492e-a7dd-7c2a21547891	0		0	0	1
cb57b0c5-4ab2-41ce-a7a0-7a54e7b109cd	1	CEF	0	0	0
cb628827-b05a-4939-aa1f-a0cf79b0dd48	1	CEF	0	0	0
cb8bd1dc-280d-4a0c-9805-c056d173c045	1	TAC	0	1	0
cb932ae0-6d8b-4fbc-9c04-729b6b14931b	1	TE	0	1	0
cbd3fbee-9910-4b7a-8d6e-8bcadc2ed337	0		0	0	0
cbf0ab76-f52a-4437-8cab-5e12f3c2bc6b	1	AC	0	1	1
cc03f3da-2f76-4d37-a8ad-16fc17c65197	1	EC	0	1	0
cc8c71ef-ebd2-47cd-b25a-c930d4ca741d	1	CEF	0	0	1
ccf00015-74fb-4f38-84cc-13e8172f9d2c	1	TAC	0	0	0
cd02f4c9-8c0c-427c-a480-2e577e29003c	1	9	0	0	0
cd57075f-0dd9-4792-99b5-95b9527ff3d0	1	EC	0	1	0
cd6c58f5-985b-4803-9abb-1e8546de761a	1	CEF	0	1	0
cdc11f55-4cfd-43c7-830c-81376f6d9fd5	1	TA	999	1	1
cdc57a1c-63fc-4969-81fe-945a3c4c9c70	1	TE	0	0	1
cdf51ce0-ba8b-4a16-a047-65fcf5ff9ed8	0		0	0	0
ce60b825-3df5-4fae-9232-f0c9b0798474	0		0	0	1
cef01dde-9f43-42ec-93a2-66009e999a4a	1	CEF	0	0	0
cf093577-cbcb-4174-8e44-686d73bc326a	1	CEF	999	1	0
cf59e0f3-3680-4aaf-a09b-e498a173a0d4	0		0	1	0
cf78a18d-8eb0-4bb0-a012-55710dfc0ae6	1	CAF	999	0	0
cf80f36c-230d-40bc-9b77-3a459eaa6971	1	EC	0	1	1
cf8af720-0dd7-4713-95c4-dc0061344a0b	1	9	0	0	0
cf9193f9-6311-4ce4-b117-6c3b714cb748	0		0	0	0
cfc8963a-18ab-40f4-a2c8-b0d7932ce91f	1	TEC	0	1	0
d05e733f-4931-49a1-b7cd-3b48b2017811	1	9	0	0	1
d06787e2-9366-476e-931a-8a0fe9328ee7	1	AC	0	1	0
d0744c22-80e1-49d5-b0fc-ddb1ddbe5f3b	1	EC→T	0	1	1
d0b2ab31-ac91-4651-ae6b-c1f8b3120a19	1	CAF	999	0	0
d0d13c11-cd99-4498-979c-b97348f7740e	1	CAF	0	1	0
d138884f-ae19-4a44-aeb1-763d4832471c	1	EC	0	0	0
d17da047-0b1d-45b2-a314-ab1e3c1b4e91	1	EC	0	1	0
d1acdf47-107d-474b-9520-9ce1c7238248	1	TEC	999	0	0
d1c97cd0-2794-4169-b819-c87ea50462b2	1	TEC	0	0	1
d1dc3b28-4240-4181-a009-574a64c562c7	999		0	0	0
d233b1cd-322d-4748-99f3-75893befa1ac	1	CEF	0	0	0
d243c6e1-3376-4291-b6d8-e17f7127d376	0		0	0	1
d24b14aa-bf61-46e2-9a8e-0e3c5b3526b8	1	TE	0	1	0
d26434fa-b11a-4d12-b339-39d372f529b7	1	9	0	0	0
d27e32a0-ee4c-4372-bb05-2cfb94df0da4	1	EC→T	0	1	0
d2a017c4-50dd-4244-9be4-e0cf1a4b0f38	1	TC	0	1	0
d2f7a7a9-f747-4596-ab89-e3c56356028c	1	CAF	0	1	0
d30654f7-36f3-4eb9-ab4a-4dfff4b30179	0		0	0	0
d310dc51-652c-4bd1-8007-c794e15d36b0	0		0	1	0
d3225cf9-b165-4b1d-92da-846c4083b08f	1	CEF	999	1	0
d34e3c3a-f683-4914-a44b-93240a83f0e6	0		0	0	1
d390acfd-bf04-44c6-8c26-9b35e4c9bcbe	1	EC	0	1	0
d3a28858-3faa-4b7c-a747-3ccf292fdf46	1	9	0	0	0
d3c4dba1-41b4-47be-a9c0-a247938e20a5	1	9	0	0	999
d3ebd20a-bb0e-49a8-ad50-1f62c8c9d4e3	1	TC	999	1	0
d403b6ac-2642-4940-8901-fa3b509c7de3	0		999	1	0
d4385e46-3411-4a5b-825d-bcec48ff9f8c	1	TEC	0	0	0
d47eb857-f293-4318-9bac-63a40a9a1836	1	EC→T	0	1	1
d4d4f4d5-b34f-4f19-ba8f-5ac74ce2e04a	999		0	0	0
d5525f1b-c02f-45ef-9714-da895d13f612	1	AC→T	0	0	0
d59a07d6-3fd4-4115-910c-90d3d284f870	1	TE	0	0	0
d5d289d8-ac30-46ed-b7eb-84c7cdf7ce8e	1	TE	0	0	0
d5d63655-82f7-444e-8f32-efeed1e62657	0		0	1	0
d5dd4b39-56c5-49c3-87da-c5a69ac54cfc	1	AC→T	0	0	0
d60736d1-940a-41b9-8b91-f5f2e5b8d5a2	1	EC→T	0	1	0
d63513e3-8032-475e-9cef-fa11fb25ceba	0		0	0	0
d65b2433-fbae-40e4-a4eb-9daabbdaf415	1	CAF	0	1	0
d699c6c2-68fe-4c5e-bbfe-1c31444ff245	1	EC	0	1	0
d6c7f16a-7c29-4c2e-8678-7bc0d5e8c5d9	1	CEF	0	0	0
d6d2f570-73bd-40b6-ace1-3b4d844266ad	1	TE	0	0	0
d7384d10-4541-407d-8750-927ca38bd91b	0		0	0	0
d76722f0-908d-4f18-a49a-bdf4e6c15a5b	1	TC	0	1	0
d76974bf-1928-442b-9cd1-06385c8189b5	1	EC	0	1	0
d79ba49d-7df7-49d6-a22e-5778190d79b6	1	CEF	999	1	0
d7da2913-9fa5-4090-831e-c1cd36be2724	1	CEF	0	1	0
d7ee569c-6cd9-439a-b4e6-5e8e6cd64a07	999		0	0	0
d82ec026-16b4-48f9-86b8-8456fef96c48	1	TEC	999	0	0
d84e546c-b074-433a-bd5f-11cd33289da2	1	TE	0	1	1
d8f9a08a-9ba5-4ccc-a1da-af88e5cdb137	1	9	999	0	999
d8fb3ee0-bdcd-4556-9fde-316ad456c109	1	EC	0	1	0
d929ea9c-16b7-4f10-891c-ad8292b7edfb	1	9	0	0	1
d93f5b3e-cea2-4357-acc3-5048fde809d7	999		0	0	0
d94660f3-bafb-43f3-a97e-8c127b21a96b	1	TAC	0	1	1
d95ec592-6530-4c1f-a586-c3908a2f6a06	0		0	1	0
d98f2af5-2040-4f26-8840-36407b148fcc	1	9	0	0	1
d9a0cd35-c105-4e3d-9c62-8252f70df75a	0		0	0	0
d9d86082-02b4-4c52-a00a-82b2e3cc51e8	0		0	0	0
da07b785-efe0-43a3-9162-ad86cabd7beb	1	TE	0	0	0
da5abd7b-cd04-4c3c-9002-4fee06a2456d	1	TEC	0	0	0
da630edb-3ada-4ac5-aa3b-d13e8cd6069a	0		0	0	0
da67e1dd-854b-4240-a6c9-3d854bac3245	1	EC	0	1	1
da94e575-92af-43c0-ab56-844bcd0bfbe3	0		0	0	0
dad11c8a-83b2-4ebe-be2f-a9fc0216103e	1	TEC	0	0	1
daf59ad1-ff6e-446e-b8b3-53c819f4380f	1	EC→T	0	1	1
db35eb6d-057b-4f01-bfa2-04760e246b2d	1	TE	0	1	1
db377c62-37ee-4e7c-8205-9d0d166edc38	1	TEC	0	0	0
db44a8c3-946b-4b63-bc7f-36ded6ffda75	1	EC	0	1	0
db50e454-6563-4dc9-a57c-8b0c43359b4d	1	CEF	0	1	1
db781828-61ab-4efb-a627-7f98145d81f2	1	TE	0	1	0
dbcacd11-101d-4cfe-a5a6-e0dcb54dbc3c	1	CEF	0	0	0
dc2c1af5-aec6-4392-847e-f134e863a77c	1	CAF	0	1	0
dd0af541-ebf6-485f-909c-bd86acb25c3d	1	CEF	0	1	0
dd50742f-f962-4c9c-a17f-5344d132efd8	1	AC	999	1	0
dda4f594-033a-4445-adae-fe1d1b01fec0	1	NP	0	0	0
de10aa26-e14f-42cd-a253-356c22cc660e	1	CEF	999	1	0
de1c8e7d-660e-42f1-8ac5-65c1bc1a23f9	0		999	1	0
de1de25a-6b85-427b-bae4-80e53b5f95ad	1	CEF	0	0	0
de3e3105-e103-4a71-88fe-eb16645da741	1	AC→T	0	1	0
de413dcc-098b-428c-b000-54c7bdf15bdd	1	TEC	0	0	0
deb754f0-58ae-4ed9-9295-78445821e4e7	1	TA	0	0	0
def1ac7a-ed8f-4e7b-aeda-6f67938af498	0		0	0	1
df1b3f36-5e4c-44a5-bc76-ab83484f5e97	1	TE	0	1	0
df323192-63bb-4c25-a8d2-0c4b6a25b160	1	EC	0	1	0
dfd05bb2-cd21-40bd-8837-f7da35cc804b	1	CEF	999	1	0
dfe0eea5-0ee7-4a42-ae71-c9358fe72dda	1	TA	0	0	0
e016d720-1bc4-468e-8d4a-66567324ea79	1	TE	0	1	0
e04676c6-628d-45b7-99db-d5f0a575624e	1	CEF	0	1	0
e0688b20-a58c-4ee4-b2ae-ee431375aaef	1	TX	0	0	0
e06c0bb5-d050-427c-8e4a-3803375fb066	1	TE	0	0	0
e0d0db2b-ca56-4cf0-9e27-f61157515a92	1	TC	0	0	0
e142794c-625d-45cb-9a4f-fc245a18fbbb	1	TA	0	0	0
e17755d6-882b-43a2-8f06-8d7b75623390	1	TE	0	0	0
e17ab482-9a31-42dc-b730-323f5ff9ce10	1	9	0	0	0
e1829458-b2c4-48fc-83ff-aaa098e9ba0d	1	TEC	0	0	0
e1d831af-6877-463c-8bb8-329a075d8748	1	CEF	0	1	0
e21be2e1-24b3-48a2-8906-7fcf7ec79dea	1	EC	0	1	0
e235377b-4d7d-45af-8f47-699309a116e0	1	EC	0	1	0
e3b88bf2-3e59-412b-9400-5e2322fdf2ed	1	EC→T	0	1	0
e3fa1115-bebe-423c-a006-7ed97ac75466	1	TEC	0	1	0
e4591de1-de6e-4e1f-a1a9-0379aaaefc2e	1	EC→T	1	0	0
e4bfb35e-d301-40e5-b123-658329f0ddb7	1	TE	0	1	1
e528f68a-19fd-4792-b717-a1b983e716f2	1	TEC	0	1	0
e56a1064-2a2a-44b4-87f0-c640c650f8ba	1	CEF	0	1	0
e6149703-afd8-46e4-884a-09480ba470ea	1	TA	0	0	0
e61668be-a564-453b-84b2-689b95346ec4	1	AC	999	1	0
e6179840-c267-41ef-9e49-81468d8b72a3	1	CMF	0	1	0
e633981e-aefb-4505-8e09-a2692987b4e4	1	9	0	0	999
e6513fc5-997e-4666-8337-8e41bdcee570	1	TE	0	1	0
e69d99c2-319e-48b3-98f6-746381f1849a	0		0	0	0
e6bc57d6-3cbb-4c61-83b1-25f748b27184	1	TE	0	0	1
e6e4e275-7cdc-4c0f-b907-e065e368774c	1	TEC	0	0	1
e7798d0a-e84c-40ee-b60b-c1c833a4a235	1	AC→T	0	0	1
e7ee1af7-f9d9-41ce-aa18-6116ffe56dd8	0		0	1	0
e8a23d0a-6e3e-46a9-aea2-c12743482dc0	1	TA	0	0	0
e8c47a1d-39c1-48ed-a830-faf8069adb31	1	TE	0	0	0
e8d2f4d4-e8f6-4685-8e05-7ef2d4cbe8f8	0		0	0	0
e8d500b8-d0bc-4670-9342-45db59870d68	1	EC	0	1	0
e8e11214-1a7b-4da4-92a4-5a572991bbfa	999		0	0	0
e910fd2e-1d79-4343-bf96-5e5ef9472bc9	1	9	0	999	0
e9281578-5610-4f8e-a3e9-a7221ee449c6	1	CEF	0	0	0
e9ae3db6-b140-4b8b-a9e0-61fb03655528	1		0	0	0
e9b528ed-6074-4165-a651-6d58dd2a109a	0		0	1	0
e9d028bc-d8e0-44b5-aa3f-aaa9dee3708b	1	EC	0	0	0
e9fced2a-11fb-4764-9613-fb480e62d766	1	TAC	0	1	1
ea527acf-e85b-40be-9b18-047ed35c1f56	1	TE	0	1	0
ea674a2b-8dfe-4361-b1c0-5ebc85c76067	999		0	0	0
ea6acc50-eb96-4f55-bcaa-daf2207d420f	1	AC→T	0	1	0
ea8130be-321c-4ed0-99ce-4e42f50ae338	999		0	0	1
eac81c23-e52f-4153-9db0-0fbf35f598ba	1	TE	0	1	0
eacedfcd-e72c-4fbc-8d76-4e74317013af	1	TE	0	0	0
eadbac77-9b09-4222-95ff-f0dff5e8737a	1	TC	0	0	1
eb547c95-3d6a-4ab6-afd8-d17e7b6817d5	0		0	0	0
eb57ca8a-721d-409c-818a-f1506f9a11f2	1	TC	0	1	0
eba8d05a-fea1-4712-bf64-c2736a4f7f34	0		0	0	0
ec494976-ee78-42e1-8095-7d3c8fb801bf	1	9	0	0	999
ec4bf2d7-dd71-4263-9975-5e9a3adc9a33	1	AC	999	1	0
ec5f0199-ed95-47a8-b298-66f7a9501f33	1	EC	0	1	1
ec8d8f69-2702-4991-a014-fa4377c6d644	1	9	0	0	0
ed497303-2a60-49f0-82bd-7a9df359fbb9	1	CEF	999	1	0
ed4ae995-8d30-446a-8710-204fbb47a015	1	EC	0	1	1
ed84f476-7d5e-4fca-8494-be4f62ac3f37	1	TEC	0	0	0
edc5ab20-b819-4edd-82f7-f6d5bd024582	0		0	0	1
edcebddc-f62a-4080-b08c-acefb3b62d10	1	TAC	0	0	0
edf320c1-c036-4a26-b9bc-f299bea6b9a7	1	CAF	999	0	0
edfce97f-45eb-44f9-ac81-fb6c5b5458dc	1	CEF	999	1	0
ee1e56fb-ff60-437f-b787-63a0d3ec5cff	0		0	0	0
ee35a6ba-a47e-4649-929f-ea0a43d27c7e	1	TE	0	1	0
ee4f2ac2-75e6-46fc-9a18-2581e3fab552	1	CEF	0	1	0
ee9af599-3709-4274-bafd-c868201cc7e7	1	9	0	0	0
eed75968-16f0-4818-b24e-4b93a9f90e98	1	TA	999	1	0
ef4675cb-4052-42da-b9f4-5d42f7602a63	999		0	0	0
ef499220-6005-449c-bf31-87053d988e95	0		0	0	0
ef8156cb-4ad7-4713-9cb0-4790d7a0c8b9	1	EC	0	1	0
ef8e87e4-30cf-45bd-9991-b19396cff461	0		0	0	0
efe8bc26-5782-4efc-9f02-bebfee8bd536	0		0	0	0
efebb07c-ba42-4566-a485-973e9384ee48	0		0	0	0
f0067c80-7f14-44fa-b235-0a5368f95603	1	TA	0	0	0
f0a1e6ad-63a8-4418-ad94-25c0d8f9b5d4	1	TE	0	1	0
f0cf9ff4-19e1-4c7b-a3b7-9197ebb1e6a8	1	TAC	0	0	0
f0e7e786-b159-4b63-ba7e-97258a210bb6	1	EC	0	1	0
f0f8dcbe-7cc1-439f-972a-9d2400a9fc87	1	TEC	0	0	0
f13c1c69-2406-4109-ad36-3d392b6c0d59	1	CAF	0	1	0
f15fea94-4c32-4447-bd7f-6ca52b4190cd	1	9	999	999	999
f1731646-b3c0-4ac8-9d29-aa6f78fab6b7	1	CEF	0	0	0
f18db8cf-4118-4917-a7bd-623ed6a88df7	0		0	0	1
f1986b85-e144-4bc5-9728-1f1243fa49f3	1	EC	0	0	0
f19a6203-fd7c-44e1-aaca-fdfab1a34211	0		0	0	1
f20b3975-d2b3-4cc5-b056-eb729ff7c5dd	1	9	0	0	0
f245ec5d-e4c4-4fef-8e4e-1a2cb4706c6e	1	CEF	0	1	0
f2a6de0c-8752-4e86-90bd-dd0dfe76b5d5	1	CAF	0	1	0
f30e9289-dcdb-4ff7-94b2-bb26ca6198e0	1	CEF	0	1	0
f3c9cac0-2281-4582-ad4f-87cc1d8e1507	1	PC-T	0	0	0
f4847f0b-1edd-44ca-ba16-17e42d07e882	1	CAF	0	0	1
f4a524a0-05e2-40b3-a5e8-d4503259e88a	0		0	1	0
f4f570d1-76e9-49b4-af92-dfb43a97c72e	1	AC→T	0	0	0
f504fd2a-3539-43cc-a75b-df1aef4d6029	1	AC→T	0	1	0
f50b3695-ee7e-4544-913f-147366c78d2d	1	CEF	0	1	0
f523495d-6041-4968-82bd-ea9b7325abc4	1	CAF	999	0	0
f556e6d3-968e-4504-baa4-66d6f82234ce	1	AC	999	1	0
f589736c-b281-453b-b2e4-8cc4b58f1815	1	TAC	0	0	0
f58bcc38-2c3d-49c7-924e-41ba1c331e3d	1	TA	999	0	1
f5d17f4b-a069-4c8f-b4c2-ff5d15853b9e	0		0	0	0
f5feddc6-66d9-43fc-84d4-d2176ad8d6dd	0		0	0	1
f62a2566-2c2e-4c09-a899-3287c6c20432	1	EC	0	1	0
f6f22e14-f19d-46c5-ad9f-3105526d01a2	1	EC	0	1	0
f7089b55-76e2-4982-8d66-eefb8f88cc53	0		0	0	0
f73fd17d-974c-4f30-97e6-727eb36c0a93	1	AC	999	1	0
f7747739-2161-4e61-99f3-8dfdf2466142	1	TEC	0	0	1
f7908d45-7836-4ea2-a5a3-6b87278b93de	1	EC→T	0	0	1
f7d96fe0-5cf7-466f-a3f5-f9ac2ca75a75	1	TEC	0	0	1
f800173b-6a04-42cf-a658-48295908bc68	1	EC	0	1	0
f84dd36a-19fe-4271-a4c3-6c76bf81515a	1	CEF	999	1	0
f89d085e-909c-41a0-b11f-91b8c297c153	1	9	0	0	999
f8acd567-dc50-4490-b33c-022ce142c0a1	1	EC→T	1	0	1
f8c75a72-f429-4d52-93c8-f0ea92ff813d	1	EC→T	0	0	0
f8ee9ea3-7bf7-439c-a718-073e14dd0215	1	EC	0	1	0
f9af2d79-2c8a-4f39-b163-867995e08f9b	1	9	0	0	0
f9db0065-565e-4b92-b798-ec30ec4eb937	1	TP	0	0	0
f9de1b15-a3ef-437e-b6d8-e6019bab807b	1	TE	0	0	0
f9e5958e-d1c6-4b25-9522-96ad8b0ddea6	0		0	0	0
fa380817-2b16-4f04-8b50-9df6ea61a98e	1	TE	0	1	0
faddb269-3fa6-459a-98c1-cba45c4cc31c	1	TEC	0	0	0
fae1afb2-a3c9-41c2-b3e9-75741c7ce746	1	TAC	0	0	1
faf1c24d-2d8a-43ef-838f-668911bc7586	0		0	0	0
fb344333-6298-4971-89d1-eb66f8138862	1	CEF	0	0	0
fb4a0c55-12f8-496c-a61e-82b6d7af768f	0		0	0	0
fbbf96ff-c58a-4e22-ad3e-99454fd48702	0		0	0	0
fbe3b8a2-f042-48eb-9c41-c526ee398513	1	9	0	0	1
fc408032-19d5-49b3-9824-6246d4336b78	0		0	0	0
fc597f57-d5d0-40a1-8c97-f97de9f3b925	1	TE	0	0	0
fc849da3-8ecc-43e8-be98-d47b156c1c9a	1	TE	0	0	0
fcb3bd19-d899-4958-a3ac-cbaa0aca2e86	1	EC→T	1	0	0
fcf51754-8b2e-4649-b08f-61e181821845	0		0	0	0
fd2d4679-516d-480b-94d1-8f7f17bd7a80	0		0	0	0
fdb8ef20-e674-40d2-82d0-ad24b2d72de7	1	EC	0	0	0
fe5d71b5-cf17-4141-8df6-66015a85a8e2	1	TEC	0	0	1
fe6e6dc1-cc4a-4837-b9e9-3f431697b63d	1	EC	1	0	0
feac5544-92d0-4fb7-882f-351a7a1cb20e	1	TE	0	1	0
fef00640-fcf3-4e7b-b20e-774041237b26	0		0	0	0
ff2926fc-8e6e-4607-b0fa-c7693c1cb684	0		0	1	0
ff726d8f-14ce-485f-aad0-de1783af45be	1	CEF	0	1	0
ff87e211-387c-44ad-8cab-c719637b1448	1	EC	0	1	0
ffc46709-139a-4e95-b695-3f6ecbaab2d7	1	EC	0	0	0
	0=No adjuvant chemotherapy	T=Taxol	0=No Trastuzumab	0=No endocrine therapy	0=No radiotherapy
	1=Received adjuvant chemotherapy	E=Epirubicin	1=Received Trastuzumab	1=Received endocrine therapy	1=Received radiotherapy
	999=Missing data	A=Doxorubicin	999=Missing data	999=Missing data	999=Missing data
		C=Cyclophosphamide
		M=Mitomycin
		F=Fluorouraci
		N=Navelbine
		P=Cis-platinum
		X=Capecitabine
		9=Other regimens

## Sheet: Sheet7
System Number	Neoadjuvant chemotherapy	Types of neoadjuvant chemotherapy	Preoperative radiotherapy
0038c9d5-4a4e-42c4-8184-4e0a1281d054	0		0
003f0e49-7098-4134-b13c-3d0c407144e8	0		0
00a15d21-fc69-48f3-8826-8ac5520db5a3	1	TE	0
00ac3942-9a79-4f11-93f7-19e3894bc7a5	0		0
00e4db6d-39ab-4308-81ae-6a1714195ea6	0		0
01006c79-2014-45ad-88a0-74cbcd65d53e	1	TEC	0
014db308-f0e9-4561-bcd9-12c14fae82b6	1	TE	0
0176a25a-5d55-4e3b-afb0-bb9c7c7ceb56	999		0
01a98693-f7f7-4b8b-9f8b-8b75e5893aca	1	TE	0
01c6407a-5d8c-4be2-a437-10cafade2ca7	1	TE	0
01d10f3d-e8f0-44f6-9382-76046ea6b33e	0		0
01e86f88-fe4d-48b2-b58c-fab29092430f	1	TE	0
01fee688-a55f-470a-8afa-4db11cc2331c	0		0
024f1170-88d8-4bae-95b7-e711291c88ce	1	TE	0
025553d4-c1f0-46a8-b184-944a669ec3c2	0		999
038413e6-1626-444a-8087-91d41f6330c5	0		0
03ce8d0c-0a8d-40b7-a16d-020a529396b6	0		0
03fb87fe-e4d8-42e7-b07b-481c5a5b2aaf	1	TA	0
040838ad-cb0a-442b-b9de-a89a5aa962d4	0		0
045aafb8-c8a8-4381-893c-63568e3939b1	1	TE	0
045fe97c-e64b-407f-b5d7-60dbf3759392	1	TE	0
059388ff-bfbd-4224-80ec-26c5ecbafb6c	0		0
059a676c-bdb4-4ac4-8590-d941d9bd2218	0		0
05ebabaa-2407-4d61-ae98-db47311d03ed	1	TA	0
05f76e0e-ef2b-43bc-8684-76dd772ee1fa	1	TE	0
06b04179-e091-44a6-8d5a-1ab07dff71c9	1	TE	0
06bf2ac2-bcb7-4fa3-a54d-cc70e44ca036	999		0
06d5399c-3c34-4803-9b37-fa84b8b013c5	1	TEC	0
06d6774b-6633-478c-ac16-823cd812dd20	0		0
07088b76-4804-470c-8e62-75d5373776d8	1	TEC	0
07145a2f-c187-499c-addb-c10ae813de58	1	TE	0
074f4c73-b86c-4baf-87ef-3d64a544f3a0	0		0
078943d6-a79e-406c-928d-dea7d72a38c2	0		0
07bb2605-8ea6-4b23-8d00-08d638acbcf5	1	TE	0
07f53ace-919f-4762-b76f-51f253d1885a	0		0
0808966b-9c5e-4a03-9bf8-47139306140e	0		0
082e24f0-0579-4f61-bc11-a1c7aa0cb1e4	0		0
083ad093-e30c-419a-b711-97d9438eca13	1	EC	0
085c0e67-ad37-4bc0-a00d-08bea1a0d605	0		0
08a9e02f-b064-4f14-bab9-a4fbafb5a5b2	0		0
08d4df3c-04b8-470d-b249-b2dd6e0d55a0	0		0
08f8cafb-be2d-4303-bbca-d58d091cfd5e	0		0
093611a9-cb94-4a56-af36-7d8b4a48ed33	0		0
0948341c-948f-471d-862b-246c68893df5	1	TE	0
09f96e08-3ef4-4715-8aa7-375a12b945db	1	AC	999
0a17baae-b18a-4350-9a03-a7f3b8d11ff8	0		0
0a91982e-61cf-483e-b86b-328c5d5890f9	0		0
0adce6f8-63a3-4ece-872b-3a5b1e818b72	0		0
0add303b-3fd5-41fb-bbcb-de34b4c4c201	1	CEF	0
0b2565f8-20a7-48ec-bda7-b8b19b4e2c7b	0		0
0b4aaede-6a20-4171-a6af-d446464000d3	0		0
0b80b64e-90f3-467e-a854-2fa52570deb8	1	TE	0
0b8f00e7-6a18-4a92-9e91-b1b34050d6ae	0		1
0bb1984c-1fa7-441d-96c9-a988b9043ca9	0		0
0bdd5eb8-fa67-4dee-ad3b-d985b7191268	0		0
0c054885-94ac-47e0-acea-b4963a2db167	1	TE	0
0c05c158-d46e-4c0f-b353-d6f81fa96222	1	TEC	0
0c6284ac-b831-4084-8930-92b513cfc848	1	CEF	0
0cbc6bf3-1d81-409f-a49f-d4a4dfdc8e65	0		0
0cc21773-d585-4d81-8afb-f0a3aa1ca1d9	1	TE	0
0ceade9e-0672-4f0c-9567-4c4a6d518f75	999		0
0ceeb1e8-2eba-4beb-8eeb-28f100795c64	0		999
0d191e75-d4cf-45ea-98f6-73a95cf35fa9	1	TAC	0
0d2a7477-0cab-4075-80b3-66126de6a9a3	0		0
0da4fd89-0f31-4ab4-97fc-ae0956780335	0		0
0db7fa73-e1e3-441d-b2bc-a7028f8de247	1	TE	0
0e62e08c-18e7-4107-8756-1e97f9ab3891	1	CEF	0
0e924026-0d08-47c5-8558-68d7ae54b281	999		0
0e95a915-6a3e-4979-b987-44759c3a2208	0		999
0ea0ed95-3214-4d3b-b36e-27199a58bf6d	0		0
0ee5bebf-2666-4eba-9b21-df28b87b3660	1	TE	0
0efabf59-ad82-44c7-a7af-9a3b959a47be	0		0
0f03bdb8-415e-42c7-8f2d-c4758f46d5d3	1	TE	0
0f3fe48a-ed82-49aa-a445-3a7392376e13	0		0
0f5bec97-a7a8-402c-b4cd-fa8deaea4cfc	1	TE	0
0f760646-0ca4-4fdc-9e66-493be0872c58	1	TE	0
0fb902c9-e2ee-4e8e-a3be-824626d9cebf	0		0
1067569d-ad85-4ab9-b07d-8b423fdc3820	1	TP	0
10b9d1c8-b4d5-4b6a-bebe-e7d4e4a547f7	0		0
10c5830c-db43-4064-b394-f7502bb6d73c	0		0
1158d837-efa4-42be-a2c5-36dac8fce7ce	1	TA	0
11767703-7c2e-4d02-8593-041ef79bb7e0	0		0
11c0ae80-51aa-40d8-9f43-c062bfec18ae	0		0
11dda309-b7f2-4249-a3ae-39a9991b2797	0		0
1212d358-0f6b-4fa7-93f1-521b12c64174	1	TE	0
12820a77-0e2d-453b-b6c9-10d1181bf2d1	0		0
128e4457-e05a-424e-842a-ebb877789fc1	0		0
147427e9-5550-4aed-8e8a-8ab6fa20b5a9	1	EC	0
14b76ac7-cb80-4e85-8bfb-24a3d3077c3c	0		0
15161f56-d3e1-4fe5-a180-598871d95efd	0		0
151cce57-4876-4d7d-9ca4-d260461e6eac	0		0
154747df-0a27-4109-87d2-2ae089d95ce1	1	AC	0
156f934e-b48d-45f1-b150-178f487b2d08	0		0
166a8e19-1a57-488b-af09-5b19b0e5d81e	0		0
16b6f6ec-8930-453b-b2dd-d3afb69980a8	1	TE	0
16c23064-3aae-4eee-ad07-3d649d8e0653	1	TA	0
172219b6-cc9a-4e8f-bca8-e383af89e589	999		0
172affd3-5de4-4772-9c22-dcc574a52cf5	1	TE	0
1735f44b-1d54-4d5d-9a7b-08ad2c576653	0		0
174d9392-da4b-451b-80a0-0a58838bfd5c	999		0
17a7ec9e-c593-49ae-8d74-d32ae8d8b664	0		0
17d0422c-ced1-48b4-a0c5-196afdbda323	1	TE	0
1864cdb1-75c9-4069-841d-fce4fc4398a1	0		0
188b1808-0777-405e-b53a-b7b72dee34d2	0		0
188ba719-a8fa-43b1-b306-174c82b77189	1	EC	0
1897674f-3a2b-47d9-8b84-2f583d3b84b2	0		999
18f75855-b616-4355-91f4-35102f7ff359	1	TE	0
1912421f-806b-48f3-af53-02b487d6f4d3	1	AC	0
19eafd0c-c247-484f-923e-b67dccbed8f1	1	TE	0
1a0c3495-5449-4e0b-b4e1-d8db05179bbb	999		0
1a20b0e3-7559-4d6d-8797-d6aa6ecf698f	999		0
1aeaf93d-d0a1-4349-9a2c-a3d0623aa87a	0		0
1bc014b7-7c9c-425b-9820-ed6108759070	1	TE	0
1bfb4ce8-d3e5-4a1d-ac14-2dbbffe0e997	0		0
1c12606f-3f9b-4975-9f0d-4ac41c579138	1	TC	0
1c15789e-1d21-48be-b392-0ff31b10dd18	0		0
1c9f103a-d09a-40ba-9f18-59c19086778d	1	CEF	0
1cec9852-869b-4aea-864c-9757a770135a	0		0
1d783939-d85e-4b17-ac7c-39a2159b7149	999		0
1df01374-c34b-4751-979e-5da3cdc6befd	0		0
1ede7155-bf07-4d27-87fb-6b55ecba4514	1	TE	0
1eed2b7a-9e61-4385-8213-a71656f4f952	1	CMF	0
1ef53e4f-f127-448e-894e-dde2c1483f48	0		0
1ef63f2e-7627-4b8c-9b51-b6a940b91996	1	TE	0
1f15a2cd-1411-4e63-b34f-42fd4aace7b8	0		0
1f1f6003-70c9-4ba3-9ff3-c3e021b6c698	1	TC	0
1fa8baf5-5947-4983-a38d-c54485146175	0		0
1fcfce7c-3e68-4b6f-860b-0bbcaf75db60	1	TE	0
1fedf98f-963c-4cd4-bad1-8724ccc85cba	0		0
203b0b8e-23f0-4623-a6f5-8bcf9b411b65	1	TE	0
2046ff91-e2ee-4a99-b612-b59af3737968	1	TA	0
20837792-f638-4883-9a90-7835ea525f7b	0		0
2093983b-e7e8-4ed4-b787-b5f780ed4688	1	TE	0
20c001e1-f0f7-489c-a684-c401735c2ec1	1	TE	0
20c31589-ca50-4550-bf21-dd63123dafb7	0		999
20dcc278-3118-4ea8-b95a-f488025814bc	0		0
20e66fc8-e212-4301-9071-6b1d22f78a8d	1	TA	0
20eaa2bd-f352-4f3f-995f-f8a58423c57b	1	TE	0
20efbee3-7edf-45a6-905e-8112c0e08756	0		0
21b8d6d0-1c4e-4625-8c9d-4d0d9cb6712c	1	TE	0
22339ab7-3bd5-4662-b3c3-fe171a865281	1	CEF	0
22599009-b506-4b4e-af8b-92b5a8bc9771	1	TE	0
227b233f-e64f-4924-ba63-460587bf0f19	0		0
22a2a37a-0242-4250-9ff8-8e1b2ddc9831	1	TE	0
22d95b76-0b23-4be9-961c-4df8a4a77444	1	CEF	0
22f60339-7777-418f-82a0-6522980366b5	0		0
2302406a-2c9b-45aa-91ad-dec98d6b25f0	1	TE	999
2384e63a-e917-4161-9a0c-4c49f4253946	0		0
239dc1b5-614c-43e0-84c1-518bbefdcd31	1	TE	0
23ebcb43-ed28-4da4-9555-3d43280075d1	1	TE	0
23fea4ad-e207-45ae-94f5-cd8edd765241	0		0
241c693b-675f-49b1-9007-7c9ac93813cd	1	TE	0
243b0d83-fd1b-4638-af18-940545db924a	0		0
243d1664-e792-48d4-898a-ce8b12bfa748	1	TEC	0
24d50a44-1265-4333-82a2-82a023e125bd	0		0
25485baa-60a8-4abc-8c1e-22d0763f1fe8	1	TAC	0
256db07c-d35c-40d8-bba0-cbf6e762a2e4	0		0
258e5b63-6b6d-4a56-a9fe-8aa33fc0b7a9	0		0
25d4249f-f59a-426a-a25d-e4b5c1135c5b	0		0
2603e78e-88c2-44d9-9bb5-871c251b5b23	1	TE	999
2615549a-2b16-470d-b2b3-70d3784916d2	0		0
265434c2-5726-4119-908b-4e1a58430860	0		0
266e9725-c5d8-49be-9ebe-ce963270d202	1	TEC	0
26860b6c-2c5f-474e-92fa-e275181b182d	1	CEF	0
26a6a5fe-50bb-4e63-81d6-2b43988f0312	0		0
270e5d34-0d02-4841-b4c2-5913acd9ac4c	0		0
2774598c-e6ae-477e-8994-44821678e3f6	0		0
2787b117-7cdb-451c-862d-033d95a94366	999		0
2797b348-1f29-467d-8024-cbd0369d9b03	1	AC	0
27a60a5f-1c74-4bdd-b955-4954f35c63ee	0		0
283af306-86e4-4d79-9722-b24024ca4a35	0		0
284fbb81-f077-469f-926b-a91299cd2495	1	TEC	0
28598f50-530b-46b4-9758-2ab64be6cddf	0		0
286267cd-7f13-4b0a-b756-c609587cce4c	1	TAC	0
28d598ef-aab7-47b8-b90c-da055e4672bd	0		0
298ed561-a926-4ce4-bae5-05327c13bfb6	999		0
29baaeb4-84d2-433b-a52d-940dd1eec8c3	0		0
29c4968f-b9ea-450f-9aee-088bba7ef285	0		0
2a02b71b-c3ad-43b5-b85c-7593a09c8528	1	TE	0
2a2744f9-dab2-4d7e-8778-127f4925048d	1	NP	0
2a3cae8a-11ee-4fbc-8986-7efbf3c6e80a	0		0
2a47a8fb-e015-4f74-8ee7-d4fedad62ac9	1	TE	0
2a7679d4-7bd6-40d6-a3ea-fe03e487d7b7	0		0
2a8520ec-d245-4736-ad42-08d4ed6fd57a	0		0
2a9100fd-c5f3-4d35-bb4a-b5501538d2e9	0		0
2aa1c940-ca97-42f6-9b3e-00c26b8003a0	1	EC	0
2ae5e2ef-aa2d-4ac3-9d50-1796c95c7283	1	TE	0
2aeaeb95-6702-4aa2-9a5e-df9791094786	0		0
2b010c4a-ec85-43c9-b2dc-2092cc10b536	1	TE	0
2b247754-075a-4fae-a369-6262b28a0084	0		0
2b75f1fa-d6bc-4374-b5f7-d79f3b84d89c	1	CEF-T	0
2b887e47-f26d-4439-8915-2f5561a25a7a	0		999
2bc5d25b-82ec-4be0-8b2b-1af9eab1b2cb	1	TE	0
2c0b8434-6605-4540-ba2f-4ff96fb2c0eb	1	TE	0
2c3a81b8-4b1e-422b-b1ab-32ea1505d17a	1	AC	0
2c9f1048-4d44-46d2-8d36-8a97a1371270	0		0
2ca84ad9-bda7-4ec8-b67d-01d660e5154d	1	TE	0
2caa6f2f-c315-4fca-8abd-b8a26312e94c	0		999
2d1ed740-de8b-4b2b-b67e-5c638470e0ea	1	TE	0
2d3b3e78-39d3-486e-ad08-125417819a18	0		0
2dbffd51-f237-4dd9-aee9-0a65feed8596	0		0
2dd8dcbb-c9aa-4695-a20e-c6ba4e296659	1	TEC	0
2dda3015-74ce-4e73-ab9d-9ad3273e5b82	0		0
2e106193-6071-41a8-a1d5-46258bb38eef	0		0
2e143373-e766-4bcb-8e32-d5218f121707	1	EC	0
2e32e04a-8f0f-4292-b019-02338e7194e2	0		0
2eb1805b-1a65-4909-8a3e-8cd568d0b40f	0		0
2ebcfac1-a4ad-49f5-9c0d-ff5c4ccb62d8	1	AC	0
2f3214a5-9179-40f8-8d04-5f6a636bceba	0		0
2f5cabed-7493-4d28-b497-619ad93d0f55	1	CEF	0
2f8f35c7-81d3-46d6-8028-b08341a97ad2	999		0
2fecdc83-9f4e-4eca-8ca2-68ab1c0d76d4	0		0
3050bd68-8811-4f2a-802f-8f9d530b201b	1	TA	999
3054912f-cbbe-48a4-aee0-298f1162cb14	0		0
306d3187-7cdd-4c33-ae45-86e7c599abb8	0		1
3094694f-307c-426c-be7a-6e82a8993f6d	0		0
31034125-8960-42c0-820e-6c1418e9f286	999		0
31258fd1-4e3e-4aec-8649-80fbd591973d	0		0
313aaa80-eb4c-496f-9369-9549edb5e665	1	TE	0
3149b1cc-10f2-4a65-b967-3dd12334680b	0		0
31a133f2-37f3-49ff-895d-2044c8dfe05d	0		0
323b281f-6c57-4a5a-9e7e-fdf5370d3b9e	0		0
3255add4-c40b-4c4c-8c09-8021e79ca1ba	1	TE	0
326397c8-1948-4355-a47b-6325dc93d0eb	0		0
3267069b-ba0f-4fee-9f53-eb53e386486c	0		0
326d54d1-f673-47a0-97b6-67cf7f428b52	1	TE	0
32e10dfc-8e43-44f3-9a75-236dd82813c3	0		0
335b3c26-1e69-4e91-bdf2-8c0a16753336	1	TC	0
33784be9-c581-4910-9ebd-1a8f80eb3537	1	TE	1
3395d390-d3a6-4081-aa29-79609c0950ac	0		0
3431225c-86db-435e-ae1d-2c20184e4be6	1	TE	0
346b39f2-7544-449e-8e73-ba07522bc2dc	1	TE	0
34a555d8-f0c2-4a44-90c2-2bffe1794c8e	1	TE	0
34b1d4a0-6c34-409a-957c-3719c2a811be	0		999
34c63f31-cc92-43c1-ba72-ea56f2b09f71	1	TE	0
3572a842-ad0f-4592-9009-0c5ae49ca691	0		0
35be193e-9e3e-4857-bad2-97f082ad367d	1	TE	0
35c4543c-6656-46cb-ad17-9bfb12bb58b8	0		0
35cd16c7-8bb1-4ff8-b779-99c0352b23fd	0		0
35fb3949-237c-48e9-89e2-563af70c0b73	1	TE	0
361f2ad2-a031-427d-91c8-91d53f21a87c	1	AC	0
36f24fac-79f7-4de2-8bf2-3406e046177e	0		0
36f9e9ca-68aa-41d1-85b1-a4b24613983d	1	TE	0
370d1af1-03b6-49ca-80d5-8c668a110cf9	0		0
3733cc1b-1ed4-40d5-9f6e-91c8eb5246fb	1	TE	0
3745fbb0-0d29-4700-b4f1-0c577216f8de	1	TE	0
3800e6cd-f68d-4b0f-aea5-a0d3082ce3e1	0		0
380b1111-48b0-45d2-ba4b-e54e8b5e5bf7	0		0
38260b85-e695-452d-90d2-206df43ca095	0		0
383adaae-d79e-4710-931c-76a60e3e142f	1	TE	0
3855e8d4-93de-4170-9e92-4ef705471b1c	0		0
38586654-165e-4f7a-b647-d875c718026c	0		0
3873a10e-36e3-4a13-8570-3a479ee76ce7	999		0
387c57af-6b87-4e67-83dc-f50a62062904	0		0
38ddb142-4e59-47e3-968b-2b6a6f784006	1	CMF	0
3922093d-6d59-40c1-a58b-ae7c9dd8ff2f	0		0
39240192-33ce-4c57-b6a8-0b9ddab6e7b1	0		0
3937650b-b408-40b5-a9e1-81fa03392d00	0		0
397b48f4-b8f0-4680-9f90-978c0390c5e0	1	CEF	0
39dc0504-697d-4c24-92d3-13d07fed0b6e	0		0
3a402d53-a445-4b4e-b62c-d188e083ef51	0		0
3a76f904-0417-4bc5-8a12-4d50cd6ecdd8	0		0
3acdfa1f-de1a-4e15-b920-91ac0a98e8e3	0		0
3af5be85-ab37-4a88-bb73-a5cfd06ac75a	0		0
3af6f48d-2fdf-4a04-9ee0-7885b32b3681	1	TE	0
3b58fc84-c86c-46b8-9f38-c459cfae122e	0		0
3b5b7630-07f3-4771-a97c-f29a9f896f3f	1	CEF	0
3b66a792-6193-43d3-97dd-52ae7dbfacd8	0		0
3b9d3bd0-d5b6-4154-86ce-830e4def5e24	0		0
3badb290-cd43-4c6f-af8f-3f3029fe3988	0		0
3bb04a71-532c-45be-ba8f-61cd0657f1d9	0		0
3bb75da5-dfa9-4f22-ac3b-6bd99bd77702	1	TE	0
3bb809b0-5270-44a2-9f0e-028754cc667b	0		999
3c2e9da1-aacb-47bf-961d-bde336c3b48f	0		0
3c999d07-3b47-4886-b397-a746d016f6b6	1	CMF	0
3ca77dcb-7b1f-43d1-9eab-da9ba1bef220	0		0
3cc15867-a54d-4560-a4bb-e1fee6707eb0	1	TE	0
3cf5e1fc-85c7-46c6-83ec-736edf63d5ac	0		999
3d14a623-0154-4c7d-a67b-50f16eade1b4	1	TAC	999
3d17b27f-e027-466a-a405-52020da9dd3e	1	TE	0
3d425e78-39ed-4dcb-b141-d8390d2744a4	0		0
3d7ab5e5-1022-49a6-92b6-c3f6649b7478	0		0
3d84149c-ecf2-4c3e-8aa7-b5dc84dc9694	1	TE	0
3dc2c099-5d96-4821-897c-606332bdc948	0		0
3defe89a-82d9-4577-87a7-e4dd7a908744	1	NP	0
3df8a0e8-1eaa-487c-b8a7-c707b4e10856	0		0
3ebb6828-7501-4206-a5dd-50806849c0bd	1	TAC	0
3ef79ef2-6ec5-4bac-866d-f6fb659e093d	1	TE	0
3f3111a0-4700-4f6d-a280-7e658cc0fd2e	0		0
3f52d7b3-575e-4c28-ae96-79e6a07c796b	1	TE	0
405ac8d0-b371-4e90-a08e-db0474da6a9b	0		0
407ff3e3-2b82-4667-8244-11ec70fa77e5	0		0
4171d6c7-a3d4-4062-85ac-a451e2397676	1	EC	0
4179f0a4-ee22-4947-9f15-9aa0caffaabc	0		0
42701499-bad0-4065-9920-8bab20794615	1	TEC	0
4285b900-6295-486e-9c6a-c022ce4363b2	999		0
42d43c00-cd7c-456d-97ff-8f86d938ae51	0		0
42e5f1cc-79b5-484a-92e5-a1ae12008e60	0		0
42e8a22a-3765-4b37-bde6-e837860a8206	0		0
43645874-0fc6-4e8b-84f7-f842ac34692b	1	CMF	0
436ea360-b4c4-4de2-ba9d-2d915b259d47	0		0
439ebe59-567f-42dc-af0a-62ff1e801b34	0		0
43b85cde-df93-4cd6-bd05-34d3a6cc5f1a	0		0
43dfd781-27dd-4c78-aa27-ab65ad22c2d1	0		0
43f5298f-711d-4df0-bd83-c43277f04d2c	0		0
4412d900-dede-4f28-a9c0-76dadb7445be	0		0
443928c6-2c1c-4d52-ab78-e78d9738d218	1	TE	0
444a76d7-5b41-4fcf-be5d-1690a5c6b796	0		0
444e7319-ac93-4ac5-85f5-7d1e10f3d0e7	0		0
448623e6-78e9-4f4c-ba9c-6fe670fce548	1	CEF	0
44a73cca-f4e8-4f20-8738-327a877f4302	0		0
453dd386-a4c6-48d8-94df-0a740cde8779	0		0
45516d83-8b22-48dc-9fa7-8cf24e2fafad	0		0
45ebf816-f5cd-4308-bba6-8715a90ab234	0		0
464039be-2182-4367-a700-ee71537eef70	0		0
464a818a-484c-4753-a4da-b91e95574898	0		0
469ced53-c8f6-4ffa-8166-85b2a87cc0cf	0		0
470be810-33c8-45ee-aa46-51cb8868ed3a	1	TE	0
4710f906-e4bd-4c5e-af8d-e682510c7f7a	0		0
47a45ddd-91a3-4d39-951e-08a7acbad361	1	CEF	0
47aa75a6-f58b-450e-bb7f-85db8d1940c4	0		999
47bc2ee5-1109-44b0-afa0-75b4bc01a07a	1	TE	0
47f3b61b-f517-4ba1-9c52-8bc05f719b94	1	TE	0
4854bf9c-773c-455c-bebb-d735059f8fd5	1	CEF	0
4860eb76-8982-4f55-aa23-cdcaae347291	0		0
48a71926-4560-4cb4-ac2a-e80666e84ad4	0		0
48b91203-a7da-4dd5-b64a-9ef66dcdf7ef	1	TE	0
48c82ad8-c62c-4fb2-90c8-8be487feeae2	1	TE	0
48c83754-4ad5-40d6-974f-a337a6ca781c	0		0
48cd5808-8a7d-475d-941a-65866f7b6ec9	1	TE	0
48de5b0d-b848-407a-8092-2eef122283dd	0		0
491d50a7-3b42-4904-aade-0ad156d0f6ef	1	TE	0
495f17f9-7b6c-4ea9-be0b-447132fceadd	1	TE	0
4a12c2b3-e97a-42ec-86c7-4c7218579877	0		0
4a12ca52-a328-48f3-8e8a-054aa1b14622	1	TC	0
4a835dfd-d61f-4aa3-a371-813b5471f8a5	1	TE	0
4ae47cb9-2f70-4041-8ab1-91cfbea40d10	0		0
4af4ac16-f360-4ac7-843a-2d74955619ff	0		0
4b51f183-87a0-4a37-9cc7-1d91434c9490	0		0
4b5faa8b-dcdb-4218-a776-c5e12d0432b1	1	TEC	0
4b9b1b8f-594a-4c9a-884c-8e5985d5f1b0	0		0
4bdad968-0410-4bf6-b16f-987ab83346c0	0		0
4c449d4b-af4e-40ad-8643-da65ec0d5435	0		0
4c4cc289-b1af-412e-9ad8-59445e614f6b	0		0
4d75d384-30e7-44da-b4c3-2d8759891146	1	TEC	0
4dae029f-e250-427f-bdd8-e7d300e6a503	0		0
4e46ad1e-c6cb-4a8b-8648-331d41771416	0		0
4e5d6db0-d9ee-4c16-9f4b-c8953572e567	0		0
4e8520f6-af3b-46f2-9377-3d879382b0b4	0		0
4edaeeb3-ba3e-47c6-9629-ae92cc1f1fd7	0		0
4f04cf8e-0e99-4d6a-99ce-005ff4e557b4	0		0
4f0a2899-a5fe-455e-a780-b20878f58434	1	AC	0
4f2ef2d1-9a0a-4872-bd95-c829805a0786	0		0
4f534540-797d-4bda-8298-0e8d577425d1	0		0
4f9e7161-4fc2-484c-ab05-9c7303de4f19	999		0
4fabc783-8150-4908-b531-b69a07a6bf4f	0		0
4facb98c-d6a3-437e-a0b9-4edfd6d575e0	0		0
4fb9e107-d4e6-4764-bc3d-b9db7f48bb60	0		0
4ff79eb5-90e2-4ebd-ad74-200814c7d551	0		0
50078136-bb66-4569-954f-d5dc828ca3a5	1	CEF	0
504c2367-6fe0-477c-99ed-cbc00c67c3e4	0		0
5078f2a9-4b05-4d36-affb-449471dd6905	0		0
5092a991-3796-4e5a-9fa4-0d2f5b74b0f4	0		0
50a93826-aa64-4d0d-8cdd-9419cf05ac25	0		0
50c79c0f-c2b3-4fa6-bbc9-97ebbbd8f07f	0		0
50d9e4b9-b996-43f7-904e-5615e476bad4	1	CEF	0
50e581c5-8019-4adb-83b1-f97808144111	0		0
513a1d5d-dcf2-427a-9479-4a726e91e523	0		0
51438d71-3b80-4c43-8146-bbddc011181b	1	TE	0
517ef770-ad10-4207-a9fa-94837f3f4dcd	0		0
51ee747d-70ec-428e-bf1e-c72eeb637ea9	0		0
521ed420-55a9-4abd-a96d-1fc0375a867b	1	NP	0
528d16ab-c470-497b-82a6-fb9b5e23266f	0		0
52d120d0-6291-499a-a3e7-bc239f788a6a	0		0
52f7cfbc-8cea-4081-b4fb-5dcd7dd0cc13	0		0
531a267e-13ef-45cc-8b7f-705a4cc6d57f	0		0
5365bab3-2bda-493e-ae5c-c799724c72b6	1	TEC	0
539e9257-19b0-4bdf-8d6e-fb147c5a6c5b	1	TE	999
53a7afd5-2170-4bf5-8991-69e89f5ddf91	0		0
53d3bf28-cd8f-48ef-a030-71758a5fa089	1	TE	0
53f81c4b-b836-4993-bf65-4b316e0e58f9	1	TE	0
5421fee1-fb6f-4cdd-82be-444e4b9bea9d	0		0
5498cdcc-cb52-43fc-913a-82d474740b1e	999		0
54a9b223-fe0c-49b3-b371-a33c7cada844	0		0
54d87996-0ef9-4b08-b3ea-3a513799037f	1	TP	0
552e82b1-b22f-4cb5-be95-a0c2280d9199	0		0
5546b1fc-67a5-4bfc-8b89-316caab05436	0		0
5559a617-974b-4454-8d63-4f6b069c2d8d	1	TE	0
5564c341-9d29-4802-9810-fa56bfc4bf9c	1	CEF	0
55727ec4-2c80-439e-bf20-6742fe3bd71d	0		0
563fb4a0-9423-4d26-93d1-a61689724425	1	TE	0
5706ecc5-1dfc-4130-9448-80acb553f7b3	0		0
5768eaab-f83f-48d9-8115-2a9cdfd645fc	1	CEF	999
577f415a-061b-44cb-8605-6ca467c34ef0	1	TE	0
5788a043-c3db-4e31-b525-aec52e0fc8f7	0		0
[truncated: 821 more rows]
